# Supplementary material for: Genome-Wide Analysis for the Regulation of Gene Alternative Splicing by DNA Methylation Level in Glioma and its Prognostic Implications
Source: Front Genet. 2022 Mar 4;13:799913. doi: 10.3389/fgene.2022.799913 (PMC8931337; doi:10.3389/fgene.2022.799913)
Supplement: Supplementary file 1 [file Table2.XLSX]

## Sheet: Sheet1
Supplementary Table S2 The results of differential analysis of AS
Gene	AS event	LGG	GBM	E.dPsi.	MV.dPsi._at_0.95
LPHN3	96726	0.48915	0.491946	-0.002796	0.25
HSD11B1L	46884	0.487595	0.491525	-0.00393	0.23
CCDC136	81718	0.483896	0.484274	-0.000378	0.23
TTC14	67731	0.342214	0.342244	-3e-05	0.22
ZDHHC11	71450	0.518898	0.519922	-0.001024	0.22
DENND4C	85968	0.659594	0.666087	-0.006493	0.22
MLLT4	78456	0.618692	0.622368	-0.003675	0.21
TMEM245	87161	0.274279	0.275134	-0.000854	0.21
SLC39A13	15743	0.436065	0.437774	-0.001709	0.2
UIMC1	74696	0.639921	0.644644	-0.004723	0.2
LRRC29	36981	0.659148	0.660055	-0.000907	0.19
SUN2	62255	0.676351	0.676516	-0.000166	0.19
ZNF300	74117	0.165792	0.166505	-0.000713	0.19
GALNT10	74210	0.165439	0.166587	-0.001148	0.19
CTPS2	88576	0.539332	0.53949	-0.000158	0.19
ATP5E	60011	0.150729	0.15188	-0.001151	0.18
PSRC1	4000	0.138249	0.139026	-0.000777	0.17
KIAA1731	18306	0.842279	0.842282	-3e-06	0.17
TRAF3IP2	77266	0.493153	0.494326	-0.001173	0.17
STK32C	13486	0.85365	0.854306	-0.000656	0.16
PI4KB	91108	0.193473	0.194022	-0.000549	0.16
BMP8B	1911	0.913054	0.920734	-0.00768	0.15
ADAM15	7903	0.913274	0.920089	-0.006815	0.15
FDPS	8058	0.912769	0.919004	-0.006235	0.15
STAMBPL1	12468	0.913123	0.918955	-0.005832	0.15
ZDHHC16	12704	0.913222	0.91926	-0.006038	0.15
CRTAC1	12748	0.913029	0.918813	-0.005784	0.15
WDR96	13040	0.871862	0.874501	-0.00264	0.15
BBIP1	13092	0.913142	0.920014	-0.006872	0.15
RNH1	13675	0.913323	0.919359	-0.006036	0.15
IRF7	13715	0.863223	0.865361	-0.002138	0.15
C11orf80	17128	0.913235	0.919598	-0.006363	0.15
WNK1	19616	0.913427	0.918316	-0.00489	0.15
IRAK4	21254	0.91305	0.919258	-0.006208	0.15
CACNB3	21469	0.913279	0.919355	-0.006076	0.15
DYRK2	22919	0.913434	0.919636	-0.006202	0.15
RPLP0	24736	0.913296	0.91933	-0.006034	0.15
LIG4	26235	0.913162	0.920318	-0.007156	0.15
ARHGEF7	26279	0.913239	0.920069	-0.006829	0.15
TEX9	30756	0.91343	0.919325	-0.005895	0.15
LRRC49	31445	0.913635	0.919196	-0.005561	0.15
HAGH	33147	0.913079	0.92004	-0.006961	0.15
ANKS3	33825	0.222386	0.222539	-0.000153	0.15
PHKB	36324	0.913042	0.919435	-0.006393	0.15
DPEP2	37168	0.467533	0.469918	-0.002385	0.15
DEF8	38193	0.913002	0.918797	-0.005796	0.15
RPAIN	38690	0.913204	0.91984	-0.006636	0.15
NFATC1	46240	0.913605	0.920099	-0.006494	0.15
GPR108	47073	0.913283	0.92007	-0.006787	0.15
ZNF566	49384	0.872292	0.875189	-0.002897	0.15
CLASRP	50392	0.912942	0.919759	-0.006816	0.15
TMEM150A	54297	0.913158	0.919683	-0.006525	0.15
MRPL35	54420	0.91342	0.920849	-0.007429	0.15
TSGA10	54661	0.913166	0.91967	-0.006503	0.15
CLASP1	55174	0.871692	0.874814	-0.003122	0.15
CLASP1	55177	0.913479	0.920721	-0.007242	0.15
GPD2	55624	0.913527	0.920509	-0.006982	0.15
WIPF1	56028	0.913175	0.918885	-0.00571	0.15
GNAS	60006	0.913514	0.919558	-0.006044	0.15
MX1	60664	0.913488	0.919062	-0.005574	0.15
HIRA	61047	0.913262	0.919895	-0.006633	0.15
SGSM3	62346	0.913217	0.920063	-0.006846	0.15
OGG1	63167	0.913676	0.919517	-0.005842	0.15
IP6K2	64746	0.747333	0.751853	-0.004519	0.15
ARIH2	64785	0.913418	0.918783	-0.005365	0.15
GLT8D1	65249	0.913423	0.920143	-0.00672	0.15
ARMC8	66972	0.913339	0.919331	-0.005992	0.15
MECOM	67567	0.913557	0.918912	-0.005355	0.15
MUC20	68183	0.913274	0.919987	-0.006714	0.15
OCIAD1	69238	0.913288	0.920033	-0.006745	0.15
INTU	70537	0.913257	0.920428	-0.007171	0.15
NAIP	72431	0.913219	0.919277	-0.006058	0.15
ZCWPW1	80945	0.913322	0.920758	-0.007436	0.15
PTK2B	83157	0.913081	0.919094	-0.006013	0.15
EXTL3	83222	0.913258	0.919952	-0.006694	0.15
ZNF706	84746	0.913644	0.920297	-0.006653	0.15
NCALD	84757	0.913485	0.919433	-0.005948	0.15
TPM2	86276	0.913533	0.918912	-0.005379	0.15
CXorf40A	90295	0.913461	0.91844	-0.004979	0.15
ZNF720	94156	0.913181	0.919094	-0.005913	0.15
KCTD17	119019	0.913187	0.919545	-0.006359	0.15
CEP85	1244	0.919855	0.926021	-0.006166	0.14
AHCYL1	4088	0.919992	0.925119	-0.005127	0.14
CADM3	8402	0.920017	0.925383	-0.005366	0.14
RGL1	9193	0.920325	0.924715	-0.00439	0.14
BEND7	10802	0.920293	0.926103	-0.00581	0.14
RPS24	12295	0.920408	0.926711	-0.006303	0.14
CASP7	13168	0.872024	0.873355	-0.001331	0.14
RNH1	13674	0.920653	0.926077	-0.005424	0.14
C11orf80	17129	0.919874	0.925292	-0.005418	0.14
NFRKB	19459	0.920094	0.926303	-0.006209	0.14
COPS7A	19933	0.920429	0.925504	-0.005075	0.14
AEBP2	20666	0.920293	0.92539	-0.005098	0.14
ACVRL1	21871	0.919903	0.925868	-0.005965	0.14
SUOX	22342	0.920197	0.92527	-0.005073	0.14
ACSBG1	32056	0.920082	0.925841	-0.005759	0.14
FAH	32178	0.9203	0.925217	-0.004917	0.14
CDIP1	33753	0.920109	0.926269	-0.00616	0.14
TBX6	36064	0.920117	0.925067	-0.004949	0.14
ZNF23	37436	0.920112	0.925908	-0.005797	0.14
SCIMP	38667	0.920215	0.925607	-0.005392	0.14
SPOP	42312	0.919861	0.924826	-0.004965	0.14
2021-03-10	42914	0.920165	0.926216	-0.006051	0.14
NAT9	43294	0.920292	0.926411	-0.006119	0.14
ANKRD29	44841	0.919955	0.925243	-0.005289	0.14
NOL4	45078	0.920232	0.92651	-0.006278	0.14
CEBPG	48937	0.920324	0.925756	-0.005432	0.14
ZNF836	51414	0.879535	0.882496	-0.002961	0.14
FCAR	51954	0.920314	0.926246	-0.005932	0.14
FAM228B	52815	0.920227	0.924645	-0.004417	0.14
PLB1	53066	0.919926	0.925711	-0.005785	0.14
ATL2	53248	0.9202	0.926031	-0.005831	0.14
LOXL3	54106	0.879116	0.881872	-0.002756	0.14
LMAN2L	54576	0.920392	0.924993	-0.004601	0.14
WDR33	55246	0.920004	0.925918	-0.005915	0.14
TANGO2	61123	0.920048	0.924872	-0.004823	0.14
MTMR3	61690	0.919761	0.926784	-0.007024	0.14
C3orf18	65060	0.920272	0.925429	-0.005157	0.14
FOXP1	65606	0.920366	0.926799	-0.006434	0.14
ST3GAL6	65790	0.920045	0.926431	-0.006386	0.14
PTCHD4	76446	0.919974	0.925315	-0.005341	0.14
TPD52L1	77416	0.920242	0.925841	-0.005599	0.14
NHSL1	77940	0.919869	0.925483	-0.005614	0.14
EZR	78289	0.920203	0.925236	-0.005033	0.14
FAM221A	78994	0.920134	0.9262	-0.006066	0.14
CPSF4	80629	0.118727	0.119715	-0.000988	0.14
PRKAG2	82384	0.920183	0.925924	-0.005741	0.14
ZNF707	85481	0.920221	0.924794	-0.004573	0.14
IL11RA	86206	0.920244	0.926894	-0.00665	0.14
UNC13B	86247	0.919808	0.926479	-0.006671	0.14
TIMM17B	89016	0.919951	0.926856	-0.006906	0.14
ZNF124	10515	0.925598	0.93134	-0.005742	0.13
MS4A7	16089	0.925886	0.93186	-0.005973	0.13
CADM1	18858	0.926108	0.930887	-0.004779	0.13
SLC6A13	19588	0.926313	0.930092	-0.00378	0.13
DNM1L	21047	0.925976	0.930685	-0.004709	0.13
OGFOD2	25010	0.926098	0.93148	-0.005381	0.13
ANKRD10	26273	0.92584	0.931147	-0.005307	0.13
ARHGEF7	26278	0.925969	0.93112	-0.005152	0.13
MAX	27935	0.926093	0.931057	-0.004964	0.13
MYO5A	30664	0.925953	0.931192	-0.005239	0.13
C16orf59	33269	0.9261	0.931303	-0.005202	0.13
UBALD1	33763	0.926424	0.930921	-0.004497	0.13
ZFHX3	37557	0.925802	0.931358	-0.005557	0.13
RNF167	38606	0.926013	0.931814	-0.005801	0.13
DNAH9	39292	0.925829	0.931164	-0.005336	0.13
BAIAP2	44092	0.92612	0.931217	-0.005097	0.13
RNF165	45394	0.926118	0.930645	-0.004527	0.13
ZNF763	47762	0.926161	0.930985	-0.004824	0.13
NUP62	51131	0.926028	0.931593	-0.005564	0.13
ZNF581	52118	0.925998	0.932153	-0.006155	0.13
SRSF7	53276	0.926274	0.931743	-0.005469	0.13
DCTN1	54043	0.925795	0.931487	-0.005692	0.13
CCDC141	56397	0.925647	0.931204	-0.005557	0.13
HM13	58892	0.926144	0.931277	-0.005133	0.13
ACOT8	59632	0.925848	0.930953	-0.005105	0.13
GNAS	60003	0.925959	0.931095	-0.005136	0.13
C22orf29	61085	0.92622	0.930399	-0.004179	0.13
CCDC116	61234	0.926042	0.931212	-0.00517	0.13
TCF20	62502	0.92604	0.931886	-0.005846	0.13
TTC14	67728	0.925706	0.932167	-0.006461	0.13
KIF3A	73294	0.886043	0.888704	-0.002661	0.13
PCDH1	73831	0.926048	0.932393	-0.006345	0.13
C5orf45	74965	0.926171	0.931174	-0.005003	0.13
ARMC10	81159	0.925895	0.93108	-0.005185	0.13
LRRN3	81429	0.925714	0.931794	-0.006081	0.13
ZNF786	82166	0.886134	0.889484	-0.003349	0.13
ZNF783	82189	0.925887	0.931204	-0.005317	0.13
RPS20	83888	0.926122	0.930604	-0.004482	0.13
KIF27	86699	0.92612	0.931211	-0.005091	0.13
MED22	88029	0.926148	0.930842	-0.004693	0.13
SLC35E2	223	0.930853	0.936518	-0.005665	0.12
ASH1L	8083	0.931154	0.936249	-0.005095	0.12
CELF2	10742	0.9312	0.935163	-0.003963	0.12
CREM	11291	0.931125	0.935715	-0.00459	0.12
RUFY2	11939	0.931027	0.936355	-0.005328	0.12
ACTA2	12473	0.587733	0.587872	-0.000138	0.12
OBFC1	13029	0.930955	0.936195	-0.00524	0.12
IRF7	13720	0.059326	0.060008	-0.000682	0.12
NAV2	14698	0.930677	0.935689	-0.005012	0.12
PPP6R3	17327	0.930901	0.936258	-0.005357	0.12
SLC6A13	19586	0.930845	0.936459	-0.005615	0.12
DNAJC14	22262	0.930836	0.935819	-0.004983	0.12
ZNF10	25337	0.05898	0.059642	-0.000662	0.12
MAX	27937	0.931076	0.93524	-0.004163	0.12
C14orf159	28848	0.930841	0.936302	-0.005461	0.12
RNF167	38605	0.930944	0.935632	-0.004688	0.12
SLC14A1	45334	0.931094	0.936586	-0.005492	0.12
HAUS1	45389	0.059519	0.05969	-0.000171	0.12
MEF2B	48594	0.930874	0.936065	-0.005192	0.12
SUPT7L	53041	0.931016	0.935944	-0.004928	0.12
WIPF1	56026	0.930742	0.935702	-0.00496	0.12
CPNE1	59179	0.931008	0.936319	-0.005311	0.12
ACOT8	59629	0.059572	0.060501	-0.000928	0.12
ST3GAL6	65789	0.412138	0.413968	-0.00183	0.12
B3GNT5	67800	0.930866	0.936569	-0.005703	0.12
SLC9B1	70159	0.059367	0.060196	-0.000829	0.12
FAM198B	70975	0.930889	0.936464	-0.005575	0.12
APBB3	73673	0.930984	0.936148	-0.005163	0.12
FBXW11	74531	0.930906	0.935465	-0.004559	0.12
CLK4	74877	0.897919	0.900739	-0.00282	0.12
RCAN2	76415	0.931092	0.936295	-0.005203	0.12
LCA5	76817	0.059106	0.060008	-0.000902	0.12
SUN1	78537	0.897771	0.90057	-0.002799	0.12
UBE2D4	79377	0.897621	0.901073	-0.003452	0.12
LRRD1	80421	0.930662	0.936372	-0.00571	0.12
TNFRSF10C	83064	0.930709	0.93617	-0.005461	0.12
SMARCA2	85727	0.931409	0.936304	-0.004895	0.12
RNF38	86347	0.931141	0.9364	-0.005259	0.12
GDI1	100015	0.93123	0.93598	-0.00475	0.12
MXRA8	142	0.050466	0.051029	-0.000563	0.11
CASZ1	621	0.939171	0.944104	-0.004933	0.11
MEAF6	1798	0.566483	0.568301	-0.001818	0.11
LPPR4	3845	0.935331	0.940768	-0.005437	0.11
PIAS3	7288	0.935352	0.939826	-0.004474	0.11
LMNA	8172	0.054658	0.054857	-0.000199	0.11
PBX1	8790	0.054704	0.055415	-0.000711	0.11
FAM107B	10817	0.939192	0.943241	-0.004049	0.11
STAMBPL1	12469	0.050575	0.051071	-0.000495	0.11
ZDHHC16	12708	0.93563	0.940757	-0.005127	0.11
CASP7	13166	0.935494	0.939878	-0.004385	0.11
C11orf74	15441	0.935291	0.941307	-0.006017	0.11
LRRC4C	15445	0.935142	0.93987	-0.004728	0.11
NR1H3	15692	0.9358	0.939912	-0.004112	0.11
CFL1	16924	0.93558	0.940758	-0.005178	0.11
AEBP2	20664	0.939424	0.944524	-0.005101	0.11
BICD1	21023	0.939577	0.943736	-0.004158	0.11
CACNB3	21480	0.93531	0.939603	-0.004293	0.11
ANKS1B	23886	0.93926	0.943586	-0.004326	0.11
GIT2	24393	0.939498	0.942946	-0.003448	0.11
ANKLE2	25296	0.082296	0.083035	-0.00074	0.11
DOCK9	26177	0.935423	0.93956	-0.004137	0.11
PARP2	26426	0.9354	0.940627	-0.005227	0.11
NOXRED1	28594	0.935254	0.939949	-0.004695	0.11
TSHR	28662	0.935141	0.940903	-0.005762	0.11
LMF1	33029	0.939465	0.943632	-0.004168	0.11
ACADVL	38853	0.935663	0.940468	-0.004806	0.11
ITGB3	42067	0.054688	0.054742	-5.4e-05	0.11
SPOP	42308	0.935401	0.94031	-0.004909	0.11
STXBP4	42571	0.939326	0.943547	-0.004221	0.11
NAT9	43292	0.935437	0.939933	-0.004497	0.11
PTPRM	44567	0.935214	0.940278	-0.005064	0.11
RBBP8	44784	0.050624	0.051367	-0.000743	0.11
OAZ1	46599	0.93546	0.940263	-0.004802	0.11
MEF2B	48592	0.939279	0.94411	-0.004831	0.11
ADCK4	49945	0.93579	0.939554	-0.003764	0.11
ZNF223	50269	0.050676	0.051151	-0.000475	0.11
ZNF229	50326	0.050554	0.050778	-0.000224	0.11
ZNF415	51686	0.938524	0.944725	-0.006201	0.11
ZNF524	52116	0.054637	0.054923	-0.000286	0.11
FAM228B	52812	0.935789	0.94058	-0.004791	0.11
FAM110A	58466	0.939413	0.943978	-0.004566	0.11
GNAS	59995	0.907194	0.911984	-0.00479	0.11
KCNQ2	60121	0.114702	0.115194	-0.000492	0.11
IFNAR1	60398	0.935505	0.940464	-0.004959	0.11
BID	61007	0.935416	0.94009	-0.004674	0.11
PPIL2	61239	0.935404	0.939914	-0.00451	0.11
PPIL2	61242	0.939316	0.943859	-0.004543	0.11
FAM211B	61458	0.935579	0.940467	-0.004888	0.11
CD200	66103	0.935372	0.939856	-0.004484	0.11
TMCC1	66749	0.93931	0.943078	-0.003769	0.11
PLOD2	67137	0.939259	0.943504	-0.004245	0.11
C4orf21	70374	0.939329	0.943846	-0.004517	0.11
AHRR	71434	0.050523	0.050797	-0.000274	0.11
FAM13B	73500	0.93521	0.939724	-0.004515	0.11
FAM193B	74800	0.935587	0.940216	-0.004629	0.11
RNF130	74993	0.939096	0.943557	-0.00446	0.11
LEMD2	75766	0.935258	0.940698	-0.005441	0.11
RAET1E	78126	0.935638	0.940537	-0.004899	0.11
HERPUD2	79234	0.93561	0.940031	-0.004422	0.11
ELMO1	79269	0.935433	0.941007	-0.005574	0.11
ZNF138	79836	0.939565	0.942654	-0.003089	0.11
LAT2	80069	0.93545	0.940012	-0.004562	0.11
TECPR1	80585	0.93542	0.939753	-0.004332	0.11
ATP6V0E2	82216	0.939547	0.944522	-0.004976	0.11
EGR3	83053	0.935441	0.940326	-0.004885	0.11
OSGIN2	84388	0.935472	0.940712	-0.00524	0.11
SYBU	84914	0.935516	0.939896	-0.00438	0.11
CYHR1	85612	0.939251	0.944714	-0.005463	0.11
DCTN3	86188	0.935392	0.939927	-0.004535	0.11
ANKRD18A	86459	0.054465	0.054907	-0.000442	0.11
CNTNAP3B	86482	0.0506	0.050832	-0.000232	0.11
CDC14B	86972	0.935029	0.940908	-0.005878	0.11
ADAMTS13	88052	0.939232	0.944294	-0.005062	0.11
ABCA2	88252	0.935284	0.9403	-0.005016	0.11
FAM156B	89176	0.935299	0.939793	-0.004495	0.11
FAM122B	90158	0.939191	0.942963	-0.003772	0.11
PRPSAP2	94466	0.939035	0.944329	-0.005294	0.11
C1orf61	270978	0.050682	0.050707	-2.6e-05	0.11
EXOSC10	644	0.942453	0.946127	-0.003675	0.1
KAZN	734	0.9456	0.950154	-0.004554	0.1
UBXN11	1259	0.942705	0.946849	-0.004144	0.1
MEAF6	1802	0.945704	0.950428	-0.004725	0.1
B4GALT2	2515	0.942502	0.946935	-0.004433	0.1
PRKACB	3586	0.050551	0.050813	-0.000262	0.1
NFASC	9522	0.943017	0.946563	-0.003546	0.1
MRPL55	10146	0.942673	0.947098	-0.004425	0.1
PFKP	10621	0.942535	0.946642	-0.004107	0.1
ZNF248	11305	0.945799	0.950013	-0.004215	0.1
APIP	14963	0.945819	0.949267	-0.003448	0.1
KAT5	16912	0.942819	0.947278	-0.004458	0.1
CD9	19819	0.18469	0.185794	-0.001103	0.1
YAF2	21115	0.942791	0.94713	-0.004339	0.1
TSFM	22757	0.050646	0.051103	-0.000457	0.1
EP400NL	25252	0.942476	0.948151	-0.005674	0.1
SERPINE3	25932	0.945771	0.94987	-0.004099	0.1
RNASE1	26467	0.942724	0.947349	-0.004625	0.1
TRIM9	27507	0.046887	0.047531	-0.000645	0.1
RTN1	27756	0.942805	0.946371	-0.003565	0.1
SEMA6D	30460	0.942933	0.947027	-0.004094	0.1
POLG	32420	0.942659	0.947335	-0.004676	0.1
RGMA	32564	0.942653	0.947496	-0.004843	0.1
EMP2	33986	0.945523	0.950183	-0.00466	0.1
ZSWIM7	39391	0.942713	0.947775	-0.005062	0.1
PRPSAP2	39657	0.942945	0.946841	-0.003895	0.1
CYGB	43591	0.942787	0.947294	-0.004507	0.1
NDUFS7	46465	0.942638	0.946982	-0.004344	0.1
RPS15	46485	0.942675	0.946704	-0.004029	0.1
TMEM205	47676	0.942671	0.947272	-0.004601	0.1
DPY19L3	48873	0.942809	0.945953	-0.003144	0.1
FCGRT	50963	0.942473	0.946717	-0.004244	0.1
ZNF415	51681	0.942533	0.946585	-0.004052	0.1
ZNF154	52329	0.943016	0.946853	-0.003837	0.1
SMEK2	53625	0.945717	0.950341	-0.004624	0.1
DBNDD2	59535	0.047148	0.047405	-0.000257	0.1
RTEL1	60142	0.942717	0.946982	-0.004265	0.1
RTDR1	61296	0.943031	0.947214	-0.004183	0.1
PISD	61881	0.942823	0.946938	-0.004115	0.1
KIAA0930	62652	0.942841	0.946299	-0.003458	0.1
EXOG	64079	0.942769	0.946766	-0.003997	0.1
ZXDC	66597	0.942631	0.9464	-0.003769	0.1
TMEM108	66826	0.942763	0.947229	-0.004466	0.1
C4orf21	70376	0.942876	0.946851	-0.003975	0.1
CENPK	72212	0.945801	0.949591	-0.00379	0.1
TPD52L1	77418	0.945745	0.949957	-0.004212	0.1
UBE2D4	79381	0.945582	0.950882	-0.0053	0.1
POLM	79445	0.942794	0.946811	-0.004018	0.1
STEAP4	80361	0.942892	0.947185	-0.004293	0.1
PTCD1	80625	0.942649	0.946429	-0.00378	0.1
ANKRD18A	86460	0.942642	0.947795	-0.005152	0.1
TRPM6	86616	0.942503	0.946643	-0.00414	0.1
LAS1L	89321	0.945908	0.950607	-0.004699	0.1
QKI	97339	0.945744	0.95043	-0.004686	0.1
KIAA1191	117197	0.942492	0.9472	-0.004707	0.1
MRPS28	127358	0.942717	0.947744	-0.005027	0.1
THBS3	210623	0.047165	0.048511	-0.001347	0.1
DVL1	141	0.945806	0.949765	-0.003959	0.09
SLC35E2B	207	0.003197	0.024359	-0.021162	0.09
CLSTN1	576	0.003201	0.024174	-0.020974	0.09
EXOSC10	645	0.003196	0.024571	-0.021375	0.09
MTFR1L	1217	0.003182	0.024569	-0.021387	0.09
GMEB1	1390	0.003179	0.024339	-0.021161	0.09
MACF1	1872	0.003211	0.024526	-0.021315	0.09
B4GALT2	2514	0.003178	0.024235	-0.021057	0.09
LRP8	3066	0.003192	0.024085	-0.020893	0.09
CYB5RL	3129	0.003198	0.024498	-0.0213	0.09
SRSF11	3383	0.003187	0.024649	-0.021463	0.09
SRSF11	3392	0.003182	0.02442	-0.021239	0.09
PRKACB	3584	0.003188	0.024509	-0.021321	0.09
GNG5	3606	0.921574	0.925129	-0.003554	0.09
SSX2IP	3630	0.003179	0.024424	-0.021245	0.09
C1orf194	3993	0.003203	0.02447	-0.021267	0.09
DRAM2	4136	0.003189	0.024335	-0.021146	0.09
PIAS3	7289	0.003197	0.024702	-0.021505	0.09
NBPF11	7339	0.950929	0.954532	-0.003603	0.09
PI4KB	7599	0.003197	0.024416	-0.021218	0.09
ADAM15	7906	0.003172	0.024908	-0.021736	0.09
FAM189B	8046	0.003188	0.024116	-0.020928	0.09
RUSC1	8082	0.003187	0.024212	-0.021025	0.09
LMNA	8173	0.003206	0.024519	-0.021312	0.09
PAQR6	8208	0.003195	0.023985	-0.020789	0.09
HDGF	8323	0.003182	0.024664	-0.021482	0.09
DCAF6	8883	0.003182	0.024495	-0.021313	0.09
DCAF6	8886	0.003166	0.02432	-0.021154	0.09
PRRC2C	8988	0.003194	0.024656	-0.021463	0.09
COLGALT2	9199	0.950883	0.954402	-0.003519	0.09
DENND1B	9304	0.003201	0.02427	-0.021069	0.09
ANGEL2	9776	0.948363	0.952362	-0.003999	0.09
MRPL55	10084	0.003193	0.024252	-0.021059	0.09
FBXO18	10669	0.003193	0.024387	-0.021194	0.09
OPTN	10780	0.003177	0.024249	-0.021072	0.09
FRMD4A	10815	0.003191	0.024167	-0.020976	0.09
FAM107B	10822	0.950912	0.955085	-0.004173	0.09
ZEB1	11149	0.0032	0.024266	-0.021066	0.09
CREM	11264	0.003186	0.02427	-0.021084	0.09
CREM	11285	0.950839	0.95464	-0.003801	0.09
CREM	11293	0.003175	0.024462	-0.021287	0.09
FAM21A	11559	0.003208	0.024453	-0.021246	0.09
CDH23	12058	0.003185	0.024707	-0.021521	0.09
TSPAN14	12376	0.003185	0.024009	-0.020824	0.09
RNLS	12466	0.948612	0.952628	-0.004016	0.09
CRTAC1	12749	0.003183	0.024204	-0.021022	0.09
MXI1	13079	0.003189	0.02438	-0.021191	0.09
TCF7L2	13131	0.003197	0.024336	-0.021138	0.09
TCF7L2	13144	0.003174	0.024208	-0.021034	0.09
CUZD1	13376	0.003179	0.024313	-0.021134	0.09
RNH1	13676	0.951239	0.954667	-0.003429	0.09
SLC25A22	13758	0.003198	0.024528	-0.02133	0.09
PIDD	13764	0.003179	0.024551	-0.021372	0.09
PGAP2	14000	0.003186	0.023949	-0.020763	0.09
PGAP2	14003	0.003185	0.024182	-0.020997	0.09
DKK3	14408	0.003194	0.024192	-0.020998	0.09
MICAL2	14418	0.003177	0.023676	-0.0205	0.09
SAAL1	14574	0.003189	0.023768	-0.020579	0.09
TP53I11	15505	0.003189	0.024517	-0.021327	0.09
C11orf49	15633	0.003178	0.024273	-0.021095	0.09
NR1H3	15695	0.003187	0.024336	-0.021149	0.09
TMX2	15919	0.003204	0.024251	-0.021047	0.09
BEST1	16320	0.003203	0.024042	-0.020839	0.09
INCENP	16337	0.003193	0.023977	-0.020784	0.09
EML3	16360	0.003193	0.024585	-0.021393	0.09
FAU	16773	0.003178	0.024247	-0.021069	0.09
SLC25A45	16820	0.00319	0.024245	-0.021055	0.09
PC	17139	0.003184	0.023776	-0.020592	0.09
NADSYN1	17422	0.003186	0.024369	-0.021182	0.09
NADSYN1	17428	0.003205	0.024185	-0.02098	0.09
RAB6A	17707	0.003191	0.024486	-0.021296	0.09
XRRA1	17787	0.945876	0.949469	-0.003592	0.09
CCDC90B	18086	0.003195	0.024535	-0.02134	0.09
ME3	18193	0.003186	0.024084	-0.020899	0.09
TAF1D	18314	0.003194	0.024369	-0.021175	0.09
ANKRD49	18344	0.003189	0.024316	-0.021127	0.09
CEP57	18393	0.945912	0.949786	-0.003875	0.09
C11orf1	18686	0.003171	0.023891	-0.020721	0.09
CRYAB	18695	0.003178	0.024663	-0.021485	0.09
DIXDC1	18708	0.003172	0.024797	-0.021624	0.09
CADM1	18855	0.945921	0.950269	-0.004348	0.09
FXYD2	18922	0.003177	0.024468	-0.021292	0.09
NTM	19520	0.003185	0.024931	-0.021746	0.09
GOLT1B	20703	0.003196	0.024256	-0.021059	0.09
BICD1	21021	0.946165	0.949027	-0.002862	0.09
DNM1L	21048	0.003175	0.024298	-0.021123	0.09
PUS7L	21241	0.003194	0.024785	-0.021591	0.09
LETMD1	21747	0.003195	0.024216	-0.021021	0.09
SUOX	22340	0.003199	0.02434	-0.021141	0.09
AGAP2	22722	0.948689	0.952774	-0.004085	0.09
NAP1L1	23484	0.003181	0.024605	-0.021424	0.09
NAP1L1	23494	0.041421	0.04236	-0.000939	0.09
ANKS1B	23885	0.003186	0.02425	-0.021064	0.09
C12orf23	24184	0.003174	0.024588	-0.021414	0.09
CMKLR1	24210	0.003184	0.024112	-0.020927	0.09
GIT2	24375	0.003191	0.024625	-0.021434	0.09
OAS1	24602	0.003195	0.024702	-0.021507	0.09
RPLP0	24733	0.0032	0.024647	-0.021446	0.09
ZCCHC8	24961	0.003182	0.023991	-0.020809	0.09
HCAR1	24981	0.003186	0.024057	-0.02087	0.09
ABCB9	24993	0.003181	0.024165	-0.020984	0.09
ZNF664	25130	0.003195	0.024255	-0.02106	0.09
ZNF268	25341	0.003196	0.023896	-0.0207	0.09
RNF6	25512	0.003202	0.024469	-0.021267	0.09
FNDC3A	25872	0.003195	0.024735	-0.02154	0.09
NEK5	25982	0.003191	0.02401	-0.020819	0.09
LIG4	26234	0.950945	0.954558	-0.003613	0.09
ING1	26267	0.003185	0.024822	-0.021637	0.09
ANKRD10	26274	0.00318	0.024007	-0.020827	0.09
CUL4A	26367	0.003201	0.024376	-0.021176	0.09
GRTP1	26373	0.003206	0.024333	-0.021127	0.09
DCAF11	26847	0.003178	0.024391	-0.021212	0.09
EMC9	26857	0.003194	0.024143	-0.02095	0.09
SCFD1	27082	0.003188	0.024353	-0.021165	0.09
PCNX	28194	0.003204	0.023825	-0.02062	0.09
SAMD15	28592	0.041414	0.041706	-0.000292	0.09
CALM1	28824	0.003184	0.024361	-0.021176	0.09
EVL	29241	0.003197	0.024164	-0.020967	0.09
SLC25A29	29250	0.003192	0.024286	-0.021094	0.09
SLC25A29	29262	0.003191	0.024184	-0.020993	0.09
C14orf79	29589	0.003206	0.024314	-0.021108	0.09
NIPA2	29685	0.003192	0.024564	-0.021372	0.09
NIPA1	29688	0.003191	0.024238	-0.021047	0.09
SNRPN	29702	0.003188	0.02394	-0.020752	0.09
UBE3A	29722	0.948594	0.952779	-0.004185	0.09
SHF	30409	0.003187	0.024165	-0.020978	0.09
SHF	30415	0.003191	0.024415	-0.021225	0.09
SQRDL	30457	0.945854	0.949905	-0.004051	0.09
ARPP19	30671	0.003204	0.023588	-0.020384	0.09
NEDD4	30745	0.003198	0.024113	-0.020915	0.09
PARP6	31525	0.003182	0.024658	-0.021476	0.09
ISLR	31676	0.003187	0.024177	-0.02099	0.09
FAM154B	32218	0.044183	0.044442	-0.000259	0.09
CPEB1	32229	0.94859	0.951947	-0.003358	0.09
HAPLN3	32399	0.927259	0.930725	-0.003465	0.09
LUC7L	32836	0.003183	0.024525	-0.021341	0.09
UBE2I	33059	0.003192	0.024126	-0.020935	0.09
ZNF200	33464	0.0032	0.024544	-0.021344	0.09
DNASE1	33608	0.003189	0.024492	-0.021303	0.09
ANKS3	33807	0.003208	0.024623	-0.021415	0.09
PMM2	33927	0.0032	0.024067	-0.020867	0.09
TVP23A	33995	0.003206	0.024061	-0.020855	0.09
MPV17L	34151	0.00318	0.02411	-0.02093	0.09
KIAA0430	34174	0.948468	0.951954	-0.003485	0.09
KIAA0430	34179	0.94585	0.949625	-0.003775	0.09
NPIPA8	34240	0.948601	0.952445	-0.003844	0.09
RPS15A	34260	0.003188	0.024249	-0.021061	0.09
ATXN2L	35844	0.003198	0.024419	-0.02122	0.09
ATXN2L	35847	0.003183	0.024079	-0.020896	0.09
PRRT2	35954	0.003201	0.023932	-0.020731	0.09
CDIPT	35969	0.00319	0.024054	-0.020864	0.09
CNEP1R1	36364	0.003208	0.024593	-0.021385	0.09
CDH8	36694	0.003196	0.024327	-0.021131	0.09
TK2	36724	0.003198	0.02443	-0.021232	0.09
NAE1	36855	0.003192	0.024517	-0.021325	0.09
HSF4	36943	0.003191	0.024111	-0.02092	0.09
LRRC29	36979	0.003182	0.024392	-0.02121	0.09
WWP2	37322	0.003199	0.024616	-0.021416	0.09
AP1G1	37485	0.003191	0.02414	-0.020949	0.09
IST1	37515	0.003177	0.023969	-0.020793	0.09
BCAR1	37601	0.003191	0.023873	-0.020682	0.09
TRAPPC2L	38048	0.003196	0.024452	-0.021257	0.09
YWHAE	38300	0.003198	0.024453	-0.021255	0.09
SCIMP	38666	0.003182	0.024596	-0.021414	0.09
WRAP53	39047	0.003213	0.024337	-0.021124	0.09
ADPRM	39284	0.003176	0.024183	-0.021007	0.09
ZNF286A	39382	0.003195	0.024216	-0.021022	0.09
ZSWIM7	39407	0.003178	0.024368	-0.02119	0.09
MPP2	41733	0.950941	0.954852	-0.003911	0.09
ACBD4	41939	0.003195	0.024322	-0.021126	0.09
TOM1L1	42534	0.003186	0.024175	-0.020989	0.09
2021-09-04	42689	0.003184	0.024357	-0.021172	0.09
MRC2	42908	0.003196	0.024256	-0.02106	0.09
2021-03-10	42915	0.948692	0.953007	-0.004316	0.09
MXRA7	43613	0.003202	0.024295	-0.021093	0.09
AFMID	43848	0.003196	0.024391	-0.021195	0.09
C1QTNF1	43983	0.003218	0.024425	-0.021207	0.09
C17orf70	44128	0.003186	0.024075	-0.020889	0.09
OXLD1	44143	0.003181	0.024272	-0.02109	0.09
B3GNTL1	44428	0.003189	0.024274	-0.021085	0.09
ENOSF1	44462	0.00319	0.024417	-0.021227	0.09
CEP76	44708	0.003191	0.024196	-0.021005	0.09
RBBP8	44790	0.950938	0.954946	-0.004007	0.09
TTC39C	44851	0.00319	0.024298	-0.021109	0.09
ZNF521	44903	0.003197	0.024716	-0.021519	0.09
INO80C	45190	0.948593	0.952298	-0.003705	0.09
SLC14A2	45329	0.003188	0.024447	-0.021259	0.09
C19orf26	46398	0.003186	0.024171	-0.020984	0.09
RPS15	46486	0.003203	0.024614	-0.021412	0.09
C19orf25	46507	0.003194	0.024213	-0.021019	0.09
RANBP3	46965	0.003182	0.024272	-0.021091	0.09
2021-03-02	47230	0.003204	0.024228	-0.021024	0.09
ZNF559	47272	0.003174	0.024401	-0.021227	0.09
ZNF266	47343	0.00319	0.024386	-0.021196	0.09
C19orf82	47382	0.946009	0.949716	-0.003707	0.09
TMEM205	47677	0.945778	0.949186	-0.003408	0.09
EPOR	47689	0.003199	0.024325	-0.021127	0.09
BABAM1	48261	0.948132	0.952432	-0.004299	0.09
GTPBP3	48289	0.945768	0.949545	-0.003777	0.09
ZNF626	48723	0.003182	0.024169	-0.020988	0.09
ZNF43	48791	0.003196	0.024255	-0.021059	0.09
PLD3	49888	0.003193	0.024524	-0.021331	0.09
ZNF283	50251	0.003199	0.024423	-0.021224	0.09
SYMPK	50529	0.948503	0.952356	-0.003853	0.09
SYMPK	50530	0.003195	0.024929	-0.021734	0.09
NPAS1	50616	0.003206	0.024206	-0.020999	0.09
CARD8	50718	0.927247	0.931325	-0.004079	0.09
TRPM4	50901	0.003214	0.024307	-0.021093	0.09
FLT3LG	50941	0.00317	0.024511	-0.021341	0.09
FUZ	51086	0.003193	0.024264	-0.021071	0.09
NUP62	51126	0.003181	0.024364	-0.021183	0.09
ZNF610	51446	0.951023	0.95488	-0.003857	0.09
ZNF83	51512	0.003198	0.024455	-0.021257	0.09
ZNF160	51656	0.003185	0.024135	-0.020949	0.09
ZNF415	51688	0.0032	0.024439	-0.021239	0.09
ZNF677	51698	0.00319	0.024342	-0.021152	0.09
ZNF581	52119	0.003186	0.024652	-0.021466	0.09
ZNF419	52271	0.003183	0.024232	-0.021049	0.09
PQLC3	52674	0.003201	0.024194	-0.020993	0.09
FKBP1B	52800	0.003191	0.023994	-0.020803	0.09
FAM228B	52813	0.003195	0.02421	-0.021015	0.09
CGREF1	52930	0.003192	0.024377	-0.021185	0.09
HNRNPLL	53264	0.003184	0.024457	-0.021273	0.09
EML4	53355	0.003177	0.024619	-0.021442	0.09
BCL11A	53659	0.003196	0.024179	-0.020983	0.09
TTC31	54077	0.951187	0.954078	-0.002891	0.09
ELMOD3	54268	0.003182	0.023934	-0.020752	0.09
THNSL2	54465	0.00321	0.024375	-0.021165	0.09
VWA3B	54606	0.951226	0.955008	-0.003782	0.09
MAP4K4	54760	0.003172	0.024462	-0.02129	0.09
CLASP1	55173	0.003178	0.024294	-0.021116	0.09
ORC4	55527	0.003186	0.024409	-0.021223	0.09
GPD2	55623	0.951212	0.954759	-0.003547	0.09
CCDC148	55661	0.003191	0.024032	-0.020841	0.09
RAPGEF4	55991	0.003197	0.024117	-0.020919	0.09
OSBPL6	56152	0.003188	0.024258	-0.02107	0.09
NAB1	56584	0.003188	0.023905	-0.020717	0.09
MYO1B	56607	0.003194	0.024439	-0.021245	0.09
KCTD18	56745	0.003184	0.024228	-0.021044	0.09
PPIL3	56768	0.041823	0.042035	-0.000212	0.09
ICA1L	56950	0.003191	0.02412	-0.020929	0.09
BCS1L	57544	0.003193	0.024349	-0.021156	0.09
SLC23A3	57595	0.003203	0.024598	-0.021396	0.09
COPS7B	57937	0.812663	0.813009	-0.000345	0.09
EIF4E2	58000	0.00319	0.024975	-0.021785	0.09
ATG16L1	58038	0.00319	0.024344	-0.021154	0.09
SLC52A3	58464	0.950992	0.954436	-0.003443	0.09
FAM110A	58467	0.945776	0.949561	-0.003785	0.09
MCM8	58660	0.003203	0.024529	-0.021326	0.09
ENTPD6	58866	0.003212	0.024296	-0.021084	0.09
FAM182B	58880	0.003186	0.024133	-0.020947	0.09
HM13	58890	0.003181	0.024332	-0.021151	0.09
UQCC1	59161	0.003212	0.024557	-0.021345	0.09
CPNE1	59198	0.0032	0.024498	-0.021298	0.09
DBNDD2	59536	0.04138	0.041928	-0.000548	0.09
SPATA2	59752	0.003193	0.024424	-0.021231	0.09
BCAS4	59787	0.003189	0.024079	-0.02089	0.09
BCAS1	59827	0.00319	0.024589	-0.021399	0.09
GNAS	59996	0.003183	0.024073	-0.02089	0.09
PHACTR3	60022	0.003209	0.024192	-0.020983	0.09
ATP5J	60274	0.003191	0.024491	-0.0213	0.09
PIGP	60541	0.003216	0.024952	-0.021735	0.09
ERG	60594	0.003192	0.024219	-0.021026	0.09
HMGN1	60610	0.003194	0.024153	-0.020959	0.09
PDE9A	60721	0.003187	0.024502	-0.021315	0.09
BID	61002	0.003197	0.024544	-0.021347	0.09
PEX26	61021	0.003186	0.024859	-0.021673	0.09
HIRA	61048	0.003194	0.024247	-0.021053	0.09
GNB1L	61083	0.003216	0.02452	-0.021304	0.09
SLC2A11	61339	0.003192	0.02428	-0.021088	0.09
GCAT	62160	0.00319	0.02449	-0.0213	0.09
ANKRD54	62161	0.948372	0.952207	-0.003835	0.09
DDX17	62238	0.003187	0.024281	-0.021094	0.09
POLDIP3	62526	0.003197	0.024493	-0.021296	0.09
TTLL3	63220	0.003181	0.02416	-0.020979	0.09
TTLL3	63226	0.00318	0.02428	-0.0211	0.09
CLASP2	63878	0.950892	0.954354	-0.003462	0.09
PDCD6IP	63891	0.003188	0.024256	-0.021068	0.09
CTDSPL	64002	0.003197	0.024213	-0.021016	0.09
PLCD1	64009	0.003191	0.024563	-0.021372	0.09
EXOG	64101	0.003218	0.024285	-0.021068	0.09
ALS2CL	64461	0.003193	0.024652	-0.021459	0.09
TREX1	64674	0.003201	0.024231	-0.021029	0.09
USP19	64837	0.003181	0.024441	-0.02126	0.09
RBM6	64936	0.003202	0.024238	-0.021036	0.09
RBM6	64944	0.003176	0.02409	-0.020914	0.09
MAGI1	65533	0.003188	0.024169	-0.02098	0.09
MAGI1	65535	0.003188	0.024527	-0.021339	0.09
ROBO2	65641	0.003194	0.02431	-0.021117	0.09
CLDND1	65758	0.003205	0.024478	-0.021274	0.09
CLDND1	65783	0.003186	0.024569	-0.021383	0.09
ST3GAL6	65791	0.003195	0.024009	-0.020814	0.09
TMEM45A	65828	0.00318	0.024276	-0.021096	0.09
SENP7	65944	0.948552	0.952092	-0.003541	0.09
C3orf17	66155	0.003196	0.024311	-0.021115	0.09
KALRN	66523	0.003188	0.024094	-0.020906	0.09
ATP2C1	66756	0.00319	0.024289	-0.021099	0.09
SLC35G2	66939	0.003193	0.02398	-0.020787	0.09
ARMC8	66969	0.003182	0.024159	-0.020977	0.09
TFDP2	67089	0.00319	0.024782	-0.021592	0.09
FNDC3B	67640	0.00317	0.024314	-0.021144	0.09
MCF2L2	67796	0.003206	0.024612	-0.021405	0.09
B3GNT5	67799	0.945834	0.949557	-0.003723	0.09
EIF4G1	67906	0.003195	0.02449	-0.021295	0.09
DLG1	68295	0.003181	0.024142	-0.020961	0.09
TMEM175	68433	0.003196	0.024739	-0.021543	0.09
IDUA	68439	0.003181	0.024752	-0.021572	0.09
HAUS3	68550	0.003175	0.023778	-0.020603	0.09
LDB2	68847	0.003193	0.02457	-0.021377	0.09
PACRGL	68892	0.003201	0.024511	-0.02131	0.09
PACRGL	68910	0.003201	0.024327	-0.021126	0.09
PI4K2B	68958	0.003186	0.0247	-0.021514	0.09
FIP1L1	69310	0.003198	0.0242	-0.021002	0.09
HOPX	69364	0.948632	0.952012	-0.00338	0.09
HOPX	69376	0.94609	0.949618	-0.003528	0.09
BMP2K	69644	0.948651	0.952974	-0.004323	0.09
NFKB1	70111	0.003195	0.024731	-0.021535	0.09
SLC9B1	70158	0.003187	0.02437	-0.021183	0.09
EXOSC9	70501	0.003188	0.024725	-0.021537	0.09
SPRY1	70529	0.00319	0.024454	-0.021264	0.09
PGRMC2	70572	0.00319	0.024532	-0.021342	0.09
PGRMC2	70575	0.003177	0.02408	-0.020903	0.09
RNF150	70659	0.003191	0.024216	-0.021024	0.09
FAM198B	70976	0.003191	0.024498	-0.021307	0.09
MEF2C	72754	0.003189	0.02411	-0.02092	0.09
FAM172A	72787	0.948396	0.952485	-0.004089	0.09
KIAA0825	72792	0.003201	0.024265	-0.021064	0.09
NREP	72970	0.003176	0.0245	-0.021324	0.09
ATG12	73035	0.951123	0.954461	-0.003337	0.09
CSNK1G3	73146	0.003203	0.0242	-0.020997	0.09
2021-09-08	73299	0.003188	0.024044	-0.020856	0.09
CDKL3	73363	0.00317	0.024323	-0.021153	0.09
APBB3	73671	0.003175	0.02414	-0.020965	0.09
ATOX1	74180	0.003179	0.024325	-0.021146	0.09
CNOT8	74265	0.003193	0.024331	-0.021138	0.09
RNF145	74403	0.003192	0.024361	-0.021169	0.09
MGAT4B	74928	0.003197	0.024288	-0.021092	0.09
TRIM7	75047	0.003196	0.024064	-0.020869	0.09
BAK1	75760	0.950886	0.954983	-0.004097	0.09
YIPF3	76293	0.00319	0.024309	-0.021119	0.09
RWDD2A	76867	0.00319	0.024168	-0.020978	0.09
SESN1	77156	0.003192	0.024333	-0.021141	0.09
TAB2	78065	0.950575	0.954869	-0.004293	0.09
QKI	78408	0.003194	0.0243	-0.021106	0.09
FAM120B	78491	0.003195	0.024205	-0.02101	0.09
HEATR2	78511	0.003192	0.023723	-0.020531	0.09
NT5C3A	79217	0.003197	0.024468	-0.021271	0.09
GTF2IRD1	80080	0.003188	0.02476	-0.021572	0.09
MAGI2	80213	0.003195	0.024431	-0.021236	0.09
CD36	80227	0.003193	0.024421	-0.021228	0.09
STEAP4	80362	0.003197	0.024456	-0.02126	0.09
ATP5J2	80640	0.003185	0.024132	-0.020947	0.09
GNB2	80982	0.003182	0.024173	-0.02099	0.09
DOCK4	81438	0.003181	0.024404	-0.021223	0.09
CCDC136	81717	0.003192	0.024077	-0.020885	0.09
C7orf49	81873	0.003202	0.024039	-0.020837	0.09
ZNF398	82171	0.003199	0.02413	-0.020931	0.09
REPIN1	82236	0.950963	0.954961	-0.003997	0.09
KCNH2	82271	0.003204	0.024437	-0.021233	0.09
RHEB	82378	0.003199	0.0242	-0.021001	0.09
BMP1	82988	0.003195	0.024196	-0.021001	0.09
SLC45A4	85333	0.003174	0.024489	-0.021316	0.09
TOP1MT	85418	0.003188	0.024487	-0.021298	0.09
ZNF707	85485	0.003185	0.024635	-0.02145	0.09
SLC52A2	85575	0.003174	0.024339	-0.021165	0.09
CYHR1	85618	0.003191	0.024185	-0.020994	0.09
SMARCA2	85723	0.003201	0.024655	-0.021455	0.09
MPDZ	85875	0.003167	0.024409	-0.021242	0.09
FAM214B	86245	0.003173	0.024547	-0.021374	0.09
RUSC2	86251	0.00319	0.02385	-0.020661	0.09
TPM2	86275	0.003189	0.024347	-0.021158	0.09
CBWD3	86509	0.003194	0.024354	-0.02116	0.09
KIF27	86703	0.003184	0.02499	-0.021806	0.09
NAA35	86739	0.003187	0.024006	-0.020819	0.09
PTCH1	86955	0.003193	0.02462	-0.021426	0.09
ZNF462	87145	0.00319	0.024301	-0.021112	0.09
PPP2R4	87853	0.00318	0.024188	-0.021007	0.09
VAV2	88085	0.04153	0.041616	-8.6e-05	0.09
RPS6KA3	88667	0.003185	0.024507	-0.021322	0.09
TAB3	88762	0.003184	0.023864	-0.02068	0.09
DMD	88772	0.003212	0.024458	-0.021247	0.09
RPGR	88807	0.003184	0.024417	-0.021233	0.09
FAM156B	89174	0.003191	0.024719	-0.021528	0.09
FAM156A	89183	0.003197	0.024704	-0.021507	0.09
ZC4H2	89316	0.003201	0.02421	-0.021009	0.09
IGBP1	89367	0.003173	0.024362	-0.021189	0.09
KIF4A	89372	0.04156	0.041875	-0.000315	0.09
KIF4A	89373	0.003199	0.02442	-0.021221	0.09
DLG3	89379	0.003183	0.024401	-0.021218	0.09
PCDH11X	89582	0.003165	0.024308	-0.021142	0.09
FAM122B	90156	0.003186	0.02429	-0.021104	0.09
FLNA	90565	0.003181	0.024211	-0.02103	0.09
DNASE1L1	90573	0.003191	0.02442	-0.021229	0.09
C16orf93	94146	0.0032	0.024377	-0.021178	0.09
IST1	94196	0.003201	0.024728	-0.021527	0.09
RHBDL3	94489	0.003189	0.0246	-0.021411	0.09
AFMID	94698	0.003178	0.023919	-0.020741	0.09
D2HGDH	95815	0.003186	0.024519	-0.021333	0.09
ZSCAN21	97607	0.003196	0.0242	-0.021003	0.09
TPM2	98133	0.003185	0.02421	-0.021025	0.09
UBXN11	101232	0.003192	0.02467	-0.021478	0.09
GPAT2	116996	0.003198	0.024195	-0.020997	0.09
EPB41L2	150744	0.003192	0.024422	-0.02123	0.09
ERGIC3	156157	0.003191	0.024404	-0.021213	0.09
CMC2	221248	0.003194	0.024133	-0.020939	0.09
CRELD2	390169	0.945929	0.948972	-0.003043	0.09
CLCC1	3981	0.955473	0.95908	-0.003607	0.08
PSRC1	4001	0.953108	0.956531	-0.003423	0.08
NUTM2E	12332	0.953401	0.95667	-0.003268	0.08
PDZD7	12862	0.955442	0.958705	-0.003263	0.08
TCF7L2	13145	0.955376	0.958317	-0.00294	0.08
APIP	14964	0.953194	0.956269	-0.003075	0.08
CELF1	15768	0.957314	0.960478	-0.003164	0.08
KBTBD4	15779	0.95732	0.960962	-0.003642	0.08
CADM1	18856	0.95324	0.95616	-0.00292	0.08
TMEM25	19005	0.957284	0.960786	-0.003502	0.08
DNM1L	21046	0.955343	0.958512	-0.003169	0.08
NELL2	21293	0.955372	0.95875	-0.003378	0.08
DHRS4L2	26796	0.168757	0.169344	-0.000587	0.08
RGMA	32565	0.955223	0.9587	-0.003476	0.08
TRIM16L	39639	0.953116	0.956939	-0.003824	0.08
ARL17A	42031	0.955175	0.958556	-0.003381	0.08
ITGB3	42068	0.95339	0.956667	-0.003277	0.08
PCTP	42588	0.957237	0.960717	-0.00348	0.08
TNPO2	47846	0.953253	0.956537	-0.003284	0.08
DEDD2	50131	0.955049	0.958856	-0.003807	0.08
GAD1	55905	0.03924	0.039531	-0.000291	0.08
HMGN1	60616	0.955193	0.958933	-0.003739	0.08
PEX26	61022	0.955493	0.95918	-0.003687	0.08
ARVCF	61109	0.955342	0.958974	-0.003632	0.08
PPIL2	61243	0.039193	0.039317	-0.000124	0.08
RTDR1	61295	0.955103	0.959047	-0.003945	0.08
DEPDC5	61901	0.953372	0.957034	-0.003663	0.08
CCDC14	66498	0.955224	0.958222	-0.002998	0.08
ZXDC	66596	0.953354	0.956858	-0.003504	0.08
B3GALNT1	67501	0.955318	0.958513	-0.003194	0.08
EIF4G1	67902	0.955358	0.958351	-0.002993	0.08
IDUA	68440	0.95538	0.958191	-0.002811	0.08
FAM47E-STBD1	69610	0.955402	0.958961	-0.003559	0.08
USP45	77064	0.957349	0.960695	-0.003346	0.08
GRIK2	77100	0.955537	0.95851	-0.002973	0.08
REPIN1	82230	0.957207	0.961108	-0.0039	0.08
DMTN	82927	0.955285	0.958839	-0.003553	0.08
MTSS1	85115	0.218112	0.218427	-0.000315	0.08
TSNARE1	85344	0.953162	0.956595	-0.003434	0.08
KDM4C	85823	0.957346	0.960959	-0.003613	0.08
DCTN3	86187	0.953282	0.956743	-0.003461	0.08
FAM69B	88195	0.060817	0.061345	-0.000528	0.08
VPS72	91100	0.92979	0.929887	-9.7e-05	0.08
NPIPB5	94074	0.955269	0.958871	-0.003602	0.08
CPSF3L	132	0.962143	0.96508	-0.002937	0.07
NPPA	691	0.960497	0.96301	-0.002513	0.07
SCMH1	2057	0.960697	0.963578	-0.002881	0.07
MRPL55	10081	0.035128	0.035655	-0.000527	0.07
SFR1	13035	0.96201	0.964941	-0.002932	0.07
PGAP2	14004	0.957221	0.960408	-0.003187	0.07
LRRC4C	15443	0.957195	0.960245	-0.00305	0.07
C11orf48	16388	0.961999	0.965135	-0.003136	0.07
ATL3	16519	0.962215	0.964846	-0.002631	0.07
CTTN	17404	0.960663	0.963786	-0.003123	0.07
PHLDB1	19034	0.960526	0.963725	-0.003198	0.07
PPFIBP1	20893	0.031941	0.032105	-0.000164	0.07
TUBA1C	21541	0.957311	0.960582	-0.003272	0.07
TUBA1C	21542	0.957407	0.960193	-0.002787	0.07
CCDC92	25121	0.915808	0.915893	-8.5e-05	0.07
FGF14	26210	0.957165	0.960345	-0.00318	0.07
MYO5A	30661	0.957224	0.960538	-0.003314	0.07
POLR2M	30879	0.960378	0.963417	-0.003039	0.07
PKM	31517	0.958974	0.962487	-0.003513	0.07
NEO1	31598	0.958895	0.961982	-0.003086	0.07
PML	31660	0.031823	0.032571	-0.000748	0.07
CKLF	36730	0.960622	0.963382	-0.00276	0.07
HSF4	36944	0.957348	0.960455	-0.003107	0.07
ZFP90	37233	0.962021	0.965232	-0.00321	0.07
ABR	38286	0.959115	0.962015	-0.0029	0.07
ZNF286A	39385	0.958969	0.962633	-0.003664	0.07
MPP2	41734	0.962261	0.965098	-0.002837	0.07
TTC39C	44853	0.957388	0.960611	-0.003223	0.07
NETO1	45795	0.961976	0.964674	-0.002698	0.07
RAD23A	47894	0.943243	0.947524	-0.00428	0.07
HOMER3	48535	0.957396	0.960537	-0.00314	0.07
DEDD2	50132	0.962096	0.964828	-0.002732	0.07
ZNF880	51448	0.959049	0.961507	-0.002457	0.07
SUPT7L	53038	0.962069	0.964888	-0.002819	0.07
BCL11A	53658	0.957123	0.960254	-0.003131	0.07
ELMOD3	54226	0.958966	0.962067	-0.003101	0.07
KLHL23	55877	0.962211	0.964803	-0.002593	0.07
BCS1L	57528	0.960545	0.96389	-0.003344	0.07
CSNK2A1	58461	0.96045	0.963424	-0.002973	0.07
APP	60286	0.957381	0.959979	-0.002598	0.07
HMGN1	60617	0.959161	0.961289	-0.002128	0.07
YDJC	61232	0.962012	0.964683	-0.002671	0.07
TTC21A	64161	0.032043	0.032546	-0.000503	0.07
ZKSCAN7	64365	0.959167	0.962115	-0.002948	0.07
ARL6	65735	0.957117	0.960666	-0.003549	0.07
TMCC1	66747	0.943386	0.947255	-0.003869	0.07
MCF2L2	67797	0.960596	0.963155	-0.002559	0.07
MASP1	68073	0.960845	0.9636	-0.002755	0.07
TRIM36	73018	0.957102	0.960597	-0.003496	0.07
APBB3	73675	0.960491	0.963865	-0.003373	0.07
POLM	79446	0.957177	0.960833	-0.003656	0.07
PMPCB	81177	0.959118	0.962159	-0.003041	0.07
SRPK2	81278	0.960641	0.963598	-0.002956	0.07
NRCAM	81401	0.944926	0.949548	-0.004622	0.07
REPIN1	82238	0.032021	0.032118	-9.6e-05	0.07
KCNH2	82272	0.959009	0.96226	-0.003251	0.07
ADCK5	85592	0.960398	0.963977	-0.003579	0.07
CDC14B	86971	0.957272	0.960173	-0.002901	0.07
CDC14B	86979	0.960654	0.963747	-0.003093	0.07
CCDC180	86995	0.9589	0.961867	-0.002967	0.07
SNRPN	93598	0.960579	0.963585	-0.003006	0.07
RPS6KA1	1281	0.96349	0.966267	-0.002777	0.06
CEP170	10453	0.965938	0.968572	-0.002634	0.06
MRPL23	13891	0.966973	0.968964	-0.001991	0.06
MRPL23	13894	0.029168	0.029253	-8.5e-05	0.06
IGF2	13896	0.964851	0.967108	-0.002257	0.06
MADD	15721	0.963502	0.966236	-0.002734	0.06
FAM111A	16026	0.966957	0.969513	-0.002556	0.06
RTN3	16526	0.964592	0.967541	-0.002949	0.06
EIF1AD	16974	0.968006	0.970674	-0.002668	0.06
ORAOV1	17371	0.047794	0.048008	-0.000214	0.06
TAF1D	18315	0.963593	0.966537	-0.002944	0.06
LETMD1	21780	0.967095	0.969587	-0.002491	0.06
METTL21B	22749	0.968075	0.970391	-0.002316	0.06
METTL21B	22751	0.964547	0.967405	-0.002858	0.06
NAP1L1	23480	0.030598	0.030864	-0.000265	0.06
ANKS1B	23879	0.947812	0.951295	-0.003483	0.06
HVCN1	24489	0.963376	0.966394	-0.003018	0.06
MCF2L	26330	0.967962	0.970344	-0.002382	0.06
PSMB5	26691	0.96605	0.968506	-0.002456	0.06
CTAGE5	27373	0.965941	0.968652	-0.002711	0.06
FAN1	29777	0.965959	0.9682	-0.002241	0.06
FAM154B	32219	0.965876	0.96854	-0.002665	0.06
ATXN2L	35855	0.966944	0.969572	-0.002628	0.06
KIAA0895L	36960	0.963626	0.96622	-0.002594	0.06
CENPT	37140	0.968024	0.970375	-0.002351	0.06
SLC25A10	44162	0.963279	0.96676	-0.003481	0.06
RBBP8	44787	0.964784	0.967527	-0.002743	0.06
ELP2	45226	0.967895	0.970709	-0.002814	0.06
NEDD4L	45651	0.963352	0.966094	-0.002741	0.06
ZNF257	48803	0.967904	0.970717	-0.002812	0.06
DPY19L3	48872	0.951619	0.953735	-0.002116	0.06
APOC1	50368	0.965716	0.968249	-0.002533	0.06
PPFIA3	50897	0.96476	0.96746	-0.0027	0.06
ZNF415	51685	0.963474	0.966225	-0.002752	0.06
SUPT7L	53040	0.964713	0.967343	-0.002631	0.06
CCDC74B	55277	0.963413	0.965987	-0.002574	0.06
IFNAR1	60399	0.963473	0.966495	-0.003022	0.06
WDR4	60761	0.029379	0.029437	-5.8e-05	0.06
GOLGA4	63982	0.967963	0.970378	-0.002415	0.06
ZKSCAN7	64364	0.946389	0.948825	-0.002436	0.06
PLSCR4	67143	0.965843	0.968532	-0.00269	0.06
POLR2H	67947	0.965912	0.968066	-0.002154	0.06
PIGG	68372	0.964524	0.967269	-0.002745	0.06
MYL5	68380	0.963256	0.966322	-0.003066	0.06
ABLIM2	68744	0.571516	0.571765	-0.000248	0.06
ABLIM2	68747	0.965767	0.968597	-0.00283	0.06
PHF17	70578	0.964736	0.967414	-0.002678	0.06
SMN1	72422	0.700417	0.700888	-0.000471	0.06
EPB41L2	77566	0.965902	0.968373	-0.002471	0.06
C7orf10	79308	0.963396	0.966437	-0.003041	0.06
POLM	79449	0.965829	0.968589	-0.00276	0.06
CALD1	81861	0.029192	0.029479	-0.000287	0.06
EZH2	82156	0.967068	0.96971	-0.002642	0.06
ZNF398	82169	0.967095	0.969569	-0.002474	0.06
SMARCD3	82363	0.967014	0.969303	-0.002289	0.06
FAM49B	85160	0.028102	0.028154	-5.1e-05	0.06
FAM49B	85161	0.967055	0.969634	-0.002579	0.06
PLEC	85511	0.028093	0.028405	-0.000312	0.06
NUDT2	86162	0.968066	0.970994	-0.002928	0.06
AP1S2	88572	0.965714	0.968547	-0.002833	0.06
CTPS2	88575	0.968038	0.970615	-0.002576	0.06
LAS1L	89320	0.947773	0.95159	-0.003817	0.06
CHTOP	91128	0.967069	0.96961	-0.002541	0.06
SIRT2	115995	0.966897	0.969712	-0.002815	0.06
OSBPL9	2969	0.969935	0.972089	-0.002154	0.05
ECHDC2	3025	0.969975	0.972246	-0.002272	0.05
NBPF15	7397	0.969118	0.971056	-0.001938	0.05
CTNND1	15937	0.954944	0.957348	-0.002404	0.05
TMEM126B	18119	0.976143	0.976333	-0.00019	0.05
CREBZF	18138	0.97604	0.976624	-0.000584	0.05
TMEM25	19006	0.968956	0.971209	-0.002253	0.05
ARHGAP32	19451	0.969078	0.971828	-0.002749	0.05
PPFIBP1	20894	0.968869	0.971423	-0.002554	0.05
CDK2	22323	0.969034	0.971743	-0.002709	0.05
OS9	22711	0.970757	0.973084	-0.002327	0.05
ANKS1B	23890	0.970848	0.973055	-0.002206	0.05
ZNF10	25338	0.023397	0.023587	-0.00019	0.05
NIPA2	29683	0.969883	0.972284	-0.002401	0.05
DPP8	31175	0.021797	0.022279	-0.000482	0.05
PIGQ	32904	0.971691	0.9737	-0.002009	0.05
NTAN1	34131	0.973805	0.975652	-0.001846	0.05
ASB16	41780	0.971541	0.973534	-0.001994	0.05
METTL23	43627	0.973118	0.975279	-0.00216	0.05
DLGAP1	44518	0.970759	0.973122	-0.002364	0.05
MALT1	45679	0.970872	0.973286	-0.002414	0.05
ZNF223	50270	0.973129	0.974924	-0.001795	0.05
RDH13	52002	0.970034	0.972441	-0.002407	0.05
ZNF264	52206	0.025116	0.025281	-0.000164	0.05
GCFC2	54158	0.969043	0.971045	-0.002002	0.05
BCS1L	57522	0.973116	0.975142	-0.002026	0.05
TRAK1	64265	0.970865	0.973155	-0.00229	0.05
DNAJC19	67761	0.02417	0.024186	-1.6e-05	0.05
NRG2	73626	0.973162	0.975018	-0.001856	0.05
ANKRD6	77000	0.021744	0.02207	-0.000326	0.05
PLAGL1	77995	0.972437	0.97467	-0.002234	0.05
PTCD1	80624	0.96995	0.97266	-0.00271	0.05
FAM160B2	82936	0.973112	0.975258	-0.002145	0.05
RAD54B	84556	0.917308	0.917484	-0.000176	0.05
ADCK5	85593	0.969096	0.971636	-0.00254	0.05
ARHGEF39	86271	0.025988	0.026193	-0.000205	0.05
CBWD6	86488	0.968926	0.971592	-0.002666	0.05
SNAP25	95852	0.970782	0.972916	-0.002134	0.05
UBXN11	101231	0.973152	0.975303	-0.002151	0.05
TPM1	115012	0.973098	0.975596	-0.002498	0.05
KLC1	115643	0.96895	0.971396	-0.002446	0.05
MRPL55	117445	0.972468	0.974799	-0.002331	0.05
ECHDC2	3030	0.950148	0.950842	-0.000694	0.04
RHOC	4236	0.97384	0.97569	-0.00185	0.04
NBPF11	7331	0.977759	0.979586	-0.001827	0.04
FLAD1	7871	0.078016	0.078294	-0.000279	0.04
INPP5F	13270	0.973897	0.975726	-0.001829	0.04
NAA40	16552	0.018312	0.018404	-9.1e-05	0.04
ANAPC15	17559	0.977773	0.979359	-0.001586	0.04
ANAPC15	17561	0.976274	0.978057	-0.001783	0.04
ATG16L2	17666	0.979142	0.980911	-0.001769	0.04
LETMD1	21760	0.032234	0.032471	-0.000237	0.04
GAS6	26396	0.976783	0.978912	-0.002129	0.04
FOXN3	28792	0.974429	0.976062	-0.001633	0.04
DIS3L	31260	0.977338	0.978921	-0.001583	0.04
LRRC49	31447	0.978811	0.980167	-0.001355	0.04
SEC11A	32316	0.977836	0.97975	-0.001914	0.04
EMP2	33987	0.97913	0.981009	-0.001879	0.04
ZNF821	37492	0.976833	0.978387	-0.001554	0.04
INPP5K	38318	0.978789	0.980499	-0.00171	0.04
RPAIN	38683	0.976864	0.978611	-0.001746	0.04
CYTH1	43887	0.978683	0.980574	-0.001892	0.04
ZNF283	50252	0.974474	0.976221	-0.001746	0.04
TEAD2	50921	0.020559	0.020627	-6.7e-05	0.04
SYT5	52041	0.977342	0.97898	-0.001638	0.04
ZNF587	52350	0.975668	0.97792	-0.002252	0.04
SH3YL1	52495	0.973906	0.97589	-0.001984	0.04
CGREF1	52931	0.034829	0.035392	-0.000563	0.04
MPV17	52972	0.977905	0.979188	-0.001284	0.04
PREPL	53447	0.978774	0.980302	-0.001528	0.04
SEMA4F	54132	0.977335	0.979159	-0.001824	0.04
KANSL3	54567	0.975058	0.976883	-0.001825	0.04
LMAN2L	54569	0.976348	0.977854	-0.001506	0.04
RAB3GAP1	55432	0.977796	0.978923	-0.001127	0.04
MYO1B	56608	0.975773	0.977914	-0.00214	0.04
SUMO1	56939	0.975721	0.977386	-0.001665	0.04
LRRFIP2	63958	0.97569	0.977708	-0.002018	0.04
CCNL1	67385	0.0433	0.043525	-0.000226	0.04
VEPH1	67396	0.977826	0.979973	-0.002147	0.04
IFT80	67473	0.976311	0.977958	-0.001647	0.04
ABLIM2	68745	0.952612	0.95296	-0.000348	0.04
ATP10D	69178	0.975623	0.977757	-0.002134	0.04
FIP1L1	69311	0.97874	0.980197	-0.001456	0.04
CNR1	76975	0.021303	0.021572	-0.000269	0.04
SLC25A40	80344	0.976816	0.978737	-0.00192	0.04
KRIT1	80427	0.973903	0.97597	-0.002067	0.04
DUS4L	81348	0.975707	0.977643	-0.001936	0.04
DUS4L	81350	0.97392	0.975946	-0.002026	0.04
BMP1	82987	0.975725	0.977808	-0.002082	0.04
KIF13B	83254	0.975727	0.977348	-0.001621	0.04
PTK2	85315	0.978319	0.979748	-0.001429	0.04
BNC2	85935	0.975707	0.977679	-0.001973	0.04
SH3GLB2	87809	0.973805	0.975696	-0.001891	0.04
CCDC53	106012	0.974557	0.976597	-0.00204	0.04
MORN1	253	0.983854	0.985225	-0.001371	0.03
CASZ1	622	0.984585	0.985811	-0.001225	0.03
C1orf213	1054	0.017106	0.017319	-0.000213	0.03
C1orf122	1842	0.980394	0.981981	-0.001587	0.03
LPPR4	3844	0.981516	0.982605	-0.001089	0.03
ADAM15	7919	0.980771	0.982091	-0.00132	0.03
BBIP1	13098	0.981251	0.982652	-0.001401	0.03
PDDC1	13755	0.982786	0.983856	-0.00107	0.03
KLC2	16990	0.982243	0.983311	-0.001068	0.03
MTL5	17329	0.984163	0.985421	-0.001258	0.03
PAAF1	17742	0.029295	0.029328	-3.2e-05	0.03
CD9	19817	0.973365	0.975472	-0.002107	0.03
NAP1L1	23493	0.983333	0.984669	-0.001336	0.03
C12orf23	24176	0.983084	0.984464	-0.001381	0.03
TAOK3	24700	0.9804	0.981851	-0.001451	0.03
RPLP0	24727	0.983633	0.984845	-0.001212	0.03
MRPL52	26638	0.981501	0.982997	-0.001496	0.03
PACS2	29630	0.979698	0.981262	-0.001564	0.03
MKRN3	29692	0.980728	0.982356	-0.001629	0.03
CELF6	31532	0.981513	0.982889	-0.001376	0.03
TTC23	32618	0.982109	0.983328	-0.001219	0.03
TTC23	32620	0.980082	0.981823	-0.001741	0.03
NPIPB4	34531	0.982731	0.984318	-0.001587	0.03
TBX6	36063	0.963999	0.964977	-0.000978	0.03
WRAP53	39043	0.979614	0.981348	-0.001735	0.03
FMNL1	41952	0.981534	0.983005	-0.001472	0.03
NEDD4L	45650	0.979164	0.980967	-0.001803	0.03
ARHGEF1	50099	0.981549	0.982907	-0.001357	0.03
SH3YL1	52498	0.983061	0.984345	-0.001285	0.03
PREPL	53443	0.980772	0.982286	-0.001514	0.03
PEX13	53681	0.979257	0.980906	-0.001649	0.03
RNF181	54295	0.979555	0.981033	-0.001477	0.03
THNSL2	54466	0.020657	0.020671	-1.5e-05	0.03
RBMS1	55724	0.982455	0.983847	-0.001392	0.03
STX16	59974	0.013901	0.013963	-6.2e-05	0.03
GABPA	60278	0.979632	0.981116	-0.001484	0.03
APP	60283	0.970722	0.973104	-0.002382	0.03
AZI2	63793	0.981418	0.98296	-0.001542	0.03
ARPP21	63905	0.983117	0.984145	-0.001028	0.03
PLCD1	64008	0.980806	0.982329	-0.001522	0.03
PBRM1	65239	0.976131	0.978058	-0.001927	0.03
FAIM	67014	0.981152	0.982716	-0.001564	0.03
CTBP1	68460	0.979215	0.980854	-0.001638	0.03
CTBP1	68461	0.983844	0.985323	-0.001479	0.03
HOPX	69381	0.015125	0.015229	-0.000104	0.03
NRG2	73625	0.979186	0.980773	-0.001587	0.03
NRG2	73635	0.982455	0.983811	-0.001356	0.03
ANKRD6	77001	0.01703	0.017305	-0.000275	0.03
TNKS	82594	0.980774	0.982317	-0.001543	0.03
NUDT18	82937	0.982796	0.983967	-0.001171	0.03
BAALC	84792	0.059485	0.059631	-0.000145	0.03
PTK2	85316	0.983075	0.984323	-0.001248	0.03
PSIP1	85921	0.082024	0.082144	-0.00012	0.03
BNC2	85934	0.980041	0.981682	-0.001642	0.03
ARHGEF39	86272	0.981122	0.982782	-0.001661	0.03
TOR2A	87655	0.979674	0.981165	-0.001491	0.03
FNBP1	87874	0.982782	0.98422	-0.001439	0.03
CITED1	89452	0.981105	0.982425	-0.00132	0.03
ARMCX6	89659	0.980046	0.981769	-0.001723	0.03
PPP4C	94130	0.98003	0.98166	-0.001629	0.03
SULT1A3	94138	0.98388	0.985074	-0.001194	0.03
UBXN11	101229	0.982108	0.983308	-0.001199	0.03
ANK2	190332	0.98187	0.982862	-0.000992	0.03
CMC2	221253	0.983858	0.985097	-0.00124	0.03
AGTRAP	670	0.030943	0.030958	-1.5e-05	0.02
ZNF436	1051	0.986089	0.987025	-0.000936	0.02
SCP2	3045	0.973246	0.974131	-0.000885	0.02
TTLL7	3576	0.989403	0.990226	-0.000822	0.02
ATXN7L2	4014	0.985455	0.986638	-0.001183	0.02
PAAF1	17743	0.012235	0.012467	-0.000232	0.02
CRYAB	18693	0.984987	0.98636	-0.001373	0.02
KIF21A	21074	0.984795	0.986197	-0.001402	0.02
PFDN5	21997	0.962036	0.962404	-0.000368	0.02
PFDN5	22000	0.011238	0.011312	-7.5e-05	0.02
PFDN5	22001	0.984766	0.986055	-0.001289	0.02
NAP1L1	23495	0.984835	0.986041	-0.001206	0.02
ZNF268	25342	0.442326	0.442459	-0.000133	0.02
ZMYM2	25417	0.987246	0.988285	-0.001039	0.02
IFT88	25432	0.989417	0.990315	-0.000898	0.02
TFDP1	26388	0.986851	0.987746	-0.000894	0.02
SMEK1	28880	0.988998	0.9899	-0.000903	0.02
DPP8	31171	0.988625	0.989414	-0.000789	0.02
RGMA	32571	0.980889	0.982736	-0.001847	0.02
NUDT16L1	33786	0.987153	0.988126	-0.000973	0.02
NPIPB4	34532	0.98775	0.988712	-0.000962	0.02
GAS7	39260	0.988356	0.989203	-0.000847	0.02
GAS7	39261	0.987301	0.988453	-0.001152	0.02
B9D1	39714	0.986653	0.987718	-0.001064	0.02
TMUB2	41819	0.989121	0.989895	-0.000774	0.02
2021-09-04	42704	0.987594	0.988581	-0.000986	0.02
BCAS3	42865	0.989628	0.990475	-0.000847	0.02
ZNF558	47261	0.987179	0.988049	-0.00087	0.02
ZNF177	47295	0.838431	0.838658	-0.000227	0.02
ZNF506	48687	0.988818	0.989562	-0.000744	0.02
IRF3	51033	0.970463	0.971438	-0.000975	0.02
CCNT2	55413	0.986461	0.987479	-0.001018	0.02
ABI2	57061	0.987934	0.98891	-0.000976	0.02
SPEG	57695	0.987864	0.98875	-0.000887	0.02
ATP5J	60270	0.984344	0.985377	-0.001033	0.02
DDT	61356	0.984622	0.985857	-0.001235	0.02
RABL2B	62927	0.98776	0.988585	-0.000825	0.02
AZI2	63794	0.986852	0.987768	-0.000916	0.02
ARPP21	63906	0.989072	0.989947	-0.000875	0.02
ATXN7	65518	0.988339	0.989194	-0.000855	0.02
UBA5	66822	0.987869	0.988872	-0.001003	0.02
CCNL1	67383	0.989309	0.990151	-0.000842	0.02
LIMCH1	69115	0.984822	0.985934	-0.001112	0.02
PCDHA13	73786	0.986557	0.987636	-0.001079	0.02
PPP2R2B	73947	0.987136	0.988124	-0.000988	0.02
UIMC1	74697	0.989397	0.990341	-0.000944	0.02
ZNF346	74703	0.988315	0.989127	-0.000812	0.02
ZNF346	74712	0.010865	0.010995	-0.00013	0.02
EPB41L2	77556	0.010246	0.010321	-7.5e-05	0.02
ADCY1	79595	0.986785	0.987847	-0.001061	0.02
KRIT1	80429	0.989158	0.989981	-0.000823	0.02
ZNF783	82187	0.092639	0.092648	-9e-06	0.02
ATAD2	85054	0.984241	0.985657	-0.001416	0.02
NAPRT1	85430	0.987692	0.988559	-0.000867	0.02
CDK16	88911	0.988167	0.989018	-0.000851	0.02
TNRC6A	94083	0.989339	0.990059	-0.00072	0.02
CLNS1A	271082	0.049917	0.050025	-0.000107	0.02
RPS6KA1	1280	0.991251	0.991854	-0.000603	0.01
ADAM15	7915	0.992917	0.993453	-0.000536	0.01
TRIM46	7955	0.992937	0.993478	-0.000541	0.01
ASPM	9286	0.991465	0.992223	-0.000757	0.01
ATP2B4	9450	0.058344	0.058436	-9.3e-05	0.01
XRRA1	17785	0.994162	0.994644	-0.000482	0.01
NFRKB	19462	0.993313	0.993843	-0.000531	0.01
PPHLN1	21221	0.988622	0.989172	-0.00055	0.01
R3HDM2	22573	0.990723	0.991439	-0.000715	0.01
HCAR1	24982	0.991702	0.992352	-0.00065	0.01
EP400NL	25237	0.992486	0.99298	-0.000494	0.01
RNF6	25511	0.990131	0.990239	-0.000108	0.01
GAS6	26395	0.993435	0.993959	-0.000525	0.01
JKAMP	27750	0.994319	0.994815	-0.000495	0.01
JKAMP	27752	0.993777	0.994273	-0.000496	0.01
SHF	30407	0.992829	0.993404	-0.000575	0.01
ARPP19	30679	0.019051	0.019116	-6.5e-05	0.01
VWA9	31209	0.991684	0.992348	-0.000664	0.01
VWA9	31210	0.989928	0.990769	-0.000841	0.01
NPIPB6	35703	0.990066	0.990848	-0.000781	0.01
INO80E	36016	0.991478	0.992119	-0.000641	0.01
PPP4C	36057	0.985558	0.987051	-0.001493	0.01
TMEM170A	37607	0.991443	0.992125	-0.000682	0.01
MPPE1	44650	0.993392	0.993957	-0.000564	0.01
MPPE1	44651	0.994493	0.994888	-0.000395	0.01
SLMO1	44684	0.992548	0.993138	-0.00059	0.01
ZNF532	45682	0.978471	0.978511	-3.9e-05	0.01
HSD11B1L	46877	0.993283	0.99391	-0.000627	0.01
PRKCSH	47706	0.01215	0.012265	-0.000114	0.01
ZNF700	47761	0.941422	0.941577	-0.000155	0.01
OCEL1	48242	0.019727	0.019792	-6.5e-05	0.01
ZNF626	48724	0.006514	0.006516	-2e-06	0.01
ZNF415	51691	0.990345	0.991181	-0.000836	0.01
ZBTB45	52478	0.980693	0.981075	-0.000382	0.01
THNSL2	54471	0.990921	0.991654	-0.000733	0.01
BCS1L	57529	0.990517	0.991158	-0.000641	0.01
NAPB	58843	0.992673	0.993165	-0.000491	0.01
DSCR3	60561	0.037346	0.037374	-2.8e-05	0.01
RABL2B	62926	0.99128	0.992011	-0.00073	0.01
SETD5	63095	0.99238	0.99299	-0.00061	0.01
MTMR14	63114	0.993946	0.994408	-0.000463	0.01
BRPF1	63156	0.992701	0.993289	-0.000588	0.01
PDZRN3	65629	0.994542	0.9949	-0.000358	0.01
C3orf17	66173	0.991073	0.991864	-0.00079	0.01
SH3BP2	68592	0.99265	0.993197	-0.000546	0.01
SHROOM1	73312	0.993652	0.994151	-0.000499	0.01
UQCRQ	73319	0.993793	0.99429	-0.000497	0.01
FBXW11	74545	0.967395	0.967857	-0.000462	0.01
MGAT4B	74927	0.987571	0.988156	-0.000586	0.01
TBX18	76914	0.007185	0.007275	-8.9e-05	0.01
EPB41L2	77567	0.991264	0.991861	-0.000597	0.01
RABGEF1	79894	0.994638	0.995017	-0.00038	0.01
MSRA	82599	0.985789	0.987112	-0.001322	0.01
MSRA	82601	0.005527	0.005536	-9e-06	0.01
SULT1A4	94113	0.990096	0.990774	-0.000678	0.01
LGALS3BP	234085	0.990618	0.991284	-0.000666	0.01
SLC35E2	224	0.981408	0.981467	-5.9e-05	0
KCNAB2	361	0.951597	0.949355	0.002242	0
KAZN	733	0.762033	0.755699	0.006334	0
CAPZB	906	0.978711	0.978672	3.9e-05	0
UBXN11	1261	0.999169	0.999223	-5.3e-05	0
UBXN11	1262	0.99892	0.999002	-8.2e-05	0
MEAF6	1800	0.995189	0.995516	-0.000327	0
C1orf109	1819	0.030573	0.030507	6.7e-05	0
ZNF691	2132	0.842474	0.842065	0.000409	0
MUTYH	2612	0.055045	0.054703	0.000342	0
TRMT13	3869	0.065365	0.064742	0.000622	0
SNX27	7646	0.302156	0.300666	0.00149	0
ADAM15	7918	0.956993	0.956991	3e-06	0
ARHGEF2	8138	0.546101	0.532549	0.013553	0
RRNAD1	8313	0.047182	0.046988	0.000194	0
KIF21B	9343	0.956784	0.956664	0.00012	0
MRPL55	10128	0.995678	0.996005	-0.000327	0
PCNXL2	10321	0.996727	0.997017	-0.000291	0
ARHGAP21	11015	0.995918	0.996283	-0.000364	0
CUL2	11226	0.881991	0.881889	0.000102	0
TIMM23B	11532	0.774697	0.772636	0.002061	0
CDH23	12059	0.23424	0.229105	0.005134	0
IGF2	13898	0.580569	0.572425	0.008144	0
PGAP2	14016	0.580047	0.571681	0.008366	0
TRIM5	14078	0.09099	0.089527	0.001464	0
ZNF143	14317	0.994365	0.994402	-3.7e-05	0
SERGEF	14562	0.995434	0.995788	-0.000354	0
HIPK3	14893	0.570764	0.563251	0.007513	0
ATG13	15583	0.998495	0.998586	-9.1e-05	0
ATG13	15592	0.971002	0.97069	0.000313	0
ATG13	15593	0.998317	0.99844	-0.000123	0
TRPT1	16581	0.580321	0.579939	0.000382	0
PELI3	17035	0.022551	0.022337	0.000214	0
NDUFS8	17280	0.01557	0.01571	-0.000139	0
TCIRG1	17288	0.070492	0.070291	0.000202	0
PPFIA1	17394	0.580555	0.571643	0.008912	0
STARD10	17644	0.99667	0.99698	-0.000311	0
ATG16L2	17651	0.995932	0.99631	-0.000378	0
MRPL48	17729	0.000731	0.000727	4e-06	0
XRRA1	17786	0.672492	0.670192	0.0023	0
CCDC90B	18087	0.010102	0.010007	9.5e-05	0
ANKRD49	18346	0.999208	0.999264	-5.6e-05	0
ANKRD49	18350	0.001067	0.001053	1.4e-05	0
DNM1L	21061	0.126767	0.126454	0.000313	0
YAF2	21117	0.991612	0.991875	-0.000263	0
YAF2	21130	0.003729	0.003724	4e-06	0
SLC11A2	21724	0.017633	0.017622	1e-05	0
USP15	22830	0.869933	0.86611	0.003824	0
UBE2N	23690	0.644992	0.644367	0.000625	0
SOCS2	23706	0.998592	0.998694	-0.000102	0
ANKS1B	23882	0.998397	0.998533	-0.000135	0
C12orf23	24183	0.944975	0.940354	0.004621	0
OAS1	24599	0.706378	0.704743	0.001635	0
GOLGA3	25307	0.698015	0.696514	0.001501	0
ZNF268	25345	0.016591	0.016367	0.000225	0
IFT88	25431	0.015234	0.014897	0.000337	0
FNDC3A	25870	0.005673	0.005673	0	0
DOCK9	26178	0.984398	0.983928	0.00047	0
FGF14	26211	0.478185	0.470555	0.00763	0
DCUN1D2	26378	0.01092	0.010899	2.1e-05	0
PSMB5	26694	0.068203	0.068195	8e-06	0
PRPF39	27396	0.888018	0.885426	0.002593	0
GALNT16	28139	0.728795	0.728498	0.000297	0
SRSF5	28158	0.997662	0.997687	-2.6e-05	0
ANGEL1	28558	0.869153	0.864278	0.004875	0
C14orf159	28860	0.490409	0.487572	0.002836	0
SLC25A29	29249	0.502656	0.495804	0.006852	0
SLC25A29	29263	0.518762	0.51843	0.000332	0
CCNDBP1	30220	0.997945	0.998087	-0.000142	0
CSNK1G1	31112	0.838992	0.83254	0.006452	0
DPP8	31169	0.91384	0.912165	0.001675	0
PML	31632	0.893432	0.889865	0.003566	0
PML	31661	0.995199	0.995536	-0.000337	0
CLK3	31725	0.672805	0.658642	0.014163	0
RGMA	32573	0.183074	0.181728	0.001346	0
NR2F2	32593	0.050818	0.050561	0.000257	0
RPUSD1	33007	0.932462	0.932215	0.000246	0
NMRAL1	33737	0.969768	0.969739	3e-05	0
ANKS3	33828	0.574784	0.573845	0.000938	0
RPS15A	34262	0.996858	0.997169	-0.000312	0
NPIPB5	35570	0.82799	0.827609	0.000381	0
ATXN2L	35856	0.580223	0.572128	0.008095	0
SH2B1	35869	0.070184	0.07008	0.000105	0
CDIPT	35973	0.017014	0.016844	0.00017	0
ALDOA	36050	0.008972	0.008948	2.4e-05	0
SNX20	36383	0.142176	0.142017	0.000159	0
CYLD	36396	0.99575	0.996112	-0.000363	0
GINS3	36635	0.054584	0.05416	0.000424	0
NAE1	36874	0.949979	0.948923	0.001057	0
ZFP90	37232	0.838867	0.833014	0.005853	0
TMEM170A	37605	0.04273	0.042646	8.4e-05	0
TRAPPC2L	38052	0.134491	0.134215	0.000276	0
CDK10	38120	0.482962	0.47715	0.005812	0
CDK10	38128	0.072894	0.072741	0.000153	0
XAF1	38812	0.961881	0.961363	0.000518	0
LSMD1	39059	0.998215	0.998217	-2e-06	0
ZSWIM7	39392	0.7616	0.760983	0.000617	0
BRCA1	41197	0.488485	0.487947	0.000538	0
TOM1L1	42538	0.05947	0.059468	2e-06	0
PRKAR1A	43143	0.994898	0.995303	-0.000405	0
EXOC7	43567	0.026987	0.026807	0.00018	0
CYGB	43589	0.050848	0.050796	5.1e-05	0
METTL23	43638	0.573421	0.573337	8.5e-05	0
METTL23	43645	0.87672	0.876287	0.000433	0
METTL23	43647	0.816379	0.815734	0.000644	0
METTL23	43648	0.830217	0.826435	0.003782	0
METTL23	43650	0.682786	0.678503	0.004283	0
ARL16	44156	0.412549	0.411836	0.000712	0
CCDC57	44294	0.010751	0.010689	6.3e-05	0
SLC16A3	44300	0.996124	0.996419	-0.000295	0
SLC16A3	44301	0.884427	0.882838	0.001589	0
CSNK1D	44308	0.995478	0.995851	-0.000373	0
C17orf62	44335	0.86488	0.856104	0.008776	0
ZNF532	45683	0.995317	0.995678	-0.000362	0
NETO1	45794	0.035338	0.035178	0.00016	0
CIRBP	46426	0.554684	0.548488	0.006196	0
RANBP3	46996	0.592878	0.581108	0.01177	0
ZNF558	47260	0.025953	0.025841	0.000113	0
ZNF177	47297	0.987871	0.988227	-0.000355	0
ZNF177	47312	0.777433	0.764529	0.012904	0
ZNF266	47344	0.86329	0.861064	0.002225	0
HOOK2	47868	0.760031	0.755796	0.004235	0
ZNF257	48804	0.51431	0.510986	0.003324	0
GRAMD1A	49012	0.019631	0.019478	0.000152	0
PLEKHG2	49821	0.999392	0.999432	-4e-05	0
LTBP4	49936	0.995121	0.995506	-0.000385	0
EML2	50491	0.994962	0.995408	-0.000446	0
EML2	50493	0.996388	0.996664	-0.000277	0
FLT3LG	50942	0.36331	0.355878	0.007432	0
IRF3	51007	0.950528	0.950102	0.000426	0
AKT1S1	51110	0.938372	0.93578	0.002592	0
ZNF880	51450	0.125145	0.124633	0.000513	0
ZNF83	51506	0.05484	0.054531	0.000308	0
ISOC2	52105	0.188332	0.187851	0.00048	0
ZNF524	52115	0.164884	0.16436	0.000524	0
FAM228B	52817	0.377492	0.375395	0.002097	0
CCDC121	53030	0.896808	0.896799	9e-06	0
PREPL	53448	0.153333	0.149928	0.003405	0
C2orf73	53572	0.997246	0.997489	-0.000244	0
BCL11A	53664	0.030648	0.030542	0.000106	0
PEX13	53682	0.095424	0.0945	0.000924	0
ELMOD3	54211	0.058825	0.057904	0.000921	0
BIN1	55183	0.380921	0.380603	0.000318	0
PLEKHB2	55374	0.996946	0.99719	-0.000245	0
PLA2R1	55710	0.152811	0.151815	0.000996	0
PLA2R1	55711	0.013168	0.013097	7.1e-05	0
METTL8	55930	0.193631	0.193612	1.9e-05	0
ITGA6	55968	0.263181	0.262167	0.001014	0
MDH1B	57152	0.699378	0.699183	0.000195	0
MDH1B	57156	0.993526	0.993361	0.000166	0
FASTKD2	57159	0.008127	0.008195	-6.9e-05	0
BCS1L	57527	0.899259	0.898182	0.001077	0
BCS1L	57538	0.735802	0.733549	0.002254	0
BCS1L	57545	0.866575	0.861173	0.005402	0
COPS7B	57936	0.039225	0.038916	0.000308	0
TRPM8	58073	0.998966	0.999038	-7.1e-05	0
THAP4	58391	0.098218	0.094975	0.003243	0
SNPH	58482	0.842105	0.841916	0.000189	0
RNF24	58618	0.542865	0.533713	0.009152	0
CPNE1	59180	0.996573	0.99684	-0.000268	0
SGK2	59443	0.12895	0.127942	0.001008	0
YTHDF1	60097	0.074465	0.07337	0.001094	0
CYYR1	60292	0.234689	0.229023	0.005666	0
HMGN1	60609	0.079067	0.078438	0.000629	0
MX1	60665	0.799265	0.78839	0.010875	0
WDR4	60760	0.158633	0.158107	0.000527	0
CLDN5	61070	0.908929	0.892165	0.016764	0
DERL3	61332	0.110052	0.109864	0.000188	0
CABIN1	61386	0.012433	0.012319	0.000114	0
XRCC6	62445	0.853726	0.85249	0.001235	0
POLDIP3	62533	0.984885	0.984898	-1.3e-05	0
MAPK12	62808	0.043097	0.042877	0.00022	0
SBF1	62828	0.691264	0.689708	0.001556	0
RABL2B	62925	0.029728	0.029589	0.000139	0
CHL1	62937	0.035167	0.034638	0.000529	0
ARPC4	63183	0.995364	0.995777	-0.000413	0
ARPC4-TTLL3	63192	0.951768	0.949901	0.001867	0
SLC4A7	63781	0.125659	0.124714	0.000944	0
ACAA1	64017	0.885833	0.883694	0.002139	0
SCAP	64518	0.541095	0.53722	0.003875	0
DAG1	64873	0.256311	0.25014	0.006171	0
TEX264	65103	0.170714	0.170701	1.3e-05	0
CLDND1	65779	0.001067	0.001054	1.3e-05	0
ATP2C1	66758	0.99626	0.996363	-0.000104	0
TMEM108	66825	0.021856	0.021705	0.000151	0
CEP70	67005	0.994353	0.994896	-0.000543	0
FAIM	67012	0.998106	0.99823	-0.000124	0
FAIM	67013	0.99829	0.998438	-0.000148	0
TFDP2	67101	0.905787	0.904826	0.000961	0
GK5	67108	0.0565	0.056272	0.000228	0
IFT80	67472	0.410138	0.402285	0.007854	0
RGS12	68636	0.989896	0.990056	-0.000159	0
PACRGL	68913	0.968852	0.963656	0.005196	0
TBC1D1	69017	0.718499	0.711726	0.006773	0
LPHN3	69403	0.131098	0.130296	0.000802	0
FAM47E-STBD1	69611	0.676751	0.676376	0.000375	0
TRIO	71583	0.127635	0.12757	6.6e-05	0
KIF2A	72178	0.912258	0.911675	0.000583	0
TRIM36	73021	0.801733	0.799845	0.001889	0
APBB3	73662	0.022601	0.02244	0.000162	0
APBB3	73676	0.041643	0.041411	0.000232	0
NSD1	74743	0.230663	0.22972	0.000942	0
RUFY1	74897	0.996433	0.996667	-0.000234	0
OARD1	76088	0.107988	0.104617	0.003371	0
KLC4	76221	0.053259	0.0531	0.000159	0
KHDC1	76736	0.873905	0.872085	0.00182	0
CNR1	76972	0.834384	0.82939	0.004993	0
AKAP7	77601	0.003657	0.003631	2.6e-05	0
AKAP7	77606	0.996391	0.996622	-0.000231	0
AHI1	77894	0.997286	0.997487	-0.000201	0
2021-09-07	79240	0.998806	0.998886	-8e-05	0
KIAA0895	79248	0.020632	0.020448	0.000184	0
ELMO1	79268	0.996972	0.997171	-0.0002	0
RABGEF1	79895	0.920287	0.915614	0.004673	0
LRRD1	80422	0.839451	0.837045	0.002407	0
STAG3	80920	0.047302	0.047084	0.000219	0
SRPK2	81276	0.151137	0.148793	0.002345	0
DUS4L	81347	0.464957	0.460012	0.004945	0
IMMP2L	81424	0.75081	0.734895	0.015914	0
ST7	81564	0.814309	0.809211	0.005098	0
CALD1	81858	0.011819	0.011557	0.000262	0
ZNF783	82183	0.999233	0.999284	-5e-05	0
ABCB8	82294	0.007652	0.007631	2.1e-05	0
ASIC3	82320	0.995046	0.995486	-0.00044	0
TNKS	82595	0.923549	0.921872	0.001677	0
MSRA	82606	0.995181	0.995559	-0.000378	0
NEIL2	82634	0.996046	0.996384	-0.000338	0
NEIL2	82636	0.150638	0.150493	0.000145	0
NEIL2	82637	0.995036	0.995464	-0.000427	0
DMTN	82930	0.215675	0.210782	0.004892	0
GOLGA7	83512	0.354635	0.352497	0.002138	0
C8orf56	84788	0.912095	0.911008	0.001086	0
MTSS1	85117	0.913208	0.913201	7e-06	0
CYHR1	85614	0.873732	0.870627	0.003105	0
DCTN3	86182	0.161026	0.160706	0.00032	0
CNTNAP3	86469	0.856075	0.851313	0.004762	0
PHYHD1	87803	0.998368	0.998488	-0.00012	0
ARHGAP6	88473	0.997212	0.997441	-0.000228	0
TRAPPC2	88518	0.997571	0.997759	-0.000187	0
OFD1	88522	0.996365	0.99668	-0.000314	0
TAB3	88754	0.916281	0.914786	0.001495	0
KRBOX4	88894	0.736695	0.734875	0.00182	0
CDK16	88910	0.927439	0.925801	0.001638	0
ZC4H2	89317	0.135874	0.13551	0.000364	0
HDAC8	89472	0.006684	0.006671	1.3e-05	0
ABCB7	89517	0.537977	0.537218	0.000759	0
FAM122C	90168	0.991768	0.991903	-0.000136	0
NBPF15	91080	0.472986	0.462737	0.010249	0
CELF3	91116	0.554821	0.540183	0.014638	0
NPIPB5	94075	0.946781	0.942456	0.004325	0
RNF167	94344	0.50317	0.494606	0.008563	0
PPIA	97441	0.926262	0.924816	0.001446	0
NSUN5	97504	0.998252	0.998399	-0.000147	0
TPM2	98132	0.451879	0.444955	0.006924	0
UBXN11	101233	0.196615	0.195783	0.000832	0
KHK	102254	0.672764	0.659552	0.013212	0
TPM1	115011	0.954916	0.953327	0.001589	0
MRPL55	117450	0.709578	0.702184	0.007394	0
CMC2	271135	0.495733	0.495513	0.00022	0
HNRNPA2B1	318763	0.75295	0.745526	0.007424	0
RPL13	392312	0.140578	0.140348	0.000231	0
