# Supplementary material for: Genome-Wide Analysis for the Regulation of Gene Alternative Splicing by DNA Methylation Level in Glioma and its Prognostic Implications
Source: Front Genet. 2022 Mar 4;13:799913. doi: 10.3389/fgene.2022.799913 (PMC8931337; doi:10.3389/fgene.2022.799913)
Supplement: Supplementary file 2 [file Table3.XLSX]

## Sheet: Sheet1
Supplementary Table S3 The results of differential analysis of methylated positions 、Differential analysis of AS and me-sQTLs
Methylated position	Differential analysis of methylated positions				AS event	Differential analysis of AS			me-sQTLs
	Strand	Intercept	f	P value		Gene	E(ΔPSI)	95% MV|ΔPSI|	statistic	P value	FDR	Beta
cg04928129	1429051-	-2.11443	230.392	3.34e-44	33029	LMF1	-0.004168	0.11	28.4852	4.34e-109	9.97e-106	0.730165
cg00583426	1209990-	-2.77685	210.988	4.05e-41	33029	LMF1	-0.004168	0.11	28.1495	1.93e-107	2.22e-104	0.615463
cg08259514	1131634-	-3.89415	291.622	1.79e-53	33029	LMF1	-0.004168	0.11	27.7357	2.11e-105	1.61e-102	0.584173
cg04603812	1429265-	-4.5946	291.273	2.01e-53	33029	LMF1	-0.004168	0.11	27.3596	1.51e-103	8.7e-101	0.714892
cg03323597	1131489-	-2.11215	273.376	8.81e-51	33029	LMF1	-0.004168	0.11	26.8338	6.07e-101	2.79e-98	0.775419
cg09249980	1213919-	1.14692	137.658	9.86e-29	33029	LMF1	-0.004168	0.11	25.2485	4.74e-93	1.36e-90	1.00109
cg00611495	1120275-	-1.03801	165.549	1.38e-33	33029	LMF1	-0.004168	0.11	25.1518	1.44e-92	3.31e-90	0.851093
cg20104307	778658+	-1.93716	165.004	1.71e-33	33029	LMF1	-0.004168	0.11	25.02	6.57e-92	1.37e-89	0.734687
cg27040104	1384722-	-0.700374	129.067	3.38e-27	33029	LMF1	-0.004168	0.11	24.8244	6.25e-91	1.2e-88	0.827414
cg00525011	122031+	-1.65819	190.361	9.36e-38	33029	LMF1	-0.004168	0.11	24.6293	5.92e-90	1.05e-87	0.661698
cg04913730	1121907-	-1.78769	137.078	1.25e-28	33029	LMF1	-0.004168	0.11	24.507	2.42e-89	3.98e-87	0.618337
cg00675160	1208531+	-0.738125	141.659	1.93e-29	33029	LMF1	-0.004168	0.11	24.4083	7.57e-89	1.16e-86	0.733657
cg08438529	1052939-	-1.21334	173.445	6.27e-35	33029	LMF1	-0.004168	0.11	24.1224	2.05e-87	2.94e-85	0.595712
cg07549278	1204244-	-2.03166	95.9829	4.18e-21	33029	LMF1	-0.004168	0.11	23.9448	1.59e-86	2.15e-84	0.604046
cg16383109	126451-	-1.4219	232.072	1.82e-44	33029	LMF1	-0.004168	0.11	22.9002	2.77e-81	3.35e-79	0.694651
cg05245533	795877-	-0.908451	145.631	3.86e-30	33029	LMF1	-0.004168	0.11	22.8553	4.65e-81	5.34e-79	0.64999
cg16443148	776667-	-0.24918	47.2131	1.61e-11	33029	LMF1	-0.004168	0.11	22.6322	6.12e-80	6.12e-78	0.640057
cg09786479	1020419+	-3.21488	77.1741	1.68e-17	33029	LMF1	-0.004168	0.11	22.6067	8.22e-80	7.87e-78	0.558434
cg07336438	1131466-	-0.948391	173.478	6.19e-35	33029	LMF1	-0.004168	0.11	22.5742	1.2e-79	1.1e-77	0.72159
cg10163825	776685+	-0.48812	18.5564	1.93e-05	33029	LMF1	-0.004168	0.11	22.5302	1.99e-79	1.76e-77	0.905365
cg27127090	1131327+	0.378114	81.856	2.08e-18	33029	LMF1	-0.004168	0.11	22.116	2.38e-77	1.95e-75	0.944281
cg07915516	377344-	-1.55025	116.959	5.29e-25	33029	LMF1	-0.004168	0.11	21.8766	3.77e-76	2.99e-74	0.706023
cg06587435	865125+	1.63812	82.6033	1.49e-18	33029	LMF1	-0.004168	0.11	21.7725	1.25e-75	9e-74	1.10404
cg08641445	1080637+	0.469279	58.8931	6.88e-14	33029	LMF1	-0.004168	0.11	21.679	3.68e-75	2.57e-73	0.957452
cg05272807	1232363+	0.254654	93.9919	9.94e-21	33029	LMF1	-0.004168	0.11	21.6061	8.55e-75	5.78e-73	0.797442
cg01458062	681057-	-0.756875	77.1643	1.69e-17	33029	LMF1	-0.004168	0.11	21.4598	4.61e-74	2.95e-72	0.704693
cg02387244	746132-	0.456403	11.4211	0.000773826	33029	LMF1	-0.004168	0.11	21.4306	6.46e-74	4.01e-72	1.07261
cg10863145	1217260-	-0.469106	132.591	7.88e-28	33029	LMF1	-0.004168	0.11	21.3238	2.21e-73	1.34e-71	0.661803
cg10083464	1230997+	-0.876996	200.298	2.19e-39	33029	LMF1	-0.004168	0.11	21.1797	1.16e-72	6.85e-71	0.626663
cg16899442	776458+	-0.942932	17.9776	2.59e-05	33029	LMF1	-0.004168	0.11	21.0388	5.89e-72	3.3e-70	0.882616
cg09669354	1116010-	0.277214	52.0299	1.68e-12	33029	LMF1	-0.004168	0.11	21.0049	8.7e-72	4.76e-70	0.654443
cg01249187	1204617-	-0.528175	67.8286	1.14e-15	33029	LMF1	-0.004168	0.11	20.7364	1.91e-70	1.02e-68	0.616788
cg01704105	225666+	-0.26323	113.548	2.23e-24	33029	LMF1	-0.004168	0.11	20.6941	3.1e-70	1.62e-68	0.66886
cg27040030	325184+	-1.20907	27.9818	1.73e-07	33029	LMF1	-0.004168	0.11	20.4634	4.39e-69	2.19e-67	0.734763
cg03363565	474528-	-2.14661	138.609	6.69e-29	33029	LMF1	-0.004168	0.11	19.9443	1.68e-66	8.23e-65	0.540033
cg01637090	1213672-	-1.71712	131.453	1.26e-27	33029	LMF1	-0.004168	0.11	19.9226	2.16e-66	1.03e-64	0.719569
cg03496220	1029745-	1.46947	147.821	1.6e-30	33029	LMF1	-0.004168	0.11	-19.875	3.72e-66	1.74e-64	-0.96547
cg27337397	1151175+	0.701314	151.072	4.32e-31	33029	LMF1	-0.004168	0.11	19.777	1.14e-65	5.24e-64	0.794081
cg07515667	751056-	-1.05242	65.4273	3.41e-15	33029	LMF1	-0.004168	0.11	19.7339	1.86e-65	8.4e-64	0.668446
cg06422039	1128698+	-0.486634	147.28	1.99e-30	33029	LMF1	-0.004168	0.11	19.7291	1.97e-65	8.71e-64	0.558006
cg10385692	1175678-	0.70379	70.9515	2.77e-16	33029	LMF1	-0.004168	0.11	19.7073	2.53e-65	1.1e-63	0.869285
cg08608240	1080808-	1.04704	155.52	7.3e-32	33029	LMF1	-0.004168	0.11	19.5933	9.28e-65	3.95e-63	0.653354
cg04185037	159239164+	-4.65317	162.553	4.48e-33	78289	EZR	-0.005033	0.14	19.7045	2.61e-65	1.1e-62	0.441653
cg06051159	1195373+	0.699688	71.6916	1.98e-16	33029	LMF1	-0.004168	0.11	19.3086	2.38e-63	9.95e-62	0.776242
cg06208229	1145964-	0.714916	19.8658	9.94e-06	33029	LMF1	-0.004168	0.11	19.0957	2.68e-62	1.08e-60	0.882835
cg06502279	474467+	-1.53147	113.367	2.41e-24	33029	LMF1	-0.004168	0.11	19.0022	7.75e-62	3.07e-60	0.488083
cg22990129	80858893+	4.25239	17.8952	2.7e-05	44092	BAIAP2	-0.005097	0.13	-19.1612	1.27e-62	6.76e-60	-1.09663
cg08848958	1384655-	-4.6334	166.738	8.63e-34	33029	LMF1	-0.004168	0.11	18.6958	2.5e-60	9.72e-59	0.472739
cg09180702	633722+	1.1642	123.267	3.76e-26	33029	LMF1	-0.004168	0.11	18.5655	1.09e-59	4.18e-58	0.672219
cg01674274	692585-	-3.22928	99.3951	9.51e-22	33029	LMF1	-0.004168	0.11	18.5109	2.02e-59	7.6e-58	0.797442
cg08750280	1024642+	0.411936	155.456	7.49e-32	33029	LMF1	-0.004168	0.11	-18.4575	3.69e-59	1.37e-57	-1.36131
cg03630386	1041088+	-0.255492	200.894	1.75e-39	33029	LMF1	-0.004168	0.11	-18.3933	7.61e-59	2.78e-57	-1.93682
cg07990390	1217211-	0.582896	251.13	2.03e-47	33029	LMF1	-0.004168	0.11	18.3876	8.12e-59	2.91e-57	0.62566
cg10129154	1093823-	1.40412	81.4204	2.52e-18	33029	LMF1	-0.004168	0.11	18.3245	1.65e-58	5.84e-57	0.655961
cg02867162	1020843-	-3.04017	43.2056	1.08e-10	33029	LMF1	-0.004168	0.11	18.3169	1.8e-58	6.27e-57	0.65448
cg07218744	1096754+	0.362248	156.951	4.13e-32	33029	LMF1	-0.004168	0.11	-18.307	2.01e-58	6.91e-57	-1.50305
cg01159194	1037073-	-1.04607	102.748	2.24e-22	33029	LMF1	-0.004168	0.11	-18.2939	2.33e-58	7.89e-57	-1.19089
cg07531248	875410+	0.215505	12.3034	0.000486351	33029	LMF1	-0.004168	0.11	18.1753	8.87e-58	2.91e-56	0.700763
cg00610310	1128740-	-0.237554	88.7456	9.88e-20	33029	LMF1	-0.004168	0.11	18.1252	1.56e-57	5.04e-56	0.757263
cg05473536	1131266+	1.10739	143.674	8.53e-30	33029	LMF1	-0.004168	0.11	18.1131	1.78e-57	5.7e-56	0.697827
cg05501426	1037381-	-1.31475	96.0663	4.03e-21	33029	LMF1	-0.004168	0.11	-18.0748	2.74e-57	8.4e-56	-1.49911
cg02605306	1243447+	-0.631285	57.363	1.4e-13	33029	LMF1	-0.004168	0.11	18.0607	3.21e-57	9.72e-56	0.873688
cg04398526	1035197+	0.527243	123.942	2.84e-26	33029	LMF1	-0.004168	0.11	-18.0329	4.39e-57	1.29e-55	-1.05087
cg03420713	751312+	-1.61062	73.9254	7.23e-17	33029	LMF1	-0.004168	0.11	18.0286	4.61e-57	1.34e-55	0.5296
cg10857887	148622612-	-2.8255	35.4641	4.45e-09	90295	CXorf40A	-0.004979	0.15	18.1182	1.68e-57	2.93e-55	0.618203
cg02102075	474430+	-1.25513	90.6318	4.32e-20	33029	LMF1	-0.004168	0.11	17.8651	2.88e-56	8.28e-55	0.514765
cg08370077	851288-	-0.746354	121.819	6.88e-26	33029	LMF1	-0.004168	0.11	17.8492	3.44e-56	9.77e-55	0.56345
cg05223487	1080540+	-0.708478	23.2124	1.84e-06	33029	LMF1	-0.004168	0.11	17.8	5.97e-56	1.67e-54	0.771041
cg06048154	1311632+	-0.76809	38.7569	9.09e-10	33029	LMF1	-0.004168	0.11	17.7214	1.44e-55	3.94e-54	0.73159
cg05772850	583676-	2.46287	53.8048	7.31e-13	33029	LMF1	-0.004168	0.11	17.6117	4.9e-55	1.32e-53	0.998102
cg17328659	729498+	-1.88277	85.5046	4.12e-19	33029	LMF1	-0.004168	0.11	17.5959	5.84e-55	1.56e-53	0.512503
cg01387771	1036944+	-0.312174	135.144	2.76e-28	33029	LMF1	-0.004168	0.11	-17.5626	8.47e-55	2.24e-53	-1.41041
cg04253954	1148837+	-0.548329	51.9294	1.76e-12	33029	LMF1	-0.004168	0.11	17.5401	1.09e-54	2.84e-53	0.652141
cg03382370	1122047+	-0.876646	103.38	1.71e-22	33029	LMF1	-0.004168	0.11	17.4077	4.76e-54	1.21e-52	0.557764
cg01351992	1210389-	-0.476631	28.493	1.34e-07	33029	LMF1	-0.004168	0.11	17.3781	6.61e-54	1.67e-52	0.639402
cg00671386	851834+	0.45074	18.0973	2.44e-05	33029	LMF1	-0.004168	0.11	17.3371	1.04e-53	2.61e-52	0.777899
cg27316939	302852-	1.96444	20.6765	6.6e-06	33029	LMF1	-0.004168	0.11	17.3327	1.1e-53	2.71e-52	1.74518
cg03968943	1121050-	-2.04834	81.834	2.1e-18	33029	LMF1	-0.004168	0.11	17.2552	2.59e-53	6.27e-52	0.680983
cg01450896	1041686-	-0.297053	154.228	1.22e-31	33029	LMF1	-0.004168	0.11	-17.2434	2.95e-53	7e-52	-1.51681
cg01713348	1480790-	1.5768	43.1912	1.09e-10	33029	LMF1	-0.004168	0.11	17.2214	3.77e-53	8.85e-52	0.881807
cg06099246	1094813+	0.950599	41.6283	2.29e-10	33029	LMF1	-0.004168	0.11	17.22	3.83e-53	8.89e-52	0.773504
cg04817996	1384626+	-2.08934	102.972	2.03e-22	33029	LMF1	-0.004168	0.11	17.2135	4.11e-53	9.46e-52	0.666733
cg19227170	680877+	-1.05821	13.8375	0.000218256	33029	LMF1	-0.004168	0.11	17.0584	2.29e-52	5.22e-51	0.759484
cg01813327	883720+	0.789064	80.2745	4.2e-18	33029	LMF1	-0.004168	0.11	17.0494	2.54e-52	5.71e-51	0.747171
cg04177091	1030166+	0.491734	148.03	1.47e-30	33029	LMF1	-0.004168	0.11	-17.0369	2.91e-52	6.5e-51	-0.808523
cg09069446	4462122-	0.33565	138.743	6.33e-29	33753	CDIP1	-0.00616	0.14	17.2859	1.84e-53	1.33e-50	0.928396
cg00466309	148622572+	-2.46871	28.5323	1.32e-07	90295	CXorf40A	-0.004979	0.15	17.0788	1.83e-52	1.59e-50	0.485003
cg04058337	1113669-	1.22033	76.5093	2.26e-17	33029	LMF1	-0.004168	0.11	16.9113	1.17e-51	2.55e-50	0.950553
cg02334987	751450+	-0.59194	41.9172	2e-10	33029	LMF1	-0.004168	0.11	16.8958	1.38e-51	3e-50	0.616432
cg09555736	474271+	-1.71022	90.2423	5.12e-20	33029	LMF1	-0.004168	0.11	16.7602	6.17e-51	1.28e-49	0.444422
cg00099091	776809+	-3.3679	112.971	2.85e-24	33029	LMF1	-0.004168	0.11	16.7139	1.03e-50	2.11e-49	0.67499
cg03650397	159239229-	-5.31273	199.508	2.94e-39	78289	EZR	-0.005033	0.14	16.92	1.06e-51	2.23e-49	0.458244
cg08203127	331727-	-0.455799	81.7459	2.18e-18	33029	LMF1	-0.004168	0.11	16.6765	1.55e-50	3.15e-49	0.640563
cg08886020	1080388+	1.57195	73.6252	8.27e-17	33029	LMF1	-0.004168	0.11	16.6254	2.71e-50	5.46e-49	0.752004
cg10296755	810733+	1.35222	190.791	7.94e-38	33029	LMF1	-0.004168	0.11	16.6247	2.73e-50	5.46e-49	0.742593
cg01843459	1782859-	1.57944	100.182	6.77e-22	33029	LMF1	-0.004168	0.11	16.6037	3.45e-50	6.83e-49	0.904746
cg21960110	202482-	1.35278	112.045	4.22e-24	33029	LMF1	-0.004168	0.11	16.5642	5.31e-50	1.04e-48	0.865345
cg08977639	1047820+	-0.849906	114.254	1.66e-24	33029	LMF1	-0.004168	0.11	16.4975	1.1e-49	2.15e-48	0.71967
cg02030219	1958654+	-0.728902	31.3442	3.31e-08	33029	LMF1	-0.004168	0.11	16.4732	1.44e-49	2.78e-48	0.862706
cg06964876	1038180+	-0.279988	122.69	4.78e-26	33029	LMF1	-0.004168	0.11	-16.3998	3.22e-49	6.16e-48	-1.367
cg03079132	727212-	1.78633	47.5621	1.37e-11	33029	LMF1	-0.004168	0.11	16.3988	3.25e-49	6.17e-48	1.30994
cg01707127	947051-	0.755428	111.164	6.13e-24	33029	LMF1	-0.004168	0.11	-16.394	3.43e-49	6.45e-48	-0.917316
cg00304185	1033074-	-1.33672	86.9955	2.14e-19	33029	LMF1	-0.004168	0.11	-16.3863	3.73e-49	6.96e-48	-1.58197
cg04861096	729354-	-0.664568	20.4554	7.37e-06	33029	LMF1	-0.004168	0.11	16.3566	5.16e-49	9.48e-48	0.705403
cg09304395	1162497+	0.825495	33.5625	1.12e-08	33029	LMF1	-0.004168	0.11	16.3257	7.22e-49	1.31e-47	0.94092
cg26716834	1035774+	0.858162	136.242	1.76e-28	33029	LMF1	-0.004168	0.11	-16.3106	8.52e-49	1.53e-47	-1.11026
cg01643563	1206750-	1.47434	15.9907	7.17e-05	33029	LMF1	-0.004168	0.11	16.2347	1.95e-48	3.47e-47	1.03488
cg00863661	1019956-	0.697529	17.4739	3.35e-05	33029	LMF1	-0.004168	0.11	16.2004	2.83e-48	5.01e-47	0.566743
cg21696393	1030401+	0.380121	164.935	1.75e-33	33029	LMF1	-0.004168	0.11	-16.1647	4.17e-48	7.32e-47	-0.898273
cg26912718	1148520+	1.68246	51.2021	2.47e-12	33029	LMF1	-0.004168	0.11	16.1499	4.91e-48	8.54e-47	0.835502
cg07773186	1041181-	0.314171	142.2	1.55e-29	33029	LMF1	-0.004168	0.11	-16.106	7.9e-48	1.37e-46	-1.03728
cg06723694	1034059+	0.515509	121.114	9.24e-26	33029	LMF1	-0.004168	0.11	-16.0257	1.89e-47	3.24e-46	-1.21116
cg01255021	1094653-	1.88038	27.4703	2.22e-07	33029	LMF1	-0.004168	0.11	16.0102	2.24e-47	3.81e-46	0.995282
cg07820996	1026944-	1.02703	211.573	3.27e-41	33029	LMF1	-0.004168	0.11	-15.9731	3.35e-47	5.65e-46	-0.860651
cg10140104	1060680-	-0.333602	21.8515	3.65e-06	33029	LMF1	-0.004168	0.11	15.8847	8.71e-47	1.46e-45	0.660892
cg24866792	31781333-	0.200552	76.7274	2.05e-17	58892	HM13	-0.005133	0.13	16.1564	4.57e-48	1.71e-45	0.41698
cg03123979	1041053-	0.672282	138.525	6.92e-29	33029	LMF1	-0.004168	0.11	-15.8523	1.24e-46	2.04e-45	-1.06259
cg06001277	903073+	0.814061	130.527	1.85e-27	33029	LMF1	-0.004168	0.11	-15.8493	1.28e-46	2.1e-45	-1.04154
cg06017559	1026760-	0.779095	180.575	3.97e-36	33029	LMF1	-0.004168	0.11	-15.7977	2.23e-46	3.58e-45	-0.844047
cg05520409	1030619+	-0.541848	94.4994	7.96e-21	33029	LMF1	-0.004168	0.11	-15.7546	3.55e-46	5.67e-45	-0.674225
cg09367855	1096613+	0.233625	137.18	1.2e-28	33029	LMF1	-0.004168	0.11	-15.7443	3.97e-46	6.29e-45	-1.28874
cg07492924	433825-	0.820266	136.667	1.48e-28	33029	LMF1	-0.004168	0.11	-15.7055	6.03e-46	9.49e-45	-0.769682
cg03829194	875571-	-0.644238	16.9538	4.37e-05	33029	LMF1	-0.004168	0.11	15.6817	7.79e-46	1.22e-44	0.558645
cg14100184	851298-	-0.941263	56.4217	2.16e-13	33029	LMF1	-0.004168	0.11	15.6797	7.96e-46	1.24e-44	0.591583
cg05259946	474937+	-2.13247	27.1947	2.55e-07	33029	LMF1	-0.004168	0.11	15.651	1.08e-45	1.66e-44	0.710746
cg04343101	1238642+	0.511308	75.3293	3.84e-17	33029	LMF1	-0.004168	0.11	15.6364	1.27e-45	1.93e-44	0.550779
cg12354318	14582415-	2.53907	108.25	2.12e-23	10817	FAM107B	-0.004049	0.11	15.8356	1.48e-46	4.8e-44	1.29031
cg06557580	1041216-	0.520831	143.549	8.97e-30	33029	LMF1	-0.004168	0.11	-15.5314	3.92e-45	5.93e-44	-1.05836
cg10220068	179770007+	-0.981392	88.1318	1.29e-19	74993	RNF130	-0.00446	0.11	15.8627	1.1e-46	7.74e-44	0.398374
cg00945260	1104925-	-1.05043	85.0929	4.95e-19	33029	LMF1	-0.004168	0.11	-15.5044	5.24e-45	7.81e-44	-1.47055
cg02170784	1034527+	-0.7114	119.525	1.8e-25	33029	LMF1	-0.004168	0.11	-15.4923	5.96e-45	8.84e-44	-1.33243
cg12699647	80401857-	3.712	11.6008	0.000703824	44092	BAIAP2	-0.005097	0.13	-15.7361	4.34e-46	9.2e-44	-1.10482
cg05479627	869560-	2.38155	13.204	0.000303579	33029	LMF1	-0.004168	0.11	15.4349	1.1e-44	1.6e-43	1.26341
cg06618047	1115517-	1.22438	89.2676	7.86e-20	33029	LMF1	-0.004168	0.11	15.4069	1.49e-44	2.15e-43	0.681627
cg04214866	1021098+	-2.38614	10.9468	0.000994454	33029	LMF1	-0.004168	0.11	15.3164	3.91e-44	5.58e-43	0.655369
cg00481259	450837-	1.60613	30.0567	6.22e-08	33029	LMF1	-0.004168	0.11	15.2406	8.78e-44	1.24e-42	0.717175
cg09192369	1339782+	1.04547	26.0097	4.58e-07	33029	LMF1	-0.004168	0.11	15.2354	9.28e-44	1.3e-42	0.632356
cg01209599	432973-	-1.18876	23.0103	2.04e-06	33029	LMF1	-0.004168	0.11	15.2155	1.15e-43	1.6e-42	0.550742
cg02240748	1057796-	1.78627	15.2016	0.000107658	33029	LMF1	-0.004168	0.11	15.2137	1.17e-43	1.62e-42	1.52532
cg27593593	4344248-	-2.00251	51.6188	2.03e-12	33753	CDIP1	-0.00616	0.14	15.4689	7.66e-45	1.85e-42	1.60656
cg12293132	23720668-	-3.19994	98.9365	1.16e-21	78994	FAM221A	-0.006066	0.14	15.4468	9.71e-45	2.77e-42	0.453498
cg04124636	1033408+	-0.585465	115.19	1.11e-24	33029	LMF1	-0.004168	0.11	-15.1315	2.8e-43	3.83e-42	-1.30643
cg20396393	23720838-	-0.763604	52.0265	1.68e-12	78994	FAM221A	-0.006066	0.14	15.3496	2.74e-44	3.91e-42	0.453987
cg09417849	331892-	0.886522	143.737	8.31e-30	33029	LMF1	-0.004168	0.11	15.1151	3.34e-43	4.51e-42	0.601939
cg16418105	876216-	2.00314	13.2926	0.000289865	33029	LMF1	-0.004168	0.11	15.1143	3.37e-43	4.52e-42	0.847595
cg09303678	609353-	1.53716	76.6206	2.15e-17	33029	LMF1	-0.004168	0.11	15.0123	9.92e-43	1.33e-41	0.818778
cg01023703	1393766-	0.549673	32.9016	1.55e-08	33029	LMF1	-0.004168	0.11	14.9977	1.16e-42	1.53e-41	0.74464
cg01468220	779026+	1.21171	18.8948	1.63e-05	33029	LMF1	-0.004168	0.11	14.9975	1.16e-42	1.53e-41	0.673969
cg02288684	893259-	-0.595071	89.1497	8.28e-20	33029	LMF1	-0.004168	0.11	-14.992	1.23e-42	1.62e-41	-1.17217
cg13986870	34376534+	-3.6963	128.888	3.63e-27	86206	IL11RA	-0.00665	0.14	15.2303	9.8e-44	1.79e-41	0.744935
cg00072711	34381150+	-2.12584	120.269	1.32e-25	86206	IL11RA	-0.00665	0.14	15.1919	1.48e-43	1.79e-41	0.649364
cg15177964	180230130+	-3.1699	41.3624	2.61e-10	74993	RNF130	-0.00446	0.11	15.2634	6.89e-44	2.41e-41	0.826786
cg27256515	1143566-	1.31217	63.522	8.17e-15	33029	LMF1	-0.004168	0.11	14.8633	4.79e-42	6.22e-41	0.994504
cg06113801	410333+	1.93361	46.2281	2.57e-11	33029	LMF1	-0.004168	0.11	14.8576	5.09e-42	6.57e-41	0.726703
cg09465703	733842-	-2.69017	83.948	8.21e-19	33029	LMF1	-0.004168	0.11	14.7679	1.31e-41	1.66e-40	0.396443
cg01960979	1611342+	1.5863	44.39	6.15e-11	33029	LMF1	-0.004168	0.11	14.7498	1.59e-41	2e-40	0.885615
cg23860451	99697496-	0.94111	233.663	1.02e-44	80629	CPSF4	-0.000988	0.14	-15.1254	2.99e-43	2.93e-40	-0.47283
cg11682528	751317+	-2.07258	33.0217	1.46e-08	33029	LMF1	-0.004168	0.11	14.7076	2.47e-41	3.1e-40	0.703324
cg01617990	1245967-	1.51683	213.928	1.37e-41	33029	LMF1	-0.004168	0.11	14.6846	3.14e-41	3.93e-40	0.67456
cg16332813	180230115+	-3.01671	38.9196	8.4e-10	74993	RNF130	-0.00446	0.11	14.9497	1.93e-42	4.5e-40	0.747707
cg15991262	23720454-	-5.16762	109.608	1.19e-23	78994	FAM221A	-0.006066	0.14	14.8347	6.48e-42	4.62e-40	0.441635
cg02994291	1782905+	1.04453	22.9877	2.06e-06	33029	LMF1	-0.004168	0.11	14.6468	4.67e-41	5.81e-40	0.776422
cg16837973	5138634+	1.6502	56.4997	2.09e-13	38667	SCIMP	-0.005392	0.14	-14.9333	2.29e-42	6.58e-40	-0.933561
cg24471254	100253792-	1.5736	256.53	3.04e-48	80629	CPSF4	-0.000988	0.14	-14.9679	1.59e-42	7.78e-40	-0.321922
cg27315249	450562-	1.68143	52.604	1.28e-12	33029	LMF1	-0.004168	0.11	14.6108	6.82e-41	8.42e-40	1.51699
cg07635017	1341808-	0.42706	43.9742	7.5e-11	33029	LMF1	-0.004168	0.11	14.5474	1.32e-40	1.61e-39	0.697193
cg05006755	4233246-	1.17078	28.3087	1.47e-07	33753	CDIP1	-0.00616	0.14	-14.769	1.29e-41	1.87e-39	-0.383882
cg08133584	609679-	-1.19127	70.3443	3.64e-16	33029	LMF1	-0.004168	0.11	14.5325	1.55e-40	1.87e-39	0.497177
cg09690326	23720549-	-4.36082	86.5959	2.55e-19	78994	FAM221A	-0.006066	0.14	14.6802	3.29e-41	1.88e-39	0.374095
cg08578212	1290355-	1.5826	23.6223	1.5e-06	33029	LMF1	-0.004168	0.11	14.5296	1.59e-40	1.92e-39	1.22712
cg09016324	1053741+	1.20116	20.4405	7.43e-06	33029	LMF1	-0.004168	0.11	14.5274	1.63e-40	1.95e-39	0.880412
cg01741626	4364093+	-0.209037	45.2767	4.04e-11	33753	CDIP1	-0.00616	0.14	-14.7008	2.65e-41	3.19e-39	-0.321591
cg26742187	1131907-	1.2468	31.2706	3.43e-08	33029	LMF1	-0.004168	0.11	14.4736	2.86e-40	3.41e-39	0.840187
cg05804949	23719620-	-2.73264	85.4948	4.14e-19	78994	FAM221A	-0.006066	0.14	14.6024	7.44e-41	3.53e-39	0.403765
cg00806214	521912+	0.288696	121.714	7.19e-26	33029	LMF1	-0.004168	0.11	-14.4456	3.83e-40	4.51e-39	-1.31256
cg15687622	180229164-	-3.82747	34.7744	6.22e-09	74993	RNF130	-0.00446	0.11	14.6923	2.9e-41	5.08e-39	1.68678
cg18750756	4337231-	-0.499686	191.03	7.26e-38	38667	SCIMP	-0.005392	0.14	-14.697	2.76e-41	5.29e-39	-0.477824
cg04663017	1391501-	1.59331	13.8688	0.000214737	33029	LMF1	-0.004168	0.11	14.4268	4.66e-40	5.46e-39	1.28305
cg19272592	129408521-	-0.332783	45.0313	4.54e-11	66749	TMCC1	-0.003769	0.11	-14.7473	1.63e-41	6.21e-39	-0.42548
cg06576557	31828749+	-0.283143	108.854	1.64e-23	58892	HM13	-0.005133	0.13	14.6743	3.5e-41	6.57e-39	0.293443
cg15049402	74601431+	-0.458992	101.942	3.17e-22	54043	DCTN1	-0.005692	0.13	-14.7203	2.16e-41	1.25e-38	-0.459516
cg01922891	4714647+	1.57787	13.0731	0.000325058	33753	CDIP1	-0.00616	0.14	-14.5173	1.81e-40	1.87e-38	-0.59342
cg24770649	35115882-	-3.50607	101.242	4.28e-22	86206	IL11RA	-0.00665	0.14	14.4724	2.9e-40	2.01e-38	1.16438
cg26781303	4233131+	0.59011	43.0508	1.16e-10	33753	CDIP1	-0.00616	0.14	-14.4742	2.84e-40	2.28e-38	-0.375565
cg04087207	31669392-	0.705188	226.129	1.57e-43	58892	HM13	-0.005133	0.13	14.4986	2.2e-40	2.75e-38	0.429021
cg04809453	1030383-	-0.554934	71.0778	2.61e-16	33029	LMF1	-0.004168	0.11	-14.2538	2.81e-39	3.28e-38	-0.534704
cg09924669	1593214+	1.73422	104.077	1.27e-22	33029	LMF1	-0.004168	0.11	14.2518	2.87e-39	3.33e-38	1.46839
cg07635227	4714815-	2.93177	19.25	1.36e-05	33753	CDIP1	-0.00616	0.14	-14.4233	4.83e-40	3.43e-38	-0.660351
cg14342850	34666173-	-2.44195	148.784	1.08e-30	86206	IL11RA	-0.00665	0.14	14.3919	6.7e-40	3.53e-38	0.466703
cg05708114	34624587-	-0.376203	235.044	6.23e-45	86206	IL11RA	-0.00665	0.14	14.3797	7.61e-40	3.53e-38	0.615658
cg03560879	34380608+	1.14775	17.5575	3.21e-05	86206	IL11RA	-0.00665	0.14	14.3603	9.31e-40	3.7e-38	1.25025
cg06685724	23720386-	-3.87335	105.72	6.25e-23	78994	FAM221A	-0.006066	0.14	14.3364	1.19e-39	4.86e-38	0.399597
cg27099358	1118909-	1.46936	80.5349	3.74e-18	33029	LMF1	-0.004168	0.11	14.2136	4.26e-39	4.92e-38	0.740768
cg19059861	31823761-	0.232149	72.4302	1.42e-16	58892	HM13	-0.005133	0.13	14.3728	8.18e-40	6.33e-38	0.362544
cg10637995	31781151-	0.989408	24.9299	7.83e-07	58892	HM13	-0.005133	0.13	14.3697	8.44e-40	6.33e-38	0.440089
cg06473035	1151234+	1.33495	78.5781	8.96e-18	33029	LMF1	-0.004168	0.11	14.1827	5.87e-39	6.71e-38	0.606088
cg09139409	1242561+	1.03511	19.2846	1.33e-05	33029	LMF1	-0.004168	0.11	14.1513	8.13e-39	9.25e-38	0.851875
cg25764595	109205201-	2.95264	30.6172	4.72e-08	24393	GIT2	-0.003448	0.11	-14.4143	5.31e-40	1.45e-37	-1.07536
cg20628791	34652315+	-2.26338	180.166	4.64e-36	86206	IL11RA	-0.00665	0.14	14.1769	6.24e-39	2.17e-37	0.844699
cg01045337	374988+	2.0346	12.6431	0.00040703	33029	LMF1	-0.004168	0.11	14.0533	2.23e-38	2.5e-37	0.894759
cg01366354	1075121-	2.31995	65.9542	2.68e-15	33029	LMF1	-0.004168	0.11	14.0272	2.92e-38	3.26e-37	1.35133
cg06225589	850880+	-1.22409	42.1084	1.82e-10	33029	LMF1	-0.004168	0.11	14.0101	3.48e-38	3.87e-37	0.425076
cg07687354	1217857-	-0.290223	18.1643	2.36e-05	33029	LMF1	-0.004168	0.11	14.0025	3.77e-38	4.14e-37	0.567676
ch.12.1940337R	98721792+	-3.92846	15.9846	7.19e-05	23886	ANKS1B	-0.004326	0.11	-14.2871	1.99e-39	4.7e-37	-1.17586
cg03820795	4337140+	-0.386	174.108	4.85e-35	38667	SCIMP	-0.005392	0.14	-14.2036	4.73e-39	5.44e-37	-0.515804
cg08049614	1172036+	1.61113	90.588	4.4e-20	33029	LMF1	-0.004168	0.11	13.9687	5.33e-38	5.83e-37	0.931663
cg02852791	710674-	0.555535	15.6803	8.41e-05	33029	LMF1	-0.004168	0.11	13.9579	5.95e-38	6.48e-37	0.480962
cg05671758	634009+	1.61413	42.3528	1.62e-10	33029	LMF1	-0.004168	0.11	13.9541	6.19e-38	6.71e-37	0.788827
cg23420005	34957718-	-4.70664	86.0649	3.22e-19	86206	IL11RA	-0.00665	0.14	14.0143	3.34e-38	1.03e-36	0.917944
cg02330721	1764231-	2.22686	16.11	6.74e-05	33029	LMF1	-0.004168	0.11	13.8862	1.24e-37	1.34e-36	0.812194
cg07218275	180230146+	-4.23416	42.7548	1.34e-10	74993	RNF130	-0.00446	0.11	14.1314	9.98e-39	1.4e-36	0.827863
cg00953006	633868-	0.753995	25.9532	4.71e-07	33029	LMF1	-0.004168	0.11	13.8474	1.85e-37	1.98e-36	0.586331
cg09962377	522007-	-0.850421	80.8879	3.2e-18	33029	LMF1	-0.004168	0.11	-13.8432	1.93e-37	2.06e-36	-1.06907
cg10102242	4422216+	-4.14664	196.095	1.06e-38	33753	CDIP1	-0.00616	0.14	-13.9973	3.97e-38	2.21e-36	-0.264532
cg02296627	508045+	1.94295	115.129	1.14e-24	33029	LMF1	-0.004168	0.11	13.8161	2.55e-37	2.7e-36	1.71975
cg04451880	128717483+	0.341952	31.724	2.75e-08	66749	TMCC1	-0.003769	0.11	-14.0547	2.2e-38	4.2e-36	-0.334659
cg04257263	127088+	1.74309	43.7306	8.42e-11	33029	LMF1	-0.004168	0.11	13.762	4.42e-37	4.66e-36	1.18503
cg08992854	1036201-	1.00907	94.8328	6.89e-21	33029	LMF1	-0.004168	0.11	-13.746	5.21e-37	5.46e-36	-0.696294
cg08110413	983225-	1.97689	76.3005	2.49e-17	33029	LMF1	-0.004168	0.11	13.7439	5.32e-37	5.56e-36	1.00037
cg12478066	1294006+	-2.37162	83.5427	9.83e-19	142	MXRA8	-0.000563	0.11	14.2575	2.71e-39	5.56e-36	0.674424
cg01597373	760760+	-0.736061	128.224	4.79e-27	33029	LMF1	-0.004168	0.11	-13.7379	5.66e-37	5.86e-36	-1.31021
cg26648579	604802-	1.26255	43.1339	1.12e-10	33029	LMF1	-0.004168	0.11	13.7129	7.3e-37	7.52e-36	0.795173
cg09262171	4140361-	1.4246	27.8903	1.81e-07	33753	CDIP1	-0.00616	0.14	-13.8626	1.58e-37	8.17e-36	-0.372271
cg07354679	1206844+	2.30764	15.4465	9.49e-05	33029	LMF1	-0.004168	0.11	13.6965	8.62e-37	8.84e-36	1.13311
cg17711717	34590391+	-1.843	77.5481	1.42e-17	86206	IL11RA	-0.00665	0.14	13.7889	3.36e-37	9.34e-36	0.549782
cg27128311	1041333+	0.340718	104.762	9.43e-23	33029	LMF1	-0.004168	0.11	-13.6755	1.07e-36	1.09e-35	-1.07677
cg02048412	4421654-	-1.78413	154.539	1.08e-31	33753	CDIP1	-0.00616	0.14	-13.8162	2.54e-37	1.23e-35	-0.277548
cg04184273	758683-	2.52246	47.1076	1.7e-11	33029	LMF1	-0.004168	0.11	13.6531	1.34e-36	1.36e-35	1.3644
cg09581649	4572735+	-1.11516	101.838	3.31e-22	33753	CDIP1	-0.00616	0.14	13.7851	3.5e-37	1.58e-35	0.915509
cg09615056	1478718+	-0.267534	13.4191	0.000271362	33029	LMF1	-0.004168	0.11	13.6005	2.29e-36	2.29e-35	0.611842
cg00927231	4357579-	-4.18899	185.323	6.4e-37	33753	CDIP1	-0.00616	0.14	-13.7398	5.55e-37	2.36e-35	-0.242336
cg15271616	35490515+	-2.02118	74.7946	4.89e-17	86206	IL11RA	-0.00665	0.14	13.6266	1.76e-36	4.44e-35	0.486354
cg16236270	99697319+	1.99173	185.968	5e-37	80629	CPSF4	-0.000988	0.14	-13.8709	1.45e-37	4.75e-35	-0.282509
cg07906046	4131584-	0.584812	62.7991	1.14e-14	33753	CDIP1	-0.00616	0.14	-13.638	1.56e-36	6.28e-35	-0.29481
cg02943188	882848+	1.76858	28.6711	1.23e-07	33029	LMF1	-0.004168	0.11	13.4712	8.47e-36	8.39e-35	0.979855
cg21680719	38466677+	-1.11351	165.876	1.21e-33	1798	MEAF6	-0.001818	0.11	13.838	2.04e-37	1.09e-34	0.631935
cg01995067	863240+	3.43186	44.0445	7.25e-11	33029	LMF1	-0.004168	0.11	13.3968	1.79e-35	1.76e-34	1.35799
cg07546293	851255+	-2.75562	113.187	2.6e-24	33029	LMF1	-0.004168	0.11	13.3948	1.83e-35	1.79e-34	0.521202
cg04168474	1128865+	1.30279	50.5466	3.36e-12	33029	LMF1	-0.004168	0.11	13.393	1.86e-35	1.81e-34	0.831605
cg12689608	1130130-	2.17381	15.6834	8.4e-05	33029	LMF1	-0.004168	0.11	13.3876	1.97e-35	1.91e-34	1.18098
cg04383154	80968667+	3.99864	28.9718	1.06e-07	44092	BAIAP2	-0.005097	0.13	-13.6649	1.19e-36	2.1e-34	-1.00792
cg01874334	1172095+	1.66042	80.8498	3.25e-18	33029	LMF1	-0.004168	0.11	13.3518	2.82e-35	2.71e-34	0.800066
cg00820311	921351-	3.55367	50.4411	3.53e-12	33029	LMF1	-0.004168	0.11	13.3029	4.61e-35	4.41e-34	1.45318
cg01923514	31781277-	0.802797	107.802	2.57e-23	58892	HM13	-0.005133	0.13	13.4833	7.49e-36	4.68e-34	0.350849
cg24452303	100424355-	-4.4352	140.725	2.82e-29	80629	CPSF4	-0.000988	0.14	13.6116	2.04e-36	5.01e-34	0.279474
cg07730551	1155255-	1.27901	50.0273	4.29e-12	33029	LMF1	-0.004168	0.11	13.2637	6.83e-35	6.51e-34	0.791743
cg01101344	1973654+	-1.0636	13.3563	0.000280397	33029	LMF1	-0.004168	0.11	13.2401	8.65e-35	8.18e-34	0.4714
cg04106390	1224897-	2.14727	122.466	5.25e-26	33029	LMF1	-0.004168	0.11	13.2215	1.04e-34	9.82e-34	0.712058
cg12451120	1143703+	1.20747	82.4086	1.63e-18	33029	LMF1	-0.004168	0.11	13.2173	1.09e-34	1.02e-33	0.867612
cg04784519	854439+	1.1129	27.9759	1.73e-07	33029	LMF1	-0.004168	0.11	13.2073	1.2e-34	1.12e-33	0.740199
cg00356694	4337202-	-0.64367	173.968	5.12e-35	38667	SCIMP	-0.005392	0.14	-13.4292	1.29e-35	1.24e-33	-0.419185
cg20297053	410274-	1.91775	14.9409	0.000123178	33029	LMF1	-0.004168	0.11	13.1884	1.45e-34	1.34e-33	1.10523
cg08987855	1089187+	1.6153	12.0407	0.000558302	33029	LMF1	-0.004168	0.11	13.1867	1.48e-34	1.36e-33	1.11392
cg01768686	4337111-	0.233815	148.135	1.41e-30	38667	SCIMP	-0.005392	0.14	-13.3924	1.87e-35	1.44e-33	-0.447161
cg05693331	1133168+	2.49539	13.3137	0.000286699	33029	LMF1	-0.004168	0.11	13.18	1.58e-34	1.45e-33	1.10811
cg06008356	1233872-	1.1658	70.3402	3.65e-16	33029	LMF1	-0.004168	0.11	13.1728	1.7e-34	1.55e-33	0.776194
cg26523565	179779237+	-1.86722	35.5	4.38e-09	74993	RNF130	-0.00446	0.11	13.4191	1.43e-35	1.67e-33	0.316751
cg02500443	4364150+	-1.094	97.1455	2.52e-21	33753	CDIP1	-0.00616	0.14	-13.2976	4.86e-35	1.85e-33	-0.223465
cg27549619	374924+	1.80464	56.9987	1.65e-13	33029	LMF1	-0.004168	0.11	13.1431	2.28e-34	2.08e-33	1.05318
cg10479181	1026877+	1.90337	249.194	4.02e-47	33029	LMF1	-0.004168	0.11	-13.1348	2.48e-34	2.25e-33	-0.891353
cg25296938	98976900+	1.49983	17.4084	3.47e-05	80629	CPSF4	-0.000988	0.14	13.4373	1.19e-35	2.34e-33	0.582399
cg22120345	23719552-	-2.91324	57.4119	1.37e-13	78994	FAM221A	-0.006066	0.14	13.2442	8.31e-35	2.37e-33	0.450382
cg01006126	1146445-	1.86743	21.0999	5.33e-06	33029	LMF1	-0.004168	0.11	13.1184	2.92e-34	2.64e-33	0.682839
cg14951292	4525986+	3.00888	33.8341	9.82e-09	33753	CDIP1	-0.00616	0.14	-13.2507	7.78e-35	2.81e-33	-0.72565
cg02713960	746048-	2.2406	26.6596	3.32e-07	33029	LMF1	-0.004168	0.11	13.1055	3.32e-34	2.99e-33	0.967175
cg20363699	23626180+	1.78355	21.6716	4e-06	78994	FAM221A	-0.006066	0.14	13.2017	1.27e-34	3.29e-33	0.868335
cg12071544	4422228+	-2.38467	184.362	9.25e-37	33753	CDIP1	-0.00616	0.14	-13.2121	1.15e-34	3.94e-33	-0.226554
cg19014623	100244946-	-0.898768	87.1857	1.96e-19	80629	CPSF4	-0.000988	0.14	13.366	2.44e-35	3.99e-33	0.402679
cg02320474	1758022-	1.04095	25.4063	6.18e-07	33029	LMF1	-0.004168	0.11	13.0727	4.6e-34	4.13e-33	0.640215
cg04911050	677664-	1.58741	97.1893	2.47e-21	33029	LMF1	-0.004168	0.11	13.0506	5.73e-34	5.13e-33	0.627615
cg01904619	111927123+	-3.73476	61.5806	1.99e-14	77266	TRAF3IP2	-0.001173	0.17	13.3949	1.83e-35	5.39e-33	0.335792
cg21699035	111926911+	-3.99196	44.3181	6.37e-11	77266	TRAF3IP2	-0.001173	0.17	13.3246	3.71e-35	5.47e-33	0.373596
cg08982878	712350-	1.97672	52.4206	1.4e-12	33029	LMF1	-0.004168	0.11	13.0421	6.24e-34	5.56e-33	1.01101
cg13043150	98972197-	-3.78386	144.84	5.32e-30	80629	CPSF4	-0.000988	0.14	13.3037	4.57e-35	6.4e-33	0.323565
cg27367142	77127199-	1.71293	218.678	2.38e-42	12295	RPS24	-0.006303	0.14	13.3226	3.78e-35	6.96e-33	0.667413
cg05330708	1077597-	1.07948	32.7834	1.64e-08	33029	LMF1	-0.004168	0.11	13.0092	8.65e-34	7.67e-33	0.544077
cg02192746	99971016+	-0.779609	160.604	9.68e-33	80629	CPSF4	-0.000988	0.14	13.2427	8.43e-35	1.03e-32	0.399558
cg15754112	78864253+	1.46975	133.082	6.44e-28	12295	RPS24	-0.006303	0.14	13.1917	1.4e-34	1.29e-32	0.663255
cg01994902	1576069-	1.92773	25.3739	6.28e-07	33029	LMF1	-0.004168	0.11	12.9526	1.52e-33	1.34e-32	1.27108
cg16778107	381873+	2.16725	21.8004	3.74e-06	33029	LMF1	-0.004168	0.11	12.9432	1.66e-33	1.47e-32	1.04278
cg21504624	34653580+	-1.12842	119.999	1.47e-25	86206	IL11RA	-0.00665	0.14	-13.0385	6.47e-34	1.5e-32	-2.46422
cg05624954	179340170-	0.50931	116.57	6.23e-25	74993	RNF130	-0.00446	0.11	13.172	1.71e-34	1.71e-32	0.418322
cg03349020	744861+	2.2674	47.968	1.13e-11	33029	LMF1	-0.004168	0.11	12.9185	2.13e-33	1.86e-32	1.23224
cg13912930	34379890+	1.2742	11.3667	0.000796357	86206	IL11RA	-0.00665	0.14	12.9981	9.65e-34	2.06e-32	0.794235
cg01127994	322773-	1.62233	34.7657	6.25e-09	33029	LMF1	-0.004168	0.11	12.9055	2.42e-33	2.11e-32	0.775084
cg04500745	1818428+	3.67094	93.1073	1.46e-20	33029	LMF1	-0.004168	0.11	12.8972	2.62e-33	2.28e-32	1.30189
cg09276451	4421603-	0.577371	65.7406	2.96e-15	33753	CDIP1	-0.00616	0.14	-13.0258	7.33e-34	2.41e-32	-0.295699
cg10372421	1206807+	1.85813	19.8704	9.91e-06	33029	LMF1	-0.004168	0.11	12.8693	3.45e-33	3e-32	0.737871
cg01671881	31804901-	0.922793	115.247	1.09e-24	58892	HM13	-0.005133	0.13	13.0361	6.62e-34	3.1e-32	0.353915
cg02657441	31830434+	0.71447	111.313	5.76e-24	58892	HM13	-0.005133	0.13	13.0035	9.15e-34	3.44e-32	0.327359
cg20539474	31781393+	1.61593	127.947	5.37e-27	58892	HM13	-0.005133	0.13	13.0033	9.17e-34	3.44e-32	0.406064
cg08550394	4013659+	2.67648	10.9894	0.000972246	33753	CDIP1	-0.00616	0.14	-12.9778	1.18e-33	3.71e-32	-0.783603
cg03740710	34665332+	-3.83968	103.009	2e-22	86206	IL11RA	-0.00665	0.14	12.9285	1.93e-33	3.82e-32	0.687865
cg02428506	332825-	2.02566	103.989	1.31e-22	33029	LMF1	-0.004168	0.11	12.8416	4.54e-33	3.88e-32	0.913639
cg02837935	1027604+	-0.260233	95.6079	4.92e-21	33029	LMF1	-0.004168	0.11	-12.8347	4.86e-33	4.14e-32	-1.28824
cg07461273	99697172-	0.404689	233.622	1.04e-44	80629	CPSF4	-0.000988	0.14	-13.0913	3.83e-34	4.17e-32	-0.64569
cg01042641	1575979+	3.82518	47.2399	1.59e-11	33029	LMF1	-0.004168	0.11	12.8022	6.69e-33	5.65e-32	2.59039
cg21155870	34591604-	-1.24737	24.1275	1.17e-06	86206	IL11RA	-0.00665	0.14	12.8715	3.38e-33	6.27e-32	0.979263
cg08965276	1030586+	-1.59369	62.356	1.39e-14	33029	LMF1	-0.004168	0.11	-12.7851	7.93e-33	6.67e-32	-0.674002
cg10333400	882746-	2.51869	88.9084	9.2e-20	33029	LMF1	-0.004168	0.11	12.7632	9.82e-33	8.24e-32	1.08762
cg08885265	1212927-	2.66206	53.4395	8.67e-13	33029	LMF1	-0.004168	0.11	12.7583	1.03e-32	8.61e-32	1.02446
cg00498059	1021048+	-4.17671	39.3702	6.77e-10	33029	LMF1	-0.004168	0.11	12.7362	1.28e-32	1.07e-31	0.597646
cg00471000	31618468+	1.07949	59.147	6.12e-14	58892	HM13	-0.005133	0.13	12.8676	3.51e-33	1.2e-31	0.433125
cg27007439	895307+	2.18173	50.8575	2.9e-12	33029	LMF1	-0.004168	0.11	12.6992	1.84e-32	1.53e-31	0.858191
cg05673214	743476+	2.97393	33.8592	9.7e-09	33029	LMF1	-0.004168	0.11	12.6752	2.33e-32	1.93e-31	1.23015
cg23991636	23507657+	-0.919698	99.874	7.73e-22	78994	FAM221A	-0.006066	0.14	12.7414	1.22e-32	2.89e-31	0.441089
cg00516092	31177275-	0.879454	42.4571	1.54e-10	58892	HM13	-0.005133	0.13	12.7587	1.03e-32	3.21e-31	0.58421
cg12486287	4421643-	-0.643996	121.377	8.28e-26	33753	CDIP1	-0.00616	0.14	-12.7524	1.09e-32	3.29e-31	-0.269669
cg07076076	1458434+	-2.61053	24.8739	8.05e-07	33029	LMF1	-0.004168	0.11	12.6111	4.36e-32	3.59e-31	0.410828
cg06649201	883846-	2.43319	14.5094	0.000154	33029	LMF1	-0.004168	0.11	12.5952	5.09e-32	4.17e-31	1.19773
cg19412669	36839270+	-2.89621	174.13	4.81e-35	1798	MEAF6	-0.001818	0.11	12.918	2.14e-33	4.39e-31	0.460446
cg07499317	179758012-	0.763946	113.407	2.37e-24	74993	RNF130	-0.00446	0.11	12.7815	8.21e-33	6.39e-31	0.496046
cg05526364	129205070-	0.218649	75.3791	3.76e-17	66749	TMCC1	-0.003769	0.11	12.8258	5.31e-33	6.76e-31	0.295793
cg26615188	31699304+	1.41453	69.0959	6.42e-16	58892	HM13	-0.005133	0.13	12.6479	3.05e-32	8.16e-31	0.391907
cg06683487	936480+	1.64876	18.0988	2.44e-05	33029	LMF1	-0.004168	0.11	12.515	1.11e-31	9.07e-31	0.582209
cg10085844	778550+	-3.81368	106.095	5.33e-23	33029	LMF1	-0.004168	0.11	12.4958	1.34e-31	1.09e-30	1.18895
cg01979489	332603+	2.52304	72.048	1.69e-16	33029	LMF1	-0.004168	0.11	12.4938	1.37e-31	1.11e-30	1.4
cg03065612	3627730+	1.46666	18.735	1.76e-05	33753	CDIP1	-0.00616	0.14	-12.6174	4.1e-32	1.19e-30	-0.550372
cg15366555	74601926-	-0.459317	130.655	1.75e-27	54043	DCTN1	-0.005692	0.13	-12.8394	4.64e-33	1.34e-30	-0.528553
cg18602314	179780802+	-4.81698	54.1851	6.12e-13	74993	RNF130	-0.00446	0.11	12.6755	2.32e-32	1.48e-30	0.651988
cg14510926	174877357-	1.79143	49.7724	4.83e-12	56028	WIPF1	-0.00571	0.15	-12.9005	2.54e-33	1.57e-30	-0.613649
cg01738022	4012936-	0.298377	118.208	3.13e-25	33753	CDIP1	-0.00616	0.14	-12.5746	6.23e-32	1.73e-30	-0.285877
cg12200124	179220820+	-1.7898	83.5868	9.64e-19	74993	RNF130	-0.00446	0.11	12.6306	3.6e-32	2.11e-30	0.615042
cg23036947	1294018-	-2.50515	101.523	3.79e-22	142	MXRA8	-0.000563	0.11	12.9139	2.22e-33	2.28e-30	0.473299
cg14510926	174877357-	1.79143	49.7724	4.83e-12	56026	WIPF1	-0.00496	0.12	12.7906	7.51e-33	2.32e-30	0.610226
cg12935170	23508189-	-1.98016	127.863	5.56e-27	78994	FAM221A	-0.006066	0.14	12.5149	1.11e-31	2.37e-30	0.373073
cg08707078	23720292-	-3.71138	72.2441	1.54e-16	78994	FAM221A	-0.006066	0.14	12.5074	1.2e-31	2.37e-30	0.352236
cg09739081	23719861-	-4.41363	83.3371	1.08e-18	78994	FAM221A	-0.006066	0.14	12.5032	1.25e-31	2.37e-30	0.430902
cg09742177	31805291+	1.01637	120.006	1.47e-25	58892	HM13	-0.005133	0.13	12.5179	1.08e-31	2.71e-30	0.342767
cg01409887	98972188-	-1.42655	104.165	1.22e-22	80629	CPSF4	-0.000988	0.14	12.6022	4.76e-32	4.24e-30	0.278744
cg09854626	1030568-	-2.62517	79.3882	6.24e-18	33029	LMF1	-0.004168	0.11	-12.338	6.19e-31	4.92e-30	-0.791178
cg22014398	179230866+	0.396884	89.7889	6.25e-20	74993	RNF130	-0.00446	0.11	12.5189	1.07e-31	5.37e-30	0.525762
cg21946698	326615-	1.95341	48.8284	7.54e-12	33029	LMF1	-0.004168	0.11	12.3259	6.95e-31	5.51e-30	0.705919
cg23365392	99970074+	-0.277439	13.3487	0.000281513	80629	CPSF4	-0.000988	0.14	12.5489	8e-32	6.53e-30	0.537526
cg10678266	24614348+	-1.19294	113.03	2.78e-24	78994	FAM221A	-0.006066	0.14	12.3869	3.86e-31	6.88e-30	0.395662
cg07644125	757149-	2.47503	29.584	7.84e-08	33029	LMF1	-0.004168	0.11	12.2965	9.24e-31	7.3e-30	0.894793
cg20745381	37139265+	-0.303409	189.47	1.31e-37	1798	MEAF6	-0.001818	0.11	12.5701	6.51e-32	8.68e-30	0.672566
cg00830283	145743676+	2.12477	167.558	6.25e-34	7288	PIAS3	-0.004474	0.11	-12.661	2.68e-32	9.11e-30	-0.615375
cg16628641	4426265+	0.555537	117.411	4.37e-25	33753	CDIP1	-0.00616	0.14	12.3794	4.15e-31	1.11e-29	0.654414
cg07221298	1170843-	0.44421	26.4612	3.66e-07	33029	LMF1	-0.004168	0.11	12.2466	1.49e-30	1.17e-29	0.480012
cg07437024	677526+	1.7447	48.9652	7.07e-12	33029	LMF1	-0.004168	0.11	12.2424	1.56e-30	1.21e-29	0.788481
cg26904406	111927312-	-3.58352	99.4056	9.47e-22	77266	TRAF3IP2	-0.001173	0.17	12.481	1.55e-31	1.52e-29	0.256048
cg00918944	35908117-	-1.42033	156.821	4.35e-32	86276	TPM2	-0.005379	0.15	-12.515	1.11e-31	1.83e-29	-0.440481
cg27505472	121036705-	3.78149	19.8219	1.02e-05	55174	CLASP1	-0.003122	0.15	-12.5397	8.76e-32	1.85e-29	-0.957183
cg24565496	1021302+	1.16017	62.0976	1.57e-14	33029	LMF1	-0.004168	0.11	12.1819	2.78e-30	2.15e-29	0.753393
cg05487769	23530633+	2.26691	33.633	1.08e-08	78994	FAM221A	-0.006066	0.14	12.2538	1.39e-30	2.34e-29	2.27188
cg27153327	1920815-	0.732065	127.795	5.72e-27	33029	LMF1	-0.004168	0.11	12.1685	3.16e-30	2.43e-29	0.531131
cg01767885	1147214-	0.759223	54.9301	4.33e-13	33029	LMF1	-0.004168	0.11	12.1669	3.21e-30	2.46e-29	0.576067
cg10566589	111927040-	-4.56904	77.2964	1.59e-17	77266	TRAF3IP2	-0.001173	0.17	12.3885	3.8e-31	2.8e-29	0.271046
cg03594515	129346178+	-1.38416	93.1655	1.43e-20	66749	TMCC1	-0.003769	0.11	12.3702	4.54e-31	3.61e-29	0.249975
cg00112465	128719999+	-3.66999	139.969	3.84e-29	66749	TMCC1	-0.003769	0.11	12.3658	4.73e-31	3.61e-29	0.224
cg13397818	34519806+	1.40586	49.0346	6.84e-12	86206	IL11RA	-0.00665	0.14	12.1972	2.4e-30	4.17e-29	1.51991
cg10465839	1584050+	1.49623	26.2539	4.06e-07	33029	LMF1	-0.004168	0.11	12.0836	7.12e-30	5.41e-29	1.08163
cg03940662	1373608+	-0.989355	110.57	7.89e-24	33029	LMF1	-0.004168	0.11	-12.0834	7.13e-30	5.41e-29	-1.58252
cg22147084	179779664-	-6.01568	82.2018	1.78e-18	74993	RNF130	-0.00446	0.11	12.2477	1.48e-30	6.48e-29	0.344156
cg05668342	1340422+	-1.14788	46.0419	2.81e-11	33029	LMF1	-0.004168	0.11	12.0617	8.77e-30	6.63e-29	0.411101
cg04108240	23572665-	2.5305	167.64	6.06e-34	78994	FAM221A	-0.006066	0.14	12.1209	4.98e-30	7.89e-29	1.07742
cg22512438	129693489+	-3.31802	99.7047	8.32e-22	66749	TMCC1	-0.003769	0.11	12.2553	1.37e-30	8.75e-29	0.215576
cg07719172	109889431-	3.42407	51.032	2.68e-12	24393	GIT2	-0.003448	0.11	-12.3281	6.81e-31	9.28e-29	-1.59288
cg18282543	1384682-	-3.62586	58.0097	1.04e-13	33029	LMF1	-0.004168	0.11	12.0164	1.35e-29	1.01e-28	0.514496
cg19759135	179221059+	-0.263595	136.624	1.51e-28	74993	RNF130	-0.00446	0.11	12.1847	2.71e-30	1.05e-28	0.380802
cg01552128	743584-	1.96223	11.3562	0.000800809	33029	LMF1	-0.004168	0.11	11.992	1.7e-29	1.28e-28	1.03839
cg00469240	1246033+	1.96428	104.745	9.5e-23	33029	LMF1	-0.004168	0.11	11.9894	1.75e-29	1.3e-28	0.632219
cg01964856	1034270+	-0.451216	113.968	1.87e-24	33029	LMF1	-0.004168	0.11	-11.9835	1.85e-29	1.37e-28	-1.1418
cg09096087	1338174+	0.950051	22.2341	3.01e-06	33029	LMF1	-0.004168	0.11	11.9795	1.92e-29	1.42e-28	0.596675
cg05255168	1518657-	3.06612	124.618	2.14e-26	33029	LMF1	-0.004168	0.11	11.974	2.02e-29	1.49e-28	1.3736
cg03264209	3931885-	2.18453	58.4995	8.25e-14	33753	CDIP1	-0.00616	0.14	-12.1021	5.97e-30	1.54e-28	-0.695454
cg16514615	179587950+	1.00485	61.994	1.65e-14	74993	RNF130	-0.00446	0.11	12.1044	5.84e-30	2.15e-28	0.626512
cg01942863	99769432+	-0.748514	116.137	7.48e-25	80629	CPSF4	-0.000988	0.14	12.1683	3.17e-30	2.22e-28	0.249293
cg01827012	98603440-	2.70749	50.3554	3.67e-12	80629	CPSF4	-0.000988	0.14	12.139	4.19e-30	2.57e-28	0.961017
cg06206471	4364052+	-2.77416	83.2812	1.1e-18	33753	CDIP1	-0.00616	0.14	-12.0372	1.11e-29	2.76e-28	-0.219112
cg13152501	98626398-	2.91295	52.7154	1.22e-12	80629	CPSF4	-0.000988	0.14	12.1228	4.9e-30	2.82e-28	1.05763
cg27436118	4729905+	3.04873	19.5916	1.14e-05	33753	CDIP1	-0.00616	0.14	-12.0201	1.3e-29	3.14e-28	-0.509735
cg02774705	121741143-	1.00977	109.988	1.01e-23	55177	CLASP1	-0.007242	0.15	12.2211	1.91e-30	3.23e-28	0.596531
cg02115539	4986247+	-2.9098	86.3311	2.86e-19	33753	CDIP1	-0.00616	0.14	-11.9836	1.85e-29	4.3e-28	-0.217749
cg27366532	3843012-	2.27354	18.5112	1.98e-05	33753	CDIP1	-0.00616	0.14	-11.9682	2.14e-29	4.83e-28	-0.503257
cg06194809	100042467+	-1.26207	148.593	1.17e-30	80629	CPSF4	-0.000988	0.14	12.0478	1e-29	4.91e-28	0.349914
cg19220719	77532329+	0.535216	210.705	4.5e-41	12295	RPS24	-0.006303	0.14	12.0595	8.96e-30	5.5e-28	0.441264
cg05787952	734667-	-1.92619	22.5871	2.52e-06	33029	LMF1	-0.004168	0.11	11.8283	8.02e-29	5.8e-28	0.541312
cg07740599	524857-	1.11988	26.1146	4.35e-07	33029	LMF1	-0.004168	0.11	11.8214	8.57e-29	6.17e-28	0.492407
cg11340260	4835476+	1.68387	12.0402	0.000558452	38667	SCIMP	-0.005392	0.14	-11.9906	1.73e-29	7.63e-28	-0.689206
cg07341220	1583899+	2.35522	17.5097	3.29e-05	33029	LMF1	-0.004168	0.11	11.7904	1.15e-28	8.24e-28	1.10068
cg25722983	36840028+	-0.23723	122.282	5.67e-26	1798	MEAF6	-0.001818	0.11	12.068	8.26e-30	8.8e-28	0.634927
cg09695996	1138489-	1.69116	21.0653	5.42e-06	33029	LMF1	-0.004168	0.11	11.7565	1.58e-28	1.13e-27	0.748736
cg16508883	145092330-	-1.7456	74.824	4.82e-17	7288	PIAS3	-0.004474	0.11	-12.0752	7.71e-30	1.31e-27	-0.342473
cg26929348	4357716+	-6.02057	250.94	2.17e-47	33753	CDIP1	-0.00616	0.14	-11.8548	6.25e-29	1.33e-27	-0.224859
cg26331247	31239171+	1.7152	22.8438	2.22e-06	58892	HM13	-0.005133	0.13	11.8566	6.15e-29	1.36e-27	0.515197
cg09723341	4986076+	0.926178	12.1091	0.000538609	33753	CDIP1	-0.00616	0.14	-11.8429	6.99e-29	1.44e-27	-0.348015
cg22610620	77524487+	-1.13229	100.339	6.33e-22	12295	RPS24	-0.006303	0.14	11.9278	3.13e-29	1.44e-27	0.375564
cg04554272	1013990+	2.65853	45.3913	3.83e-11	33029	LMF1	-0.004168	0.11	11.7055	2.55e-28	1.81e-27	0.744463
cg19118533	111927323-	-3.27439	93.149	1.44e-20	77266	TRAF3IP2	-0.001173	0.17	11.9197	3.38e-29	2e-27	0.248925
cg07761197	1196657-	0.750758	32.3335	2.04e-08	33029	LMF1	-0.004168	0.11	11.6937	2.85e-28	2.01e-27	0.942653
cg27170158	1382005-	-1.40955	44.8534	4.94e-11	33029	LMF1	-0.004168	0.11	11.683	3.14e-28	2.22e-27	0.544227
cg00913954	36852956-	-0.302897	212.972	1.95e-41	1798	MEAF6	-0.001818	0.11	11.9508	2.52e-29	2.24e-27	0.554522
cg11316131	180230767+	1.81808	21.0415	5.49e-06	74993	RNF130	-0.00446	0.11	11.8396	7.21e-29	2.41e-27	0.806585
cg01429635	4357936-	-3.09946	174.873	3.6e-35	33753	CDIP1	-0.00616	0.14	-11.7824	1.24e-28	2.48e-27	-0.260396
cg06124528	98468167-	-1.89661	65.0066	4.14e-15	80629	CPSF4	-0.000988	0.14	11.8697	5.43e-29	2.53e-27	0.298016
cg27136719	1147829-	3.64995	22.9208	2.13e-06	33029	LMF1	-0.004168	0.11	11.6596	3.91e-28	2.74e-27	0.974266
cg10018216	1487596+	2.5226	129.274	3.1e-27	33029	LMF1	-0.004168	0.11	11.6592	3.93e-28	2.74e-27	0.970647
cg07110008	1158991-	-1.60067	50.462	3.5e-12	33029	LMF1	-0.004168	0.11	-11.6514	4.22e-28	2.94e-27	-1.51246
cg13531596	39894559+	-4.92413	202.789	8.59e-40	49945	ADCK4	-0.003764	0.11	-12.1322	4.48e-30	3.38e-27	-0.280615
cg17888086	37945057+	0.97045	40.4185	4.09e-10	1798	MEAF6	-0.001818	0.11	11.8844	4.72e-29	3.6e-27	0.901989
cg13393476	39894666-	-4.54513	256.568	3e-48	49945	ADCK4	-0.003764	0.11	-12.051	9.71e-30	3.67e-27	-0.338239
cg09456516	437148-	2.21267	21.8868	3.59e-06	33029	LMF1	-0.004168	0.11	11.6152	5.93e-28	4.12e-27	0.919541
cg04606170	3628412-	1.94656	17.8522	2.76e-05	33753	CDIP1	-0.00616	0.14	-11.7069	2.51e-28	4.66e-27	-0.568005
cg11033617	179562118-	-0.894438	104.285	1.16e-22	74993	RNF130	-0.00446	0.11	11.7593	1.54e-28	4.68e-27	0.448327
cg16147957	34665504+	-4.40321	71.5406	2.12e-16	86206	IL11RA	-0.00665	0.14	11.678	3.29e-28	4.82e-27	0.674513
cg12019109	99574383+	0.961402	269.568	3.27e-50	80629	CPSF4	-0.000988	0.14	11.7756	1.32e-28	5.87e-27	0.377276
cg08918845	31595432-	2.23517	81.0391	2.99e-18	58892	HM13	-0.005133	0.13	11.6937	2.84e-28	5.92e-27	0.685984
cg02921617	326673-	1.6761	31.9846	2.42e-08	33029	LMF1	-0.004168	0.11	11.5749	8.63e-28	5.97e-27	0.829812
cg19590227	10755322+	-4.23943	183.38	1.35e-36	621	CASZ1	-0.004933	0.11	-12.0691	8.18e-30	6.23e-27	-0.297363
cg04005677	744939-	2.56723	46.2291	2.57e-11	33029	LMF1	-0.004168	0.11	11.5669	9.3e-28	6.42e-27	1.18441
cg11916729	180018564+	-4.25188	186.486	4.1e-37	74993	RNF130	-0.00446	0.11	11.7158	2.31e-28	6.48e-27	0.315744
cg14571813	129062831-	-1.36522	113.617	2.17e-24	66749	TMCC1	-0.003769	0.11	11.7779	1.29e-28	7.04e-27	0.208205
cg23844527	120867567+	1.31135	24.4101	1.01e-06	55177	CLASP1	-0.007242	0.15	11.8541	6.29e-29	7.6e-27	0.500455
cg01156249	4714794-	2.82658	21.6752	3.99e-06	33753	CDIP1	-0.00616	0.14	-11.6436	4.54e-28	8.21e-27	-0.544741
cg18436214	77268489-	1.0863	103.687	1.5e-22	12295	RPS24	-0.006303	0.14	11.7178	2.27e-28	8.22e-27	0.531222
cg12368583	77605508+	-0.715098	90.6458	4.29e-20	12295	RPS24	-0.006303	0.14	11.6949	2.81e-28	8.22e-27	0.400658
cg16742874	77055847-	-1.09495	173.049	7.32e-35	12295	RPS24	-0.006303	0.14	11.6836	3.13e-28	8.22e-27	0.36628
cg24301690	128712676-	-1.27555	140.544	3.04e-29	66749	TMCC1	-0.003769	0.11	11.7388	1.86e-28	8.9e-27	0.218393
cg05852760	23508224+	-2.16444	103.723	1.47e-22	78994	FAM221A	-0.006066	0.14	11.6141	5.99e-28	8.98e-27	0.375443
cg05258294	2049878-	4.08475	13.9063	0.000210583	33147	HAGH	-0.006961	0.15	-12.1315	4.5e-30	1.03e-26	-0.61985
cg05998503	4359947-	-0.389483	34.8959	5.86e-09	33753	CDIP1	-0.00616	0.14	-11.61	6.22e-28	1.1e-26	-0.348563
cg11664987	38201123-	-0.539673	75.5889	3.42e-17	1798	MEAF6	-0.001818	0.11	11.7362	1.91e-28	1.27e-26	0.575713
cg05833635	98467183+	-1.9528	102.336	2.67e-22	80629	CPSF4	-0.000988	0.14	11.6806	3.22e-28	1.37e-26	0.22919
cg01174140	180018735-	-1.3331	76.5453	2.23e-17	74993	RNF130	-0.00446	0.11	11.6265	5.33e-28	1.44e-26	0.434245
cg02397176	11752162+	-4.35176	163.823	2.72e-33	621	CASZ1	-0.004933	0.11	-11.9043	3.91e-29	1.49e-26	-0.258637
cg14163444	99595348+	-1.53603	59.5927	4.98e-14	80629	CPSF4	-0.000988	0.14	11.6567	4.02e-28	1.64e-26	0.28285
cg02016178	3628416-	1.66464	41.7101	2.21e-10	33753	CDIP1	-0.00616	0.14	-11.5507	1.08e-27	1.86e-26	-0.545041
cg05031521	1030561-	-2.8533	72.7868	1.21e-16	33029	LMF1	-0.004168	0.11	-11.4418	2.97e-27	2.02e-26	-0.783837
cg08855449	147125962+	-1.49244	89.9385	5.85e-20	67137	PLOD2	-0.004245	0.11	11.8146	9.14e-29	2.05e-26	0.263657
cg10143220	129454+	4.17919	75.3393	3.83e-17	33029	LMF1	-0.004168	0.11	11.4309	3.28e-27	2.23e-26	2.01536
cg14557216	34461659+	1.62664	54.6355	4.96e-13	86206	IL11RA	-0.00665	0.14	11.4989	1.75e-27	2.43e-26	1.16462
cg02612270	1015103+	1.37402	33.4512	1.18e-08	33029	LMF1	-0.004168	0.11	11.4174	3.72e-27	2.51e-26	0.415397
cg17274742	23286539-	1.59676	107.741	2.64e-23	78994	FAM221A	-0.006066	0.14	11.4966	1.79e-27	2.54e-26	0.676798
cg23425762	45664130+	1.48788	131.775	1.1e-27	45389	HAUS1	-0.000171	0.12	11.7589	1.54e-28	2.78e-26	0.578051
cg19605920	180230113+	-6.21663	39.0114	8.04e-10	74993	RNF130	-0.00446	0.11	11.5517	1.07e-27	2.78e-26	0.495605
cg01414886	62551784-	5.78046	27.4541	2.24e-07	60121	KCNQ2	-0.000492	0.11	-11.817	8.93e-29	2.87e-26	-5.65335
cg16654771	159239474-	-2.46269	17.6301	3.1e-05	78289	EZR	-0.005033	0.14	11.7201	2.22e-28	3.12e-26	0.422992
cg22420044	99691385-	-1.75864	69.2573	5.97e-16	80629	CPSF4	-0.000988	0.14	-11.5685	9.16e-28	3.59e-26	-0.968006
cg12188560	34591192+	0.781371	52.64	1.26e-12	86206	IL11RA	-0.00665	0.14	11.4462	2.85e-27	3.77e-26	1.05329
cg00554442	1021074+	-6.0774	35.9923	3.45e-09	33029	LMF1	-0.004168	0.11	11.3661	5.97e-27	4.02e-26	0.567484
cg01869186	100423987+	-0.538169	85.029	5.09e-19	80629	CPSF4	-0.000988	0.14	11.5509	1.08e-27	4.06e-26	0.292637
cg24586978	99612723-	3.05186	36.9352	2.19e-09	26177	DOCK9	-0.004137	0.11	-11.7721	1.36e-28	4.29e-26	-1.42383
cg03164805	1024326-	-0.596225	124.706	2.06e-26	33029	LMF1	-0.004168	0.11	-11.3483	7.04e-27	4.73e-26	-1.17385
cg08313880	4643401-	-0.397073	71.0203	2.68e-16	38667	SCIMP	-0.005392	0.14	-11.5401	1.19e-27	4.9e-26	-0.371674
cg17383236	100167504-	-1.85795	59.0921	6.28e-14	80629	CPSF4	-0.000988	0.14	11.5254	1.37e-27	4.96e-26	0.329004
cg00969823	34958499+	-2.14472	132.413	8.48e-28	86206	IL11RA	-0.00665	0.14	11.4021	4.28e-27	5.41e-26	0.727994
cg01487803	4674220+	0.201396	75.3711	3.77e-17	38667	SCIMP	-0.005392	0.14	-11.5211	1.42e-27	5.46e-26	-0.341126
cg02871940	729763+	-5.40039	22.3519	2.84e-06	33029	LMF1	-0.004168	0.11	11.3248	8.73e-27	5.83e-26	0.583262
cg07795614	141812398+	-0.636848	108.956	1.57e-23	73831	PCDH1	-0.006345	0.13	11.7734	1.35e-28	5.92e-26	0.403439
cg21235925	80678270-	5.82208	12.7971	0.000375504	44092	BAIAP2	-0.005097	0.13	-11.6422	4.61e-28	6.11e-26	-6.0264
cg08455073	23286463-	1.43819	86.9988	2.13e-19	78994	FAM221A	-0.006066	0.14	11.3961	4.53e-27	6.14e-26	0.686987
cg22728904	100433983-	1.77662	20.6194	6.79e-06	80629	CPSF4	-0.000988	0.14	11.4902	1.9e-27	6.63e-26	0.444723
cg26945867	820155-	1.70616	27.2156	2.52e-07	33029	LMF1	-0.004168	0.11	11.3078	1.02e-26	6.76e-26	0.681322
cg25376491	179192524+	-1.6763	61.9445	1.69e-14	74993	RNF130	-0.00446	0.11	11.4506	2.74e-27	6.85e-26	0.380694
cg05773312	810292+	1.32295	11.3248	0.000814207	33029	LMF1	-0.004168	0.11	11.3057	1.04e-26	6.87e-26	0.680695
cg08537783	10795394+	-2.01353	191.831	5.35e-38	621	CASZ1	-0.004933	0.11	-11.6956	2.79e-28	7.09e-26	-0.331523
cg24519393	38470540+	-2.985	254.093	7.15e-48	1798	MEAF6	-0.001818	0.11	11.5339	1.26e-27	7.49e-26	0.4673
cg16673508	1056794-	3.28882	29.5974	7.79e-08	33029	LMF1	-0.004168	0.11	11.2735	1.4e-26	9.21e-26	2.64588
cg02700891	129693586+	-2.16057	84.6886	5.92e-19	66749	TMCC1	-0.003769	0.11	11.4638	2.42e-27	9.25e-26	0.227061
cg11832309	180044026-	0.472543	157.45	3.38e-32	74993	RNF130	-0.00446	0.11	11.4124	3.9e-27	9.42e-26	0.422341
cg10259231	1133172+	2.03979	87.0254	2.11e-19	33029	LMF1	-0.004168	0.11	11.2673	1.48e-26	9.72e-26	1.34225
cg15011899	111854118-	0.643462	270.693	2.22e-50	26278	ARHGEF7	-0.005152	0.13	-11.8349	7.54e-29	1e-25	-0.307611
cg23632237	30560483+	-1.72295	120.573	1.16e-25	58892	HM13	-0.005133	0.13	11.3772	5.39e-27	1.01e-25	0.221084
cg04334651	4366968+	-0.642069	118.09	3.28e-25	33753	CDIP1	-0.00616	0.14	11.3616	6.22e-27	1.05e-25	0.651124
cg05904716	179779205+	-1.82717	42.4628	1.54e-10	74993	RNF130	-0.00446	0.11	11.3957	4.54e-27	1.06e-25	0.22879
cg04867257	1158497+	-1.88955	82.2773	1.72e-18	33029	LMF1	-0.004168	0.11	11.2511	1.72e-26	1.12e-25	0.413776
cg16470793	1330147+	2.1314	31.6729	2.82e-08	33029	LMF1	-0.004168	0.11	11.2484	1.76e-26	1.15e-25	0.910844
cg07530656	5373567-	-1.33308	67.3318	1.43e-15	33753	CDIP1	-0.00616	0.14	11.3359	7.89e-27	1.3e-25	0.605476
cg03532331	4000474+	0.267178	92.1331	2.24e-20	33753	CDIP1	-0.00616	0.14	-11.3042	1.06e-26	1.7e-25	-0.258898
cg02205013	1758798-	2.53644	20.6016	6.85e-06	33029	LMF1	-0.004168	0.11	11.1863	3.11e-26	2.01e-25	0.791322
cg02350295	3784620+	3.65712	20.1919	8.42e-06	33753	CDIP1	-0.00616	0.14	-11.2786	1.33e-26	2.1e-25	-1.09334
cg16260424	145092576-	-1.73454	76.3983	2.38e-17	7288	PIAS3	-0.004474	0.11	-11.4584	2.55e-27	2.16e-25	-0.356618
cg07633702	45612462-	1.78458	69.8757	4.51e-16	45389	HAUS1	-0.000171	0.12	11.4641	2.42e-27	2.17e-25	0.813617
cg01934626	180018562+	-4.68516	181.19	3.13e-36	74993	RNF130	-0.00446	0.11	11.3079	1.02e-26	2.26e-25	0.250539
cg01835695	180230959+	1.72353	32.3268	2.05e-08	74993	RNF130	-0.00446	0.11	11.2995	1.1e-26	2.34e-25	0.742013
cg18769374	37056965-	0.312172	13.5903	0.000248217	1798	MEAF6	-0.001818	0.11	11.3881	4.87e-27	2.6e-25	0.65985
cg13084345	36948733+	0.339076	17.693	3e-05	1798	MEAF6	-0.001818	0.11	11.3721	5.65e-27	2.74e-25	0.717968
cg26115276	178977181+	-2.04322	71.9449	1.77e-16	74993	RNF130	-0.00446	0.11	11.2425	1.86e-26	3.83e-25	0.285523
cg03856470	1309414+	-0.673082	119.712	1.66e-25	33029	LMF1	-0.004168	0.11	-11.1095	6.25e-26	4e-25	-1.14875
cg04219726	110082486+	0.816841	109.449	1.27e-23	4088	AHCYL1	-0.005127	0.14	11.5981	6.95e-28	4.07e-25	0.576195
cg17614703	179218853-	2.43148	38.2624	1.15e-09	74993	RNF130	-0.00446	0.11	11.2254	2.17e-26	4.25e-25	1.06384
cg01218148	34523776-	1.56261	43.5508	9.17e-11	86206	IL11RA	-0.00665	0.14	11.1637	3.82e-26	4.62e-25	0.905932
cg23519329	4166914-	-2.10578	122.391	5.42e-26	33753	CDIP1	-0.00616	0.14	-11.1856	3.13e-26	4.81e-25	-0.222566
cg05956679	223408-	-1.91803	18.1694	2.35e-05	33029	LMF1	-0.004168	0.11	11.0884	7.57e-26	4.82e-25	0.481905
cg26151999	55644082-	-0.986087	139.47	4.71e-29	51954	FCAR	-0.005932	0.14	-11.6143	5.98e-28	5.06e-25	-0.331391
cg14572967	35617306+	-1.92388	35.3153	4.79e-09	86206	IL11RA	-0.00665	0.14	11.1413	4.68e-26	5.42e-25	0.489825
cg13515584	34624080+	1.95438	57.1735	1.53e-13	86206	IL11RA	-0.00665	0.14	11.1176	5.81e-26	6.46e-25	1.40189
cg25950520	121036760+	3.68149	34.9624	5.68e-09	55174	CLASP1	-0.003122	0.15	-11.3635	6.12e-27	6.47e-25	-0.884333
cg25503149	6160770-	-2.10048	186.443	4.17e-37	38690	RPAIN	-0.006636	0.15	-11.5414	1.18e-27	6.91e-25	-0.192858
cg02266878	825525-	2.68316	112.097	4.13e-24	33029	LMF1	-0.004168	0.11	11.0461	1.11e-25	7.02e-25	0.971967
cg25585129	4486580-	1.13197	191.025	7.27e-38	38667	SCIMP	-0.005392	0.14	-11.2253	2.18e-26	7.36e-25	-0.432378
cg25292098	31446183-	0.296809	12.8964	0.000356506	58892	HM13	-0.005133	0.13	11.1536	4.19e-26	7.47e-25	0.299419
ch.7.84780R	1851537+	-2.60544	12.1121	0.00053775	78537	SUN1	-0.002799	0.12	-11.6513	4.23e-28	7.51e-25	-1.72188
cg22859061	180018503+	-3.65413	134.648	3.38e-28	74993	RNF130	-0.00446	0.11	11.1473	4.43e-26	8.18e-25	0.269982
cg04305764	10755341+	-3.05791	204.81	4.04e-40	621	CASZ1	-0.004933	0.11	-11.3976	4.47e-27	8.51e-25	-0.328814
cg22594071	146323078+	0.804817	20.7316	6.41e-06	67137	PLOD2	-0.004245	0.11	11.3298	8.34e-27	9.34e-25	0.401094
cg26948823	1255116+	1.32334	13.9806	0.000202606	33029	LMF1	-0.004168	0.11	11.0137	1.49e-25	9.38e-25	0.675856
cg08345575	4524283-	-4.71056	149.22	9.09e-31	33753	CDIP1	-0.00616	0.14	-11.0945	7.16e-26	1.06e-24	-0.18354
cg19858017	9884719-	-1.41956	70.9415	2.78e-16	621	CASZ1	-0.004933	0.11	-11.348	7.06e-27	1.08e-24	-0.304576
cg02577944	11343319-	4.15684	45.8235	3.12e-11	10742	CELF2	-0.003963	0.12	-11.391	4.75e-27	1.24e-24	-1.30541
cg08276524	1169376+	1.82866	38.7525	9.11e-10	33029	LMF1	-0.004168	0.11	10.9816	1.99e-25	1.24e-24	1.08962
cg11825899	35844849-	0.7302	151.623	3.46e-31	86276	TPM2	-0.005379	0.15	-11.2693	1.45e-26	1.27e-24	-0.498252
cg07212384	99761053-	1.98962	36.904	2.22e-09	80629	CPSF4	-0.000988	0.14	11.1444	4.55e-26	1.39e-24	0.557853
cg08107075	24606883-	2.50561	103.347	1.73e-22	78994	FAM221A	-0.006066	0.14	11.0416	1.16e-25	1.5e-24	0.952413
cg09025071	1593152+	2.9739	24.9936	7.58e-07	33029	LMF1	-0.004168	0.11	10.949	2.67e-25	1.65e-24	1.43987
cg02121345	129345793+	-3.83863	176.72	1.76e-35	66749	TMCC1	-0.003769	0.11	11.135	4.96e-26	1.72e-24	0.210083
cg25503149	6160770-	-2.10048	186.443	4.17e-37	38667	SCIMP	-0.005392	0.14	-11.1243	5.46e-26	1.75e-24	-0.238521
cg02484210	24325371-	-1.09201	86.3849	2.8e-19	78994	FAM221A	-0.006066	0.14	11.0165	1.45e-25	1.8e-24	0.381277
cg09091185	936993-	2.03935	68.0053	1.05e-15	33029	LMF1	-0.004168	0.11	10.9377	2.96e-25	1.83e-24	0.600814
cg15279364	98466963+	0.529953	68.4992	8.42e-16	80629	CPSF4	-0.000988	0.14	11.1067	6.41e-26	1.9e-24	0.262441
cg05865615	810140-	0.445536	15.6335	8.62e-05	33029	LMF1	-0.004168	0.11	10.9284	3.22e-25	1.98e-24	0.603485
cg24433189	1128689+	-1.40542	18.4533	2.03e-05	33029	LMF1	-0.004168	0.11	10.9245	3.33e-25	2.05e-24	0.600088
cg15632862	38471572+	-0.53816	130.566	1.82e-27	1798	MEAF6	-0.001818	0.11	11.1385	4.8e-26	2.13e-24	0.56647
cg00300794	1231723-	2.67887	112.637	3.28e-24	33029	LMF1	-0.004168	0.11	10.9187	3.51e-25	2.15e-24	0.61945
cg15055060	31643051-	1.99864	220.039	1.44e-42	58892	HM13	-0.005133	0.13	11.0225	1.38e-25	2.35e-24	0.437793
cg16181396	147126206+	-2.588	106.705	4.1e-23	67137	PLOD2	-0.004245	0.11	11.1804	3.28e-26	2.45e-24	0.239413
cg27190398	731844-	-2.44664	62.424	1.35e-14	33029	LMF1	-0.004168	0.11	10.9	4.15e-25	2.52e-24	0.463963
cg18795461	36591112-	-3.87698	151.129	4.22e-31	1798	MEAF6	-0.001818	0.11	11.1033	6.61e-26	2.52e-24	0.39041
cg07968031	129346101-	-1.64617	133.07	6.47e-28	66749	TMCC1	-0.003769	0.11	11.0824	8e-26	2.55e-24	0.188213
cg00849365	5074999+	-1.16423	50.7971	2.99e-12	33753	CDIP1	-0.00616	0.14	10.9889	1.86e-25	2.7e-24	0.584636
cg02276831	35406117-	1.9625	16.8116	4.7e-05	86206	IL11RA	-0.00665	0.14	10.943	2.82e-25	2.9e-24	1.13372
cg04846710	145478286+	-3.05479	21.0466	5.47e-06	7288	PIAS3	-0.004474	0.11	-11.1264	5.36e-26	3.04e-24	-0.54755
cg13851466	38219973-	-1.66569	166.193	1.07e-33	1798	MEAF6	-0.001818	0.11	11.0735	8.67e-26	3.08e-24	0.474922
cg22305258	4643367-	-1.32693	119.163	2.09e-25	38667	SCIMP	-0.005392	0.14	-11.0549	1.03e-25	3.11e-24	-0.250608
cg16367168	231905+	1.31653	11.7002	0.000667914	33029	LMF1	-0.004168	0.11	10.8737	5.26e-25	3.17e-24	0.497586
cg07922759	1464001+	-2.82486	59.8255	4.47e-14	33029	LMF1	-0.004168	0.11	10.8734	5.27e-25	3.17e-24	0.666995
cg02723964	593476-	2.29251	47.2941	1.55e-11	33029	LMF1	-0.004168	0.11	10.8598	5.96e-25	3.57e-24	0.726813
cg03994053	10057168+	-2.51028	121.732	7.14e-26	621	CASZ1	-0.004933	0.11	-11.1775	3.36e-26	3.66e-24	-0.316827
cg17820591	4853706-	-3.31618	234.273	8.23e-45	38667	SCIMP	-0.005392	0.14	-11.031	1.27e-25	3.66e-24	-0.259724
cg00082140	179816766+	1.09581	16.2943	6.13e-05	74993	RNF130	-0.00446	0.11	10.9599	2.42e-25	4.24e-24	0.601097
cg00465970	129024601+	-0.376287	175.042	3.37e-35	66749	TMCC1	-0.003769	0.11	11.0155	1.47e-25	4.31e-24	0.236057
cg06330722	100201795-	-4.97877	162.573	4.45e-33	80629	CPSF4	-0.000988	0.14	11.0129	1.5e-25	4.33e-24	0.331376
cg08039952	1130223+	0.885078	15.3581	9.93e-05	33029	LMF1	-0.004168	0.11	10.8362	7.35e-25	4.38e-24	0.659542
cg02873098	4524103+	0.836554	13.8676	0.000214869	33753	CDIP1	-0.00616	0.14	-10.9189	3.5e-25	4.87e-24	-0.295024
cg21569635	146187740-	-2.43859	204.487	4.55e-40	67137	PLOD2	-0.004245	0.11	11.0574	1e-25	5.62e-24	0.28397
cg27018070	38470578+	-4.00738	231.852	1.97e-44	1798	MEAF6	-0.001818	0.11	10.9892	1.86e-25	6.19e-24	0.468595
cg23643435	38893251+	-4.32738	47.9589	1.14e-11	53248	ATL2	-0.005831	0.14	11.2316	2.05e-26	6.65e-24	0.537232
cg11113534	31756024-	2.16432	73.5845	8.43e-17	58892	HM13	-0.005133	0.13	10.8991	4.18e-25	6.82e-24	0.482088
cg01344518	326728-	1.85382	30.4123	5.22e-08	33029	LMF1	-0.004168	0.11	10.7772	1.25e-24	7.4e-24	0.96595
cg04482628	36581751+	1.09309	41.92	2e-10	1798	MEAF6	-0.001818	0.11	10.9583	2.46e-25	7.71e-24	0.707648
cg18185980	175426016-	-1.07196	80.234	4.28e-18	56028	WIPF1	-0.00571	0.15	11.1624	3.86e-26	7.96e-24	0.515882
cg03083443	1969712+	1.33715	18.9212	1.6e-05	33029	LMF1	-0.004168	0.11	10.7668	1.37e-24	8.1e-24	0.476783
cg10791317	744622+	0.494247	21.4777	4.4e-06	33029	LMF1	-0.004168	0.11	10.7616	1.43e-24	8.46e-24	0.604072
cg13079099	54974383+	-3.38884	148.844	1.06e-30	51954	FCAR	-0.005932	0.14	-11.2294	2.09e-26	8.86e-24	-0.350193
cg09276451	4421603-	0.577371	65.7406	2.96e-15	33763	UBALD1	-0.004497	0.13	-11.193	2.92e-26	9.3e-24	-0.300367
cg27554551	4421486+	0.303983	85.9885	3.33e-19	33763	UBALD1	-0.004497	0.13	-11.1406	4.71e-26	9.3e-24	-0.296997
cg00927231	4357579-	-4.18899	185.323	6.4e-37	33763	UBALD1	-0.004497	0.13	-11.1275	5.31e-26	9.3e-24	-0.235405
cg12486287	4421643-	-0.643996	121.377	8.28e-26	33763	UBALD1	-0.004497	0.13	-11.1253	5.41e-26	9.3e-24	-0.277025
cg10107050	147126244+	-3.51373	120.02	1.46e-25	67137	PLOD2	-0.004245	0.11	10.9741	2.13e-25	9.54e-24	0.228247
cg06075789	39894767+	-3.14338	229.603	4.44e-44	49945	ADCK4	-0.003764	0.11	-11.1631	3.84e-26	9.68e-24	-0.244007
cg13207501	38470665-	-4.16473	238.756	1.65e-45	1798	MEAF6	-0.001818	0.11	10.9114	3.75e-25	1.11e-23	0.468099
cg04459091	179751794+	-0.353363	100.991	4.77e-22	74993	RNF130	-0.00446	0.11	-10.8335	7.54e-25	1.21e-23	-0.670487
cg27183030	99595458-	-2.33408	49.3837	5.8e-12	80629	CPSF4	-0.000988	0.14	10.8913	4.49e-25	1.22e-23	0.293901
cg10508993	180018495+	-0.508997	27.8647	1.83e-07	74993	RNF130	-0.00446	0.11	10.8287	7.87e-25	1.23e-23	0.43745
cg12419052	147126121+	-1.75181	96.4167	3.46e-21	67137	PLOD2	-0.004245	0.11	10.9224	3.39e-25	1.27e-23	0.244236
cg26400885	147126119+	-1.53653	82.3055	1.7e-18	67137	PLOD2	-0.004245	0.11	10.8996	4.17e-25	1.33e-23	0.254098
cg09123155	1127792+	1.2033	81.6217	2.31e-18	33029	LMF1	-0.004168	0.11	10.6984	2.51e-24	1.47e-23	0.611201
cg01570551	23719851-	-5.19522	65.1596	3.86e-15	78994	FAM221A	-0.006066	0.14	10.7722	1.3e-24	1.49e-23	0.403345
cg18185980	175426016-	-1.07196	80.234	4.28e-18	56026	WIPF1	-0.00496	0.12	-11.0343	1.24e-25	1.53e-23	-0.511548
cg25963822	100270831+	-2.16345	34.5319	7e-09	80629	CPSF4	-0.000988	0.14	10.8556	6.19e-25	1.6e-23	0.296131
cg07442907	5487958-	1.86645	70.6793	3.13e-16	38667	SCIMP	-0.005392	0.14	-10.8537	6.29e-25	1.64e-23	-0.781763
cg03027661	29426832+	-3.88352	215.494	7.67e-42	61690	MTMR3	-0.007024	0.14	11.1626	3.86e-26	1.73e-23	0.191786
cg11674933	36948313+	1.53853	11.4056	0.000780183	1798	MEAF6	-0.001818	0.11	10.854	6.27e-25	1.76e-23	1.11066
cg02834722	129830330-	-4.75979	123.351	3.63e-26	66749	TMCC1	-0.003769	0.11	10.8467	6.69e-25	1.83e-23	0.345508
cg18067793	129346288+	-1.396	117.844	3.64e-25	66749	TMCC1	-0.003769	0.11	10.8386	7.2e-25	1.83e-23	0.200198
cg13363982	37721104-	-3.79121	127.015	7.9e-27	1798	MEAF6	-0.001818	0.11	10.8424	6.96e-25	1.85e-23	0.452235
cg24044762	9884598+	-2.03353	70.713	3.08e-16	621	CASZ1	-0.004933	0.11	-10.9609	2.4e-25	2.06e-23	-0.367653
cg17189494	11740665-	-0.859172	124.105	2.65e-26	621	CASZ1	-0.004933	0.11	-10.9504	2.64e-25	2.06e-23	-0.381187
cg06630737	11752109+	-2.84331	167.538	6.3e-34	621	CASZ1	-0.004933	0.11	-10.9479	2.7e-25	2.06e-23	-0.262709
cg17390562	159238463-	-1.74724	133.73	4.93e-28	78289	EZR	-0.005033	0.14	10.955	2.53e-25	2.13e-23	0.42292
cg06170425	4164087+	3.52436	19.2142	1.38e-05	33753	CDIP1	-0.00616	0.14	-10.7505	1.58e-24	2.16e-23	-0.857915
cg01000615	145562817-	-1.87758	20.9739	5.68e-06	7288	PIAS3	-0.004474	0.11	-10.8847	4.76e-25	2.18e-23	-0.284997
cg18106925	145092485+	-1.22952	14.7419	0.000136532	7288	PIAS3	-0.004474	0.11	-10.8767	5.12e-25	2.18e-23	-0.501227
cg12009872	51520739-	-0.652725	168.664	4.06e-34	30664	MYO5A	-0.005239	0.13	11.0858	7.75e-26	2.26e-23	0.253651
cg19963025	29426649-	-3.58193	194.214	2.17e-38	61690	MTMR3	-0.007024	0.14	11.0519	1.05e-25	2.36e-23	0.149269
cg19897330	180018201-	-4.10631	103.857	1.39e-22	74993	RNF130	-0.00446	0.11	10.7496	1.59e-24	2.43e-23	0.222364
cg06257058	99683264-	1.45892	99.4513	9.28e-22	80629	CPSF4	-0.000988	0.14	10.8047	9.75e-25	2.45e-23	0.442448
cg17534540	129024712-	-1.72624	150.728	4.96e-31	66749	TMCC1	-0.003769	0.11	10.7957	1.06e-24	2.52e-23	0.226389
cg00626422	22894849-	0.431741	57.8188	1.13e-13	78994	FAM221A	-0.006066	0.14	10.7031	2.41e-24	2.64e-23	0.469872
cg03405834	677895+	1.62976	13.442	0.000268149	33029	LMF1	-0.004168	0.11	10.6259	4.78e-24	2.77e-23	0.76727
cg06956805	485055+	5.95862	48.9975	6.96e-12	13674	RNH1	-0.005424	0.14	11.3117	9.85e-27	2.86e-23	18.529
cg08132302	55684640-	-0.967585	95.9545	4.23e-21	51954	FCAR	-0.005932	0.14	-11.0527	1.05e-25	2.95e-23	-0.296024
cg04652270	892048-	2.28101	60.1097	3.92e-14	33029	LMF1	-0.004168	0.11	10.6114	5.43e-24	3.14e-23	1.51445
cg20180843	100091181-	-4.28536	149.382	8.52e-31	80629	CPSF4	-0.000988	0.14	10.7614	1.43e-24	3.35e-23	0.224809
cg24384212	31482267-	2.35306	61.7516	1.84e-14	58892	HM13	-0.005133	0.13	10.7065	2.34e-24	3.65e-23	0.430621
cg12071544	4422228+	-2.38467	184.362	9.25e-37	33763	UBALD1	-0.004497	0.13	-10.9431	2.82e-25	3.87e-23	-0.223534
cg16483867	29426511-	-2.68193	196.992	7.59e-39	61690	MTMR3	-0.007024	0.14	10.9506	2.63e-25	3.93e-23	0.160329
cg15839482	23530449+	1.04039	42.5339	1.49e-10	78994	FAM221A	-0.006066	0.14	10.6483	3.92e-24	4.14e-23	0.771941
cg02673636	109647056-	0.443163	220.058	1.43e-42	4088	AHCYL1	-0.005127	0.14	11.011	1.53e-25	4.47e-23	1.54907
cg04233193	1340362-	-3.13645	63.8738	6.95e-15	33029	LMF1	-0.004168	0.11	10.5679	7.97e-24	4.58e-23	0.534996
cg13706784	1014975+	1.38757	15.8218	7.82e-05	33029	LMF1	-0.004168	0.11	10.5629	8.33e-24	4.77e-23	0.448056
cg26340994	129830324-	-5.22718	168.048	5.16e-34	66749	TMCC1	-0.003769	0.11	10.7088	2.29e-24	4.93e-23	0.395721
cg05835982	129693791-	-1.52559	93.7022	1.13e-20	66749	TMCC1	-0.003769	0.11	10.7072	2.32e-24	4.93e-23	0.220686
cg01009664	129693613+	-0.523922	32.0062	2.39e-08	66749	TMCC1	-0.003769	0.11	10.6958	2.57e-24	5.17e-23	0.21249
cg27014608	4166952+	-4.91888	161.988	5.6e-33	33753	CDIP1	-0.00616	0.14	-10.6238	4.87e-24	6.34e-23	-0.168666
cg09737078	4366839-	-0.788009	134.808	3.17e-28	33753	CDIP1	-0.00616	0.14	10.6228	4.91e-24	6.34e-23	0.608297
cg04697148	24325079+	-0.482608	20.7207	6.45e-06	78994	FAM221A	-0.006066	0.14	10.5901	6.55e-24	6.67e-23	0.395818
cg04970847	1351306+	-2.05542	40.4363	4.06e-10	33029	LMF1	-0.004168	0.11	10.5235	1.18e-23	6.72e-23	0.444829
cg01353073	1965080+	-1.6343	22.684	2.4e-06	33029	LMF1	-0.004168	0.11	10.5171	1.25e-23	7.09e-23	0.521389
cg23420005	34957718-	-4.70664	86.0649	3.22e-19	86276	TPM2	-0.005379	0.15	-10.7934	1.08e-24	7.09e-23	-0.532643
cg00475509	147125955+	-1.69051	75.5083	3.55e-17	67137	PLOD2	-0.004245	0.11	10.6927	2.64e-24	7.4e-23	0.252414
cg07559526	4164735+	3.29901	65.5346	3.25e-15	33753	CDIP1	-0.00616	0.14	-10.596	6.22e-24	7.76e-23	-0.708132
cg27579771	142431272-	-0.830464	188.386	1.99e-37	73831	PCDH1	-0.006345	0.13	10.9067	3.91e-25	8.6e-23	0.267498
cg25748764	31261814+	1.20069	97.5489	2.12e-21	58892	HM13	-0.005133	0.13	10.6025	5.87e-24	8.81e-23	0.428909
cg05250932	55644229-	0.358178	57.8743	1.1e-13	51954	FCAR	-0.005932	0.14	-10.8936	4.4e-25	9.3e-23	-0.348409
cg07110854	23525412+	2.01532	34.7615	6.26e-09	78994	FAM221A	-0.006066	0.14	10.5377	1.04e-23	1.02e-22	0.807284
cg26486441	1255459+	1.11758	15.6884	8.38e-05	33029	LMF1	-0.004168	0.11	10.466	1.95e-23	1.1e-22	0.618282
cg21621538	24614206+	-1.08895	57.0992	1.58e-13	78994	FAM221A	-0.006066	0.14	10.5143	1.28e-23	1.21e-22	0.407591
cg08782022	4730136+	2.29778	42.8489	1.28e-10	33753	CDIP1	-0.00616	0.14	-10.538	1.04e-23	1.27e-22	-0.325207
cg11375102	1583810-	1.93755	50.5798	3.31e-12	33029	LMF1	-0.004168	0.11	10.4457	2.33e-23	1.32e-22	0.995693
cg08571362	100224015-	-1.1058	18.5759	1.91e-05	80629	CPSF4	-0.000988	0.14	10.5994	6.04e-24	1.38e-22	0.277119
cg04098052	24517414+	1.86415	26.1504	4.27e-07	78994	FAM221A	-0.006066	0.14	10.491	1.57e-23	1.41e-22	0.723911
cg04630448	23373488-	1.39505	52.6601	1.25e-12	78994	FAM221A	-0.006066	0.14	10.4899	1.58e-23	1.41e-22	0.61227
cg00309339	22893653-	-2.85104	80.8089	3.31e-18	78994	FAM221A	-0.006066	0.14	10.4827	1.69e-23	1.46e-22	0.334925
cg04130356	810643+	2.13696	62.3506	1.4e-14	33029	LMF1	-0.004168	0.11	10.4317	2.63e-23	1.48e-22	0.803877
cg00610508	4013337+	1.49145	31.6313	2.87e-08	33753	CDIP1	-0.00616	0.14	-10.509	1.34e-23	1.61e-22	-0.306115
cg16266809	30943371-	2.62908	64.0802	6.32e-15	58892	HM13	-0.005133	0.13	10.5176	1.24e-23	1.72e-22	0.522268
cg10737521	179335243-	-2.21482	103.992	1.31e-22	74993	RNF130	-0.00446	0.11	10.5247	1.17e-23	1.74e-22	0.266065
cg06732395	180018722-	-1.73049	104.269	1.17e-22	74993	RNF130	-0.00446	0.11	10.5055	1.38e-23	2.01e-22	0.322509
cg13833040	110784179+	3.79173	40.6111	3.73e-10	24393	GIT2	-0.003448	0.11	-10.73	1.9e-24	2.07e-22	-1.29777
cg10549018	98176740-	-0.76201	84.3724	6.81e-19	12704	ZDHHC16	-0.006038	0.15	10.8912	4.49e-25	2.09e-22	0.490821
cg01800926	9884565-	-1.61101	87.5431	1.68e-19	621	CASZ1	-0.004933	0.11	-10.6719	3.18e-24	2.2e-22	-0.278018
cg04759376	77190437-	0.490872	39.7037	5.77e-10	12295	RPS24	-0.006303	0.14	10.5439	9.85e-24	2.27e-22	0.465935
cg25276694	11708949+	-0.923018	77.5091	1.45e-17	621	CASZ1	-0.004933	0.11	-10.6557	3.67e-24	2.33e-22	-0.289814
cg24109116	99725975+	-1.45301	27.4284	2.27e-07	80629	CPSF4	-0.000988	0.14	10.5343	1.07e-23	2.39e-22	0.362066
cg18223379	31619647-	2.40039	63.757	7.33e-15	58892	HM13	-0.005133	0.13	10.4658	1.95e-23	2.53e-22	0.50817
cg03506609	36772064-	-3.10233	148.905	1.03e-30	1798	MEAF6	-0.001818	0.11	10.5313	1.1e-23	2.55e-22	0.494293
cg03397724	375541+	4.47981	59.132	6.16e-14	33029	LMF1	-0.004168	0.11	10.3669	4.63e-23	2.6e-22	2.9321
cg09269891	3843415-	2.87936	130.342	1.99e-27	33753	CDIP1	-0.00616	0.14	-10.4362	2.53e-23	3e-22	-0.588689
cg07619697	129407365-	-0.633254	118.807	2.43e-25	66749	TMCC1	-0.003769	0.11	-10.4842	1.66e-23	3.18e-22	-0.544306
cg03433048	4806453+	-0.404796	28.7125	1.2e-07	38667	SCIMP	-0.005392	0.14	-10.4914	1.56e-23	3.45e-22	-0.343064
cg10090792	38198142+	0.713182	116.397	6.7e-25	1798	MEAF6	-0.001818	0.11	10.4914	1.56e-23	3.47e-22	0.618516
cg08212438	898973-	2.72761	19.6409	1.11e-05	33029	LMF1	-0.004168	0.11	10.3279	6.5e-23	3.64e-22	1.02522
cg20707333	58514079-	3.94699	86.0786	3.2e-19	60006	GNAS	-0.006044	0.15	-10.8003	1.01e-24	3.68e-22	-2.00177
cg16652790	776895-	-5.61287	58.6383	7.74e-14	33029	LMF1	-0.004168	0.11	10.3257	6.63e-23	3.7e-22	0.800644
cg13051071	145473392-	-5.56518	190.484	8.93e-38	7288	PIAS3	-0.004474	0.11	-10.5417	1e-23	3.79e-22	-0.206606
cg27239473	1478504+	3.01796	30.5589	4.86e-08	33029	LMF1	-0.004168	0.11	10.3212	6.89e-23	3.84e-22	1.75866
cg21937886	179779954+	-4.26308	39.7693	5.59e-10	74993	RNF130	-0.00446	0.11	10.4295	2.68e-23	3.84e-22	0.591589
cg04622024	38201001+	0.755334	11.4015	0.000781873	1798	MEAF6	-0.001818	0.11	10.4744	1.81e-23	3.86e-22	0.711384
cg03955767	5603961-	0.963147	76.9033	1.9e-17	38667	SCIMP	-0.005392	0.14	-10.4564	2.12e-23	4.52e-22	-0.420136
cg24576260	1217664-	-0.423221	225.768	1.79e-43	142	MXRA8	-0.000563	0.11	10.8454	6.77e-25	4.64e-22	0.45201
cg01420388	11714254-	0.899245	50.2049	3.94e-12	621	CASZ1	-0.004933	0.11	-10.567	8.03e-24	4.71e-22	-0.584254
cg26600954	23719792+	-2.6324	12.7988	0.000375163	78994	FAM221A	-0.006066	0.14	10.3373	6e-23	5.03e-22	0.494526
cg01881308	1389301-	1.26159	12.1683	0.000522099	33029	LMF1	-0.004168	0.11	10.2886	9.15e-23	5.05e-22	0.529384
cg00736299	4730465+	2.64506	12.5337	0.000431038	33753	CDIP1	-0.00616	0.14	-10.3671	4.63e-23	5.31e-22	-0.494211
cg26751513	1542910-	2.25	69.3528	5.71e-16	33029	LMF1	-0.004168	0.11	10.2704	1.07e-22	5.9e-22	0.79601
cg12080675	179335223-	-3.00728	88.6988	1.01e-19	74993	RNF130	-0.00446	0.11	10.372	4.43e-23	6.09e-22	0.225762
cg08939418	23511443+	-0.208435	50.419	3.57e-12	78994	FAM221A	-0.006066	0.14	10.283	9.6e-23	7.82e-22	0.395142
cg19337854	99768885-	-0.443811	15.0054	0.000119138	80629	CPSF4	-0.000988	0.14	10.3956	3.61e-23	7.86e-22	0.298115
cg08496521	331354-	1.67016	19.5699	1.15e-05	33029	LMF1	-0.004168	0.11	10.2356	1.45e-22	7.89e-22	0.68655
cg26985289	9884622-	-2.42505	61.8518	1.76e-14	621	CASZ1	-0.004933	0.11	-10.4857	1.64e-23	8.71e-22	-0.330069
cg24718367	11740508-	-0.6494	123.921	2.86e-26	621	CASZ1	-0.004933	0.11	-10.4807	1.72e-23	8.71e-22	-0.380701
cg04948627	35115895-	-3.91626	21.8046	3.74e-06	86206	IL11RA	-0.00665	0.14	10.2852	9.42e-23	8.73e-22	1.39434
cg18032164	129024676+	-1.31834	176.149	2.2e-35	66749	TMCC1	-0.003769	0.11	10.3484	5.44e-23	9.04e-22	0.230986
cg05378894	100424532-	-4.29832	84.1788	7.42e-19	80629	CPSF4	-0.000988	0.14	10.37	4.51e-23	9.61e-22	0.316385
cg11940285	129693385+	-0.643506	52.0094	1.69e-12	66749	TMCC1	-0.003769	0.11	10.3249	6.68e-23	1.06e-21	0.203882
cg22697136	11714248-	1.57565	36.3403	2.91e-09	621	CASZ1	-0.004933	0.11	-10.4373	2.51e-23	1.19e-21	-0.509632
cg02052217	99970869-	2.60048	79.8858	5e-18	80629	CPSF4	-0.000988	0.14	10.3427	5.72e-23	1.19e-21	1.03496
cg23752563	54466187-	-1.48214	86.9318	2.2e-19	51954	FCAR	-0.005932	0.14	-10.5759	7.43e-24	1.26e-21	-0.280824
cg09848508	1393584-	2.27993	46.8366	1.93e-11	33029	LMF1	-0.004168	0.11	10.176	2.42e-22	1.3e-21	0.59308
cg22437405	38000170-	-1.25778	140.951	2.58e-29	1798	MEAF6	-0.001818	0.11	10.3299	6.39e-23	1.31e-21	0.436708
cg02825887	34591041+	2.05685	13.3321	0.000283964	86206	IL11RA	-0.00665	0.14	10.2299	1.52e-22	1.36e-21	0.914703
cg06430465	1014935+	1.70423	33.1732	1.35e-08	33029	LMF1	-0.004168	0.11	10.1649	2.66e-22	1.43e-21	0.384058
cg12139725	38219781+	-1.4262	100.451	6.03e-22	1798	MEAF6	-0.001818	0.11	10.3108	7.54e-23	1.49e-21	0.455609
cg19747992	11713643+	2.46215	16.8252	4.67e-05	621	CASZ1	-0.004933	0.11	-10.4015	3.43e-23	1.51e-21	-0.869417
cg14616584	37388124-	-1.33709	26.0624	4.46e-07	1798	MEAF6	-0.001818	0.11	10.3013	8.19e-23	1.56e-21	0.684057
cg13709263	34623776-	1.53807	107.987	2.37e-23	86206	IL11RA	-0.00665	0.14	10.2055	1.87e-22	1.58e-21	1.11966
cg07499142	9788715-	2.71902	20.7863	6.24e-06	621	CASZ1	-0.004933	0.11	-10.3848	3.97e-23	1.59e-21	-0.88154
cg17288892	178956874-	1.90741	19.9497	9.52e-06	74993	RNF130	-0.00446	0.11	10.2566	1.21e-22	1.59e-21	0.560773
cg27292667	1049628+	2.61074	25.128	7.09e-07	33029	LMF1	-0.004168	0.11	10.1513	2.99e-22	1.6e-21	1.57764
cg18086187	10057158-	-1.9027	101.531	3.78e-22	621	CASZ1	-0.004933	0.11	-10.3725	4.42e-23	1.68e-21	-0.27699
cg08895633	1079220-	0.598567	70.6207	3.22e-16	33029	LMF1	-0.004168	0.11	10.1458	3.13e-22	1.68e-21	0.789709
cg00684790	854325-	1.325	29.0403	1.02e-07	33029	LMF1	-0.004168	0.11	10.1454	3.14e-22	1.68e-21	0.496635
cg18922062	180485130-	0.20056	46.761	2e-11	74993	RNF130	-0.00446	0.11	10.2471	1.31e-22	1.7e-21	0.391507
cg10102242	4422216+	-4.14664	196.095	1.06e-38	33763	UBALD1	-0.004497	0.13	-10.493	1.54e-23	1.76e-21	-0.241571
cg24415208	54466441-	-1.4837	86.7196	2.41e-19	51954	FCAR	-0.005932	0.14	-10.5161	1.26e-23	1.77e-21	-0.282078
cg27554551	4421486+	0.303983	85.9885	3.33e-19	33753	CDIP1	-0.00616	0.14	-10.2258	1.57e-22	1.78e-21	-0.241902
cg23616100	9884624+	-2.69384	78.7369	8.35e-18	621	CASZ1	-0.004933	0.11	-10.3588	4.97e-23	1.8e-21	-0.320196
cg18891404	37940488+	-3.30652	45.5442	3.56e-11	1798	MEAF6	-0.001818	0.11	10.2766	1.01e-22	1.8e-21	0.504662
cg03456797	1392741-	-1.14132	32.7302	1.68e-08	33029	LMF1	-0.004168	0.11	10.1251	3.74e-22	1.99e-21	0.447778
cg01746241	34370835-	2.48899	54.4883	5.32e-13	86247	UNC13B	-0.006671	0.14	-10.6126	5.37e-24	2e-21	-0.469737
cg15703035	111522932-	-0.835869	169.917	2.48e-34	26278	ARHGEF7	-0.005152	0.13	-10.6317	4.54e-24	2.01e-21	-0.212843
cg26561413	5488048+	2.32378	35.3024	4.82e-09	38667	SCIMP	-0.005392	0.14	-10.2734	1.04e-22	2.13e-21	-0.67999
cg01720228	4486934-	1.1338	103.304	1.76e-22	38667	SCIMP	-0.005392	0.14	-10.2699	1.08e-22	2.13e-21	-0.388881
cg07945221	810247+	2.021	64.6701	4.83e-15	33029	LMF1	-0.004168	0.11	10.1102	4.25e-22	2.24e-21	0.658152
cg02864688	11752342-	-0.671727	146.346	2.89e-30	621	CASZ1	-0.004933	0.11	-10.3233	6.77e-23	2.28e-21	-0.394799
cg03005851	11113287-	-0.37809	22.0202	3.35e-06	621	CASZ1	-0.004933	0.11	-10.3214	6.88e-23	2.28e-21	-0.430603
cg10908196	4732911+	2.56848	182.352	2e-36	33753	CDIP1	-0.00616	0.14	-10.1927	2.09e-22	2.29e-21	-0.844454
cg13531120	111522975+	-0.712302	113.144	2.65e-24	26278	ARHGEF7	-0.005152	0.13	-10.584	6.92e-24	2.3e-21	-0.247084
cg18456331	77188318-	3.10283	31.2273	3.5e-08	12295	RPS24	-0.006303	0.14	10.263	1.14e-22	2.33e-21	1.34028
cg27399414	9884593+	-2.55578	86.9565	2.17e-19	621	CASZ1	-0.004933	0.11	-10.3027	8.09e-23	2.47e-21	-0.339187
cg02500443	4364150+	-1.094	97.1455	2.52e-21	33763	UBALD1	-0.004497	0.13	-10.4354	2.55e-23	2.5e-21	-0.211004
cg00026222	2144244+	-5.00099	271.624	1.61e-50	142	MXRA8	-0.000563	0.11	10.6203	5.02e-24	2.55e-21	0.38007
cg24377150	2179933-	0.239309	50.8789	2.87e-12	142	MXRA8	-0.000563	0.11	10.5961	6.21e-24	2.55e-21	0.386346
cg05038121	80444758-	-3.14981	71.8084	1.88e-16	32178	FAH	-0.004917	0.14	-10.5562	8.84e-24	2.67e-21	-0.40768
cg13698168	111522651+	-1.91866	183.157	1.47e-36	26278	ARHGEF7	-0.005152	0.13	-10.5291	1.12e-23	2.75e-21	-0.243601
cg10244976	1014818+	0.325596	18.7095	1.79e-05	33029	LMF1	-0.004168	0.11	10.0852	5.26e-22	2.75e-21	0.322538
cg03552401	54974983-	-5.41029	144.385	6.39e-30	51954	FCAR	-0.005932	0.14	-10.4482	2.28e-23	2.76e-21	-0.233513
cg00400263	58514201-	4.12432	21.005	5.59e-06	60006	GNAS	-0.006044	0.15	-10.4892	1.59e-23	2.89e-21	-2.12013
cg22131172	111522865+	-0.747558	163.04	3.7e-33	26278	ARHGEF7	-0.005152	0.13	-10.4867	1.63e-23	3.09e-21	-0.225555
cg09274344	1078689-	2.07875	107.322	3.15e-23	33029	LMF1	-0.004168	0.11	10.0704	5.97e-22	3.1e-21	1.17401
cg25658276	180038655+	1.09442	74.7112	5.07e-17	74993	RNF130	-0.00446	0.11	10.1697	2.55e-22	3.2e-21	0.447242
cg06861426	179244317-	-2.61321	90.7438	4.11e-20	74993	RNF130	-0.00446	0.11	10.1696	2.55e-22	3.2e-21	0.335185
cg15685988	9664205+	1.44154	19.3905	1.26e-05	621	CASZ1	-0.004933	0.11	-10.2639	1.13e-22	3.32e-21	-0.596575
cg20996124	1144203+	-0.254217	221.33	9.01e-43	142	MXRA8	-0.000563	0.11	10.5421	1e-23	3.42e-21	0.503009
cg11274778	31781232-	2.20806	92.6695	1.77e-20	58892	HM13	-0.005133	0.13	10.1594	2.79e-22	3.48e-21	0.394275
cg06505619	698072-	1.46251	21.7708	3.8e-06	33029	LMF1	-0.004168	0.11	10.0557	6.77e-22	3.5e-21	0.459886
cg22531904	99595276-	-2.22702	33.3497	1.24e-08	80629	CPSF4	-0.000988	0.14	10.2057	1.87e-22	3.67e-21	0.224859
cg24854681	99691314+	-0.932252	95.6419	4.84e-21	80629	CPSF4	-0.000988	0.14	-10.2019	1.93e-22	3.71e-21	-0.811165
cg00539347	30592296-	-1.82453	287.974	6.11e-53	61690	MTMR3	-0.007024	0.14	10.3961	3.59e-23	4.03e-21	0.197522
cg03113878	100091364-	-4.97611	117.352	4.48e-25	80629	CPSF4	-0.000988	0.14	10.1857	2.22e-22	4.11e-21	0.179275
cg03707918	1316439+	2.3572	91.1137	3.5e-20	33029	LMF1	-0.004168	0.11	10.0364	7.98e-22	4.12e-21	0.752635
cg00463982	1583984+	2.32691	13.6282	0.000243358	33029	LMF1	-0.004168	0.11	10.0307	8.38e-22	4.32e-21	0.929283
cg03788090	233062-	1.36146	13.9906	0.000201564	33029	LMF1	-0.004168	0.11	10.0299	8.44e-22	4.34e-21	0.579252
cg09050461	180072420+	1.46774	39.8165	5.46e-10	74993	RNF130	-0.00446	0.11	10.1277	3.66e-22	4.5e-21	0.695975
cg01149192	180231058+	2.00001	82.2357	1.76e-18	74993	RNF130	-0.00446	0.11	10.115	4.08e-22	4.93e-21	0.977965
cg10146402	41102858-	-2.54032	108.697	1.75e-23	49945	ADCK4	-0.003764	0.11	-10.4053	3.32e-23	5.02e-21	-0.234127
cg01673284	4527211-	-2.21712	42.4253	1.57e-10	33753	CDIP1	-0.00616	0.14	-10.0985	4.7e-22	5.07e-21	-0.204555
cg18543991	145871392-	2.09877	161.62	6.48e-33	67137	PLOD2	-0.004245	0.11	10.1805	2.32e-22	5.21e-21	0.477201
cg08118034	29706595+	2.06171	137.02	1.28e-28	61690	MTMR3	-0.007024	0.14	10.3394	5.89e-23	5.27e-21	0.369606
cg20707333	58514079-	3.94699	86.0786	3.2e-19	60003	GNAS	-0.005136	0.13	-10.371	4.47e-23	5.41e-21	-2.00998
cg19622358	80444736-	-3.83915	42.1359	1.8e-10	32178	FAH	-0.004917	0.14	-10.3884	3.84e-23	5.8e-21	-0.420577
cg21775245	129407548+	-0.968789	70.4814	3.43e-16	66749	TMCC1	-0.003769	0.11	-10.1134	4.14e-22	6.08e-21	-0.426636
cg10178263	145473631+	-5.56717	197.488	6.29e-39	7288	PIAS3	-0.004474	0.11	-10.2097	1.81e-22	6.15e-21	-0.235784
cg02268569	1032713+	-1.32781	125.249	1.65e-26	33029	LMF1	-0.004168	0.11	-9.98494	1.24e-21	6.33e-21	-1.90296
cg26309111	23720005+	-4.13298	49.3504	5.89e-12	78994	FAM221A	-0.006066	0.14	10.0272	8.63e-22	6.65e-21	0.461382
cg06980547	22894557-	0.402919	23.641	1.49e-06	78994	FAM221A	-0.006066	0.14	10.0229	8.96e-22	6.72e-21	0.369197
cg08640252	1820949+	-4.60691	40.6417	3.68e-10	33029	LMF1	-0.004168	0.11	9.97646	1.33e-21	6.79e-21	0.296598
cg00939627	4994685-	-0.238299	66.9036	1.74e-15	33763	UBALD1	-0.004497	0.13	-10.3016	8.17e-23	7.01e-21	-0.322554
cg20741333	10924583-	0.416547	41.1785	2.84e-10	621	CASZ1	-0.004933	0.11	-10.1679	2.59e-22	7.05e-21	-0.422779
cg06025216	4164891-	3.40709	97.8608	1.85e-21	33753	CDIP1	-0.00616	0.14	-10.0573	6.68e-22	7.1e-21	-1.19541
cg18681464	99766655-	0.376813	70.96	2.76e-16	80629	CPSF4	-0.000988	0.14	10.1184	3.96e-22	7.19e-21	0.244957
cg12434571	4511132-	-0.971325	33.5024	1.15e-08	38667	SCIMP	-0.005392	0.14	-10.1233	3.8e-22	7.28e-21	-0.244578
cg12492380	98872169+	2.61569	12.0944	0.000542787	80629	CPSF4	-0.000988	0.14	10.1074	4.35e-22	7.76e-21	1.11342
cg19867579	175643491-	2.15476	11.5223	0.000733576	56028	WIPF1	-0.00571	0.15	-10.228	1.54e-22	7.95e-21	-0.577489
cg01361351	29467363-	0.428773	94.4914	7.99e-21	61690	MTMR3	-0.007024	0.14	10.2535	1.24e-22	9.25e-21	0.194356
cg22871253	159238744-	-0.283084	136.489	1.59e-28	78289	EZR	-0.005033	0.14	10.2461	1.32e-22	9.27e-21	0.354056
cg04623458	871165+	2.97076	44.9545	4.71e-11	33029	LMF1	-0.004168	0.11	9.93552	1.88e-21	9.58e-21	1.32254
cg10499901	31643062-	1.54945	110.809	7.13e-24	58892	HM13	-0.005133	0.13	10.0311	8.35e-22	9.79e-21	0.361
cg10125465	10169029-	1.37562	57.266	1.46e-13	621	CASZ1	-0.004933	0.11	-10.1233	3.8e-22	9.95e-21	-0.408664
cg15746187	11713123+	1.80064	22.1981	3.07e-06	621	CASZ1	-0.004933	0.11	-10.1197	3.92e-22	9.95e-21	-0.601677
cg23251761	9750061-	0.595429	88.8689	9.36e-20	621	CASZ1	-0.004933	0.11	-10.115	4.08e-22	1e-20	-0.343529
cg08321330	1280834+	1.51058	13.1616	0.000310378	33029	LMF1	-0.004168	0.11	9.92291	2.09e-21	1.06e-20	0.696386
cg04800569	55888003-	0.76115	29.29	9.06e-08	51954	FCAR	-0.005932	0.14	-10.2715	1.06e-22	1.07e-20	-0.422957
cg17713010	54876598+	-0.89305	23.5842	1.53e-06	51954	FCAR	-0.005932	0.14	-10.2637	1.13e-22	1.07e-20	-0.518634
cg23123250	4440116+	-0.418867	116.562	6.25e-25	38667	SCIMP	-0.005392	0.14	-10.0665	6.18e-22	1.15e-20	-0.286836
cg26929348	4357716+	-6.02057	250.94	2.17e-47	33763	UBALD1	-0.004497	0.13	-10.2313	1.5e-22	1.15e-20	-0.228199
cg11851804	848379-	-1.8577	181.133	3.2e-36	142	MXRA8	-0.000563	0.11	10.3855	3.94e-23	1.16e-20	0.362093
cg24687805	55513621-	1.47393	34.5571	6.91e-09	30756	TEX9	-0.005895	0.15	-10.3322	6.27e-23	1.26e-20	-0.469675
cg08204129	145852537-	1.98513	37.4763	1.68e-09	67137	PLOD2	-0.004245	0.11	10.059	6.58e-22	1.34e-20	0.468444
cg24551579	9884600+	-2.00308	54.6402	4.95e-13	621	CASZ1	-0.004933	0.11	-10.0686	6.07e-22	1.4e-20	-0.34652
cg12959106	129830318-	-3.99116	175.01	3.42e-35	66749	TMCC1	-0.003769	0.11	9.99247	1.16e-21	1.64e-20	0.48799
cg19680850	37943106+	0.502528	79.7265	5.37e-18	1798	MEAF6	-0.001818	0.11	10.0043	1.05e-21	1.69e-20	0.609761
cg07213487	98603561+	2.74852	27.7344	1.95e-07	80629	CPSF4	-0.000988	0.14	10.0092	1.01e-21	1.7e-20	0.659562
cg19867579	175643491-	2.15476	11.5223	0.000733576	56026	WIPF1	-0.00496	0.12	10.121	3.87e-22	1.84e-20	0.572963
cg17953816	9960653-	0.606315	39.6304	5.97e-10	621	CASZ1	-0.004933	0.11	-10.0325	8.25e-22	1.85e-20	-0.653214
cg04012535	37176647-	1.17012	15.6947	8.35e-05	1798	MEAF6	-0.001818	0.11	9.98977	1.19e-21	1.86e-20	0.695341
cg24859236	9750213+	0.213387	132.297	8.9e-28	621	CASZ1	-0.004933	0.11	-10.0248	8.81e-22	1.92e-20	-0.342827
cg08829195	1227293+	2.14072	15.4258	9.59e-05	33029	LMF1	-0.004168	0.11	9.85112	3.83e-21	1.92e-20	0.830615
cg10226527	779605-	1.92218	24.625	9.11e-07	33029	LMF1	-0.004168	0.11	9.8492	3.9e-21	1.95e-20	0.645294
cg14683380	4498541-	0.509588	20.2333	8.25e-06	38667	SCIMP	-0.005392	0.14	-10.0002	1.09e-21	1.95e-20	-0.372049
cg00004072	39898015+	-0.851899	103.715	1.48e-22	49945	ADCK4	-0.003764	0.11	-10.2247	1.59e-22	2e-20	-0.311151
cg13363969	37195975-	0.595116	60.3468	3.52e-14	1798	MEAF6	-0.001818	0.11	9.97506	1.34e-21	2.05e-20	0.729368
cg02048412	4421654-	-1.78413	154.539	1.08e-31	33763	UBALD1	-0.004497	0.13	-10.1474	3.09e-22	2.12e-20	-0.248847
cg25509467	30622849-	0.20014	53.1408	9.97e-13	58892	HM13	-0.005133	0.13	9.93562	1.88e-21	2.13e-20	0.340703
cg03352717	679927-	0.992144	17.3928	3.49e-05	33029	LMF1	-0.004168	0.11	9.83521	4.38e-21	2.19e-20	0.645777
cg02726898	1146545-	3.35142	60.0569	4.02e-14	33029	LMF1	-0.004168	0.11	9.82284	4.86e-21	2.42e-20	0.670625
cg13904574	34586050-	1.64941	122.293	5.64e-26	86206	IL11RA	-0.00665	0.14	9.8768	3.09e-21	2.45e-20	1.35122
cg07326665	334445-	2.64093	150.361	5.75e-31	33029	LMF1	-0.004168	0.11	9.81781	5.07e-21	2.52e-20	0.953137
cg07870479	1813987+	3.16346	81.9334	2.01e-18	33147	HAGH	-0.006961	0.15	-10.3156	7.23e-23	2.76e-20	-0.865494
cg10899547	179554111-	-2.17933	122.319	5.58e-26	74993	RNF130	-0.00446	0.11	9.90972	2.34e-21	2.78e-20	0.237181
cg06810647	1665094+	-3.2084	46.6044	2.15e-11	33029	LMF1	-0.004168	0.11	-9.80396	5.7e-21	2.83e-20	-1.65607
cg17960769	36772837-	-2.56922	102.041	3.04e-22	1798	MEAF6	-0.001818	0.11	9.932	1.94e-21	2.87e-20	0.423982
cg03227353	2301881-	-4.47811	22.6246	2.48e-06	33147	HAGH	-0.006961	0.15	10.2901	9.03e-23	2.95e-20	0.815653
cg06347698	11618446-	-0.817605	135.011	2.92e-28	621	CASZ1	-0.004933	0.11	-9.96055	1.52e-21	3.05e-20	-0.386539
cg01429635	4357936-	-3.09946	174.873	3.6e-35	33763	UBALD1	-0.004497	0.13	-10.091	5.01e-22	3.13e-20	-0.262495
cg01910481	31824068+	3.23694	93.2803	1.36e-20	58892	HM13	-0.005133	0.13	9.88218	2.95e-21	3.25e-20	0.708033
cg10803243	99706358-	3.74354	24.8841	8.01e-07	26177	DOCK9	-0.004137	0.11	-10.1914	2.12e-22	3.33e-20	-2.5228
cg04513422	111522314+	-0.228673	61.5314	2.04e-14	26278	ARHGEF7	-0.005152	0.13	-10.1967	2.02e-22	3.36e-20	-0.259598
cg01865066	1178445+	1.9709	51.9843	1.71e-12	33029	LMF1	-0.004168	0.11	9.78243	6.82e-21	3.38e-20	0.642736
cg26307641	178977375-	-4.14202	26.5829	3.45e-07	74993	RNF130	-0.00446	0.11	9.88239	2.95e-21	3.44e-20	0.500661
cg00585818	1053715-	2.77856	138.803	6.18e-29	33029	LMF1	-0.004168	0.11	9.77543	7.24e-21	3.55e-20	0.763253
cg17717442	38218194-	-0.519957	62.9731	1.05e-14	1798	MEAF6	-0.001818	0.11	9.90181	2.5e-21	3.57e-20	0.453681
cg24375409	38200920+	-0.43201	77.9459	1.19e-17	1798	MEAF6	-0.001818	0.11	9.89969	2.55e-21	3.57e-20	0.443907
cg02203656	23285761+	2.31253	32.304	2.07e-08	78994	FAM221A	-0.006066	0.14	9.8094	5.44e-21	3.98e-20	0.897664
cg05762671	67345737-	0.374143	146.855	2.36e-30	36981	LRRC29	-0.000907	0.19	-10.3684	4.58e-23	4.01e-20	-0.311574
cg09941884	891400-	2.47285	21.6688	4e-06	33029	LMF1	-0.004168	0.11	9.75596	8.51e-21	4.15e-20	0.89093
cg06576340	99954188+	1.42828	32.9497	1.51e-08	80629	CPSF4	-0.000988	0.14	9.89639	2.62e-21	4.35e-20	0.676234
cg24746594	98865213+	-0.867267	40.7192	3.54e-10	80629	CPSF4	-0.000988	0.14	9.88887	2.79e-21	4.55e-20	0.294431
cg18991321	100144475+	1.90261	40.4549	4.02e-10	80629	CPSF4	-0.000988	0.14	9.8852	2.88e-21	4.62e-20	0.445077
cg09113560	122812-	-2.61788	11.1725	0.000882443	33029	LMF1	-0.004168	0.11	9.74145	9.61e-21	4.68e-20	0.502534
cg00909226	11182094-	1.94459	22.9064	2.15e-06	621	CASZ1	-0.004933	0.11	-9.89696	2.6e-21	4.84e-20	-0.633685
cg10968815	31595346-	2.66715	29.6093	7.74e-08	58892	HM13	-0.005133	0.13	9.83113	4.53e-21	4.86e-20	0.796553
cg06674793	1543103-	-3.85422	17.2225	3.81e-05	33029	LMF1	-0.004168	0.11	9.73327	1.03e-20	5e-20	0.53688
cg03737424	67550511+	0.599778	95.8698	4.39e-21	36981	LRRC29	-0.000907	0.19	-10.2621	1.15e-22	5.04e-20	-0.351168
cg02411995	4851344-	2.08663	173.423	6.33e-35	33753	CDIP1	-0.00616	0.14	-9.82141	4.92e-21	5.08e-20	-0.771267
cg13495235	34379714-	-0.995503	52.9619	1.08e-12	86206	IL11RA	-0.00665	0.14	9.78665	6.59e-21	5.09e-20	0.478566
cg02571436	77468337+	3.67395	29.2226	9.36e-08	12295	RPS24	-0.006303	0.14	9.87878	3.04e-21	5.09e-20	2.13943
cg03641066	77542423-	0.991746	98.1847	1.61e-21	12295	RPS24	-0.006303	0.14	9.87843	3.05e-21	5.09e-20	0.375228
cg21846790	4666047+	-0.295696	11.474	0.000752529	33753	CDIP1	-0.00616	0.14	-9.80675	5.56e-21	5.67e-20	-0.319533
cg14130141	45406886-	-1.25134	148.544	1.19e-30	50392	CLASRP	-0.006816	0.15	-10.3124	7.44e-23	5.69e-20	-0.656641
cg10556636	78042188-	1.34957	74.7207	5.05e-17	12295	RPS24	-0.006303	0.14	9.85504	3.71e-21	5.69e-20	0.503381
cg07285167	36948981+	1.98187	29.5766	7.87e-08	1798	MEAF6	-0.001818	0.11	9.83479	4.4e-21	5.86e-20	0.851148
cg03730027	180041908+	1.77063	121.428	8.1e-26	74993	RNF130	-0.00446	0.11	9.81235	5.31e-21	6e-20	0.441208
cg25013303	10961257-	-0.260043	85.57	4.01e-19	621	CASZ1	-0.004933	0.11	-9.86228	3.49e-21	6.04e-20	-0.337388
cg06119477	418893-	-0.323415	90.7542	4.09e-20	58466	FAM110A	-0.004566	0.11	10.2194	1.66e-22	6.06e-20	0.377049
cg23117250	80649886-	3.29014	50.9784	2.74e-12	44092	BAIAP2	-0.005097	0.13	-10.0266	8.68e-22	6.14e-20	-1.55879
cg04497992	616212+	-0.261604	106.37	4.73e-23	33029	LMF1	-0.004168	0.11	-9.70824	1.27e-20	6.15e-20	-0.889292
cg02055607	141152021-	-0.551536	95.5375	5.07e-21	73831	PCDH1	-0.006345	0.13	10.1085	4.31e-22	6.33e-20	0.311224
cg14567917	77542314+	1.22405	85.7786	3.65e-19	12295	RPS24	-0.006303	0.14	9.83054	4.56e-21	6.45e-20	0.414969
cg18843856	121651050-	-1.02098	22.7239	2.36e-06	55177	CLASP1	-0.007242	0.15	-10.0479	7.23e-22	6.8e-20	-0.330102
cg15011899	111854118-	0.643462	270.693	2.22e-50	26273	ANKRD10	-0.005307	0.13	10.2468	1.31e-22	6.94e-20	0.430583
cg14825736	142077949-	0.815544	112.016	4.27e-24	73831	PCDH1	-0.006345	0.13	10.0619	6.42e-22	7.06e-20	0.340256
cg15271616	35490515+	-2.02118	74.7946	4.89e-17	86276	TPM2	-0.005379	0.15	-9.95224	1.63e-21	7.15e-20	-0.269292
cg17654091	41073716-	-2.33407	150.612	5.2e-31	49945	ADCK4	-0.003764	0.11	-10.0465	7.32e-22	7.75e-20	-0.226724
cg01855272	38218191-	-0.321048	49.3459	5.91e-12	1798	MEAF6	-0.001818	0.11	9.79783	6e-21	7.8e-20	0.426759
cg15131258	31805182-	0.629564	24.2205	1.11e-06	58892	HM13	-0.005133	0.13	9.75957	8.26e-21	8.61e-20	0.312358
cg01201782	1652449-	1.97884	32.6554	1.74e-08	33029	LMF1	-0.004168	0.11	9.66674	1.79e-20	8.61e-20	0.595476
cg05155605	878130+	2.27412	33.6252	1.09e-08	33029	LMF1	-0.004168	0.11	9.66553	1.81e-20	8.68e-20	0.842952
cg05351887	3988869-	-0.905683	74.2503	6.24e-17	33753	CDIP1	-0.00616	0.14	-9.7507	8.9e-21	8.93e-20	-0.17166
cg08894788	56792171-	-3.18411	171.563	1.31e-34	83888	RPS20	-0.004482	0.13	-10.1015	4.58e-22	9.06e-20	-0.318275
cg09874822	1203997+	-5.96412	34.4404	7.31e-09	33029	LMF1	-0.004168	0.11	9.65932	1.9e-20	9.12e-20	0.476772
cg16700779	100168182-	-4.00506	50.8726	2.88e-12	80629	CPSF4	-0.000988	0.14	9.79475	6.15e-21	9.42e-20	0.287853
cg09510476	767325-	0.562781	130.537	1.84e-27	33029	LMF1	-0.004168	0.11	-9.65145	2.03e-20	9.72e-20	-0.631221
cg14128890	36788627+	-1.7844	62.0798	1.58e-14	1798	MEAF6	-0.001818	0.11	9.76621	7.82e-21	9.92e-20	0.371987
cg24727480	109901083-	-4.04103	29.4499	8.37e-08	24393	GIT2	-0.003448	0.11	9.97609	1.33e-21	1.04e-19	0.54882
cg03448754	77542302-	1.99488	67.0366	1.64e-15	12295	RPS24	-0.006303	0.14	9.76376	7.98e-21	1.05e-19	0.632881
cg26279025	55882154-	-0.538224	102.933	2.07e-22	51954	FCAR	-0.005932	0.14	-9.95682	1.57e-21	1.21e-19	-0.290816
cg04706627	55836752+	1.56914	12.135	0.000531316	51954	FCAR	-0.005932	0.14	-9.9459	1.72e-21	1.21e-19	-0.585297
cg13944870	36938402-	0.855991	20.3756	7.68e-06	1798	MEAF6	-0.001818	0.11	9.73577	1.01e-20	1.25e-19	0.624817
cg08423562	38466544+	-3.29733	174.473	4.21e-35	1798	MEAF6	-0.001818	0.11	9.72601	1.09e-20	1.32e-19	0.467505
cg08950287	99725807+	-1.74959	21.7078	3.92e-06	80629	CPSF4	-0.000988	0.14	9.75085	8.89e-21	1.34e-19	0.324416
cg23394673	1149211+	0.551529	55.528	3.28e-13	142	MXRA8	-0.000563	0.11	10.0714	5.92e-22	1.35e-19	0.566933
cg10396171	605214-	2.76474	69.384	5.63e-16	33029	LMF1	-0.004168	0.11	9.60519	2.98e-20	1.42e-19	0.600427
cg05058809	834201-	1.71453	44.2216	6.67e-11	33029	LMF1	-0.004168	0.11	9.59258	3.31e-20	1.57e-19	0.426946
cg09500443	180018465-	-0.992865	57.0745	1.6e-13	74993	RNF130	-0.00446	0.11	9.69524	1.41e-20	1.57e-19	0.311853
cg17095179	9969424+	-2.34979	198.569	4.19e-39	621	CASZ1	-0.004933	0.11	-9.7393	9.79e-21	1.62e-19	-0.349013
cg15924570	1144724-	1.04584	15.9934	7.16e-05	142	MXRA8	-0.000563	0.11	10.037	7.94e-22	1.63e-19	0.653367
cg09743906	2293027+	4.08698	40.0204	4.95e-10	33147	HAGH	-0.006961	0.15	-10.0753	5.73e-22	1.64e-19	-1.17475
cg14016344	35616726-	0.855375	19.2398	1.36e-05	86206	IL11RA	-0.00665	0.14	9.64056	2.23e-20	1.67e-19	0.497095
cg03792876	73243-	2.00033	24.1737	1.14e-06	33029	LMF1	-0.004168	0.11	9.58065	3.65e-20	1.73e-19	0.910035
cg15949553	141879669+	0.810946	116.606	6.13e-25	73831	PCDH1	-0.006345	0.13	9.92327	2.09e-21	1.84e-19	0.302784
cg08256701	1232084-	1.94899	33.9445	9.31e-09	33029	LMF1	-0.004168	0.11	9.57211	3.92e-20	1.85e-19	0.626717
cg00546932	1947055-	2.11107	58.571	7.99e-14	33029	LMF1	-0.004168	0.11	9.57032	3.98e-20	1.87e-19	0.630009
cg17546247	147125714+	-2.1861	69.8719	4.51e-16	67137	PLOD2	-0.004245	0.11	9.73521	1.01e-20	1.89e-19	0.226258
cg08700707	809679-	3.20093	52.6738	1.24e-12	33029	LMF1	-0.004168	0.11	9.56508	4.16e-20	1.95e-19	0.91811
cg01238435	141595696-	-1.63286	223.975	3.43e-43	73831	PCDH1	-0.006345	0.13	9.89325	2.69e-21	1.97e-19	0.205806
cg10814364	1011971+	2.49269	74.3209	6.05e-17	33029	LMF1	-0.004168	0.11	9.56104	4.3e-20	2.01e-19	1.82567
cg26643377	11710460-	-1.51006	133.646	5.11e-28	621	CASZ1	-0.004933	0.11	-9.70674	1.28e-20	2.08e-19	-0.400515
cg03178748	21978221-	-3.52368	167.718	5.87e-34	44784	RBBP8	-0.000743	0.11	-9.89067	2.75e-21	2.22e-19	-0.188236
cg18487309	179333932-	0.472518	23.2437	1.82e-06	74993	RNF130	-0.00446	0.11	9.6515	2.03e-20	2.23e-19	0.427794
cg07971820	4621234-	3.51297	11.2499	0.000847082	38667	SCIMP	-0.005392	0.14	-9.70213	1.33e-20	2.26e-19	-1.0512
cg08888553	1480453+	2.41681	27.2901	2.43e-07	33029	LMF1	-0.004168	0.11	9.54585	4.87e-20	2.27e-19	0.959154
cg05348973	110697298-	-1.51641	137.2	1.19e-28	4088	AHCYL1	-0.005127	0.14	-9.98725	1.21e-21	2.37e-19	-0.313636
cg08880369	1589653+	1.7457	11.5479	0.000723756	33029	LMF1	-0.004168	0.11	9.53733	5.22e-20	2.43e-19	0.636946
cg08853572	1843915-	2.65574	42.0015	1.92e-10	33029	LMF1	-0.004168	0.11	9.52661	5.7e-20	2.65e-19	0.54427
cg13682735	129407530-	-1.4212	91.3433	3.16e-20	66749	TMCC1	-0.003769	0.11	-9.65348	2e-20	2.73e-19	-0.556713
cg22439381	179061795-	-1.56827	54.559	5.14e-13	74993	RNF130	-0.00446	0.11	9.62214	2.59e-20	2.76e-19	0.293776
cg01860805	180659749-	0.701947	39.9372	5.16e-10	74993	RNF130	-0.00446	0.11	9.62192	2.6e-20	2.76e-19	0.267794
cg00110609	4311799+	5.56226	19.6609	1.1e-05	33753	CDIP1	-0.00616	0.14	-9.61069	2.85e-20	2.79e-19	-1.19935
cg24790788	145879626-	-2.18219	16.6842	5.02e-05	67137	PLOD2	-0.004245	0.11	9.67488	1.67e-20	2.88e-19	0.227032
cg11120194	180036399+	1.05661	39.2163	7.29e-10	74993	RNF130	-0.00446	0.11	9.61464	2.76e-20	2.89e-19	0.425614
cg09250458	1139916+	-1.06542	16.8809	4.54e-05	33029	LMF1	-0.004168	0.11	9.50957	6.56e-20	3.03e-19	0.359619
cg25949941	54974900+	-4.6759	107.007	3.61e-23	51954	FCAR	-0.005932	0.14	-9.80748	5.53e-21	3.12e-19	-0.211353
cg24525457	100091255+	-5.65547	112.249	3.87e-24	80629	CPSF4	-0.000988	0.14	9.6461	2.13e-20	3.16e-19	0.189114
cg00508334	23510438+	-5.527	125.44	1.52e-26	78994	FAM221A	-0.006066	0.14	9.55284	4.6e-20	3.2e-19	0.350821
cg00410926	35563534-	1.91656	56.8778	1.75e-13	86206	IL11RA	-0.00665	0.14	9.55864	4.38e-20	3.21e-19	0.869113
cg01195214	1362243+	0.507249	15.4049	9.69e-05	33029	LMF1	-0.004168	0.11	9.4937	7.48e-20	3.44e-19	0.558791
cg23823660	77542429-	0.942189	83.3179	1.09e-18	12295	RPS24	-0.006303	0.14	9.60656	2.95e-20	3.62e-19	0.364613
cg25476145	34646939-	-3.60859	32.8655	1.57e-08	86206	IL11RA	-0.00665	0.14	9.53956	5.13e-20	3.66e-19	0.554748
cg07133729	98977840+	0.653568	24.9203	7.87e-07	80629	CPSF4	-0.000988	0.14	9.62582	2.52e-20	3.68e-19	0.490646
cg07857040	1582219+	2.04278	13.9023	0.00021103	33029	LMF1	-0.004168	0.11	9.48487	8.04e-20	3.69e-19	0.649928
cg06550082	34624160+	2.78813	32.7888	1.63e-08	86206	IL11RA	-0.00665	0.14	9.53181	5.47e-20	3.8e-19	1.53598
cg17588003	5138696-	2.49098	17.8451	2.77e-05	38667	SCIMP	-0.005392	0.14	-9.63457	2.34e-20	3.84e-19	-0.619033
cg13740709	128712555-	-1.07425	47.7216	1.27e-11	66749	TMCC1	-0.003769	0.11	9.60328	3.03e-20	3.86e-19	0.211839
cg05292402	1071884+	2.32732	23.1056	1.95e-06	33029	LMF1	-0.004168	0.11	9.47853	8.47e-20	3.88e-19	0.993617
cg08434997	1549677-	2.43462	12.1471	0.000527964	33029	LMF1	-0.004168	0.11	9.47048	9.04e-20	4.14e-19	0.899565
cg06983322	728084+	3.60088	147.812	1.6e-30	33029	LMF1	-0.004168	0.11	9.45614	1.02e-19	4.63e-19	1.39373
cg26419962	10509682+	2.45398	11.3146	0.000818603	621	CASZ1	-0.004933	0.11	-9.59884	3.14e-20	4.7e-19	-0.580451
cg15618525	180022909-	1.80786	42.1937	1.75e-10	74993	RNF130	-0.00446	0.11	9.55393	4.56e-20	4.7e-19	0.528238
cg21139485	99987584+	0.819492	40.5342	3.87e-10	80629	CPSF4	-0.000988	0.14	9.58662	3.48e-20	5.01e-19	0.34466
cg24576804	180056040-	1.16851	12.7451	0.000385853	74993	RNF130	-0.00446	0.11	9.52906	5.59e-20	5.6e-19	0.396681
cg25717844	99765818+	-4.07453	76.1825	2.62e-17	80629	CPSF4	-0.000988	0.14	9.56634	4.11e-20	5.84e-19	0.219699
cg01556552	10695686-	1.51484	57.4014	1.37e-13	621	CASZ1	-0.004933	0.11	-9.5662	4.12e-20	5.92e-19	-0.48577
cg23589174	11559982-	-0.844474	115.693	9.01e-25	621	CASZ1	-0.004933	0.11	9.55633	4.47e-20	6.3e-19	1.02946
cg00688539	4524775+	-2.0663	27.2548	2.47e-07	33753	CDIP1	-0.00616	0.14	-9.50851	6.62e-20	6.3e-19	-0.203542
cg05516505	29866624-	-1.96338	214.993	9.23e-42	61690	MTMR3	-0.007024	0.14	9.73404	1.02e-20	6.32e-19	0.180795
cg03673688	30818470+	1.60446	51.5604	2.09e-12	61690	MTMR3	-0.007024	0.14	9.72223	1.13e-20	6.32e-19	0.327188
cg09937849	318717+	2.01201	19.0228	1.52e-05	33029	LMF1	-0.004168	0.11	9.41267	1.45e-19	6.58e-19	0.6528
cg03561787	810950-	2.13673	61.2093	2.36e-14	33029	LMF1	-0.004168	0.11	9.41129	1.47e-19	6.64e-19	1.07566
cg07718444	1094080-	-1.51926	70.5285	3.35e-16	142	MXRA8	-0.000563	0.11	9.85752	3.63e-21	6.78e-19	0.411762
cg27561954	10057312+	-3.86518	113.014	2.8e-24	621	CASZ1	-0.004933	0.11	-9.54393	4.95e-20	6.85e-19	-0.245234
cg02802029	145879686-	-1.78297	19.5988	1.14e-05	67137	PLOD2	-0.004245	0.11	9.55833	4.39e-20	7.03e-19	0.209565
cg15954353	5403337+	-1.58266	47.8445	1.2e-11	38667	SCIMP	-0.005392	0.14	9.5551	4.51e-20	7.21e-19	0.526764
cg11892240	24331369-	1.96336	65.9856	2.65e-15	78994	FAM221A	-0.006066	0.14	9.44819	1.09e-19	7.36e-19	0.599796
cg10533538	4166864-	-5.69836	95.3997	5.38e-21	33753	CDIP1	-0.00616	0.14	-9.48216	8.22e-20	7.62e-19	-0.249153
cg09588074	111699131-	-0.795018	87.1954	1.96e-19	26278	ARHGEF7	-0.005152	0.13	-9.81033	5.4e-21	7.98e-19	-0.219994
cg21031035	110279787-	1.38053	48.5752	8.49e-12	26278	ARHGEF7	-0.005152	0.13	-9.79602	6.09e-21	8.1e-19	-0.392159
cg15420035	179232937-	-5.18805	71.7707	1.91e-16	74993	RNF130	-0.00446	0.11	9.48232	8.21e-20	8.1e-19	0.24068
cg10554651	179233137+	-3.79674	42.5327	1.49e-10	74993	RNF130	-0.00446	0.11	9.45946	9.9e-20	9.5e-19	0.292505
cg00800993	58514806-	-4.24423	138.136	8.11e-29	59995	GNAS	-0.00479	0.11	9.72589	1.09e-20	9.93e-19	0.560932
cg06185246	929333+	2.0763	43.7902	8.18e-11	33029	LMF1	-0.004168	0.11	9.35201	2.38e-19	1.06e-18	1.05597
cg03406535	10056957+	1.49994	21.2022	5.06e-06	621	CASZ1	-0.004933	0.11	-9.48494	8.03e-20	1.07e-18	-0.540151
cg26582803	32259626+	1.88755	11.9567	0.00058353	58892	HM13	-0.005133	0.13	9.44447	1.12e-19	1.11e-18	0.409417
cg11035100	31870935-	1.71637	21.5648	4.22e-06	58892	HM13	-0.005133	0.13	9.44374	1.13e-19	1.11e-18	0.461318
cg16566355	1199222-	1.80481	38.5594	9.99e-10	33029	LMF1	-0.004168	0.11	9.3452	2.51e-19	1.12e-18	0.994917
cg18532215	145879568-	-1.98735	14.3843	0.000164311	67137	PLOD2	-0.004245	0.11	9.48919	7.76e-20	1.16e-18	0.229264
cg04389164	4377470-	0.220631	18.3763	2.12e-05	33753	CDIP1	-0.00616	0.14	-9.42693	1.29e-19	1.17e-18	-0.324016
cg04797496	141339086+	2.97815	27.1402	2.61e-07	73831	PCDH1	-0.006345	0.13	9.66139	1.87e-20	1.18e-18	0.690639
cg16606067	178977123-	-4.77936	54.7569	4.69e-13	74993	RNF130	-0.00446	0.11	9.4295	1.26e-19	1.2e-18	0.425591
cg00870837	1171361+	1.733	47.3687	1.5e-11	33029	LMF1	-0.004168	0.11	9.33139	2.81e-19	1.25e-18	0.475431
cg15437043	146261941+	-1.24349	121.337	8.42e-26	67137	PLOD2	-0.004245	0.11	9.47121	8.99e-20	1.26e-18	0.266895
cg06928209	4674371-	0.788549	23.8752	1.32e-06	38667	SCIMP	-0.005392	0.14	-9.48359	8.12e-20	1.26e-18	-0.390139
cg23166857	1149501+	1.30887	129.687	2.61e-27	142	MXRA8	-0.000563	0.11	9.76261	8.05e-21	1.38e-18	0.57634
cg03576748	452547-	0.484756	33.8782	9.61e-09	33029	LMF1	-0.004168	0.11	9.3162	3.18e-19	1.41e-18	0.584471
cg16850690	129318459-	1.38032	26.3532	3.86e-07	66749	TMCC1	-0.003769	0.11	9.43459	1.21e-19	1.49e-18	0.428935
cg17016847	180073137+	1.14768	30.5272	4.93e-08	74993	RNF130	-0.00446	0.11	9.39833	1.63e-19	1.5e-18	0.383512
cg23957159	10843154-	-0.349515	74.221	6.33e-17	621	CASZ1	-0.004933	0.11	9.43836	1.18e-19	1.52e-18	0.635228
cg07630787	926743-	1.67976	21.3043	4.81e-06	33029	LMF1	-0.004168	0.11	9.30639	3.44e-19	1.52e-18	0.476779
cg22912095	29281173-	0.271702	128.547	4.19e-27	61690	MTMR3	-0.007024	0.14	9.59904	3.14e-20	1.55e-18	0.185796
cg07775292	30720496-	-0.53028	57.9994	1.04e-13	61690	MTMR3	-0.007024	0.14	9.5869	3.47e-20	1.55e-18	0.23601
cg16547027	24127588-	1.50047	115.77	8.73e-25	44841	ANKRD29	-0.005289	0.14	-9.69879	1.37e-20	1.61e-18	-0.39262
cg07035320	9885517+	-2.37513	208.891	8.83e-41	621	CASZ1	-0.004933	0.11	-9.42951	1.26e-19	1.61e-18	-0.273393
cg01049674	41073425+	-1.03033	150.613	5.19e-31	49945	ADCK4	-0.003764	0.11	-9.64475	2.15e-20	1.7e-18	-0.274108
cg23207676	41073603+	-1.38562	140.706	2.85e-29	49945	ADCK4	-0.003764	0.11	-9.63966	2.24e-20	1.7e-18	-0.228858
cg04340595	9789174+	3.98456	17.8399	2.78e-05	621	CASZ1	-0.004933	0.11	-9.4164	1.41e-19	1.73e-18	-0.728455
cg02865595	36771714-	0.736046	95.7408	4.64e-21	1798	MEAF6	-0.001818	0.11	9.40189	1.58e-19	1.76e-18	0.53232
cg04123578	4368124-	0.280733	19.3168	1.31e-05	33753	CDIP1	-0.00616	0.14	-9.37274	2.01e-19	1.79e-18	-0.286092
cg27579097	734844-	1.94173	12.9985	0.000337968	33029	LMF1	-0.004168	0.11	9.28199	4.19e-19	1.85e-18	0.509465
cg23399173	37551108+	-2.44455	89.1286	8.35e-20	53248	ATL2	-0.005831	0.14	9.66907	1.76e-20	1.9e-18	0.396658
cg08681497	605725-	1.80426	43.2654	1.05e-10	33029	LMF1	-0.004168	0.11	9.27804	4.33e-19	1.9e-18	0.845412
cg14030719	32266794+	3.08647	113.636	2.15e-24	58892	HM13	-0.005133	0.13	9.37415	1.99e-19	1.91e-18	0.758869
cg26722429	1487615+	3.20334	94.4541	8.12e-21	33029	LMF1	-0.004168	0.11	9.27421	4.46e-19	1.96e-18	0.977368
cg21952052	37231474-	-0.851614	113.515	2.26e-24	1798	MEAF6	-0.001818	0.11	9.38274	1.85e-19	2.01e-18	0.423354
cg22499964	41304369-	-3.5611	28.643	1.25e-07	49945	ADCK4	-0.003764	0.11	-9.60255	3.05e-20	2.1e-18	-0.309021
cg04548715	99598775-	-0.606315	28.2726	1.49e-07	80629	CPSF4	-0.000988	0.14	9.40182	1.58e-19	2.16e-18	0.283188
cg23715749	37413867+	0.910444	64.2825	5.77e-15	1798	MEAF6	-0.001818	0.11	9.37169	2.03e-19	2.16e-18	0.616402
cg07029975	78996803-	1.8905	107.477	2.95e-23	12295	RPS24	-0.006303	0.14	9.38096	1.88e-19	2.16e-18	0.472321
cg05588271	1112257-	3.13007	15.8701	7.63e-05	33029	LMF1	-0.004168	0.11	9.25836	5.07e-19	2.22e-18	1.17756
cg02574502	54486058+	-0.934281	46.2482	2.55e-11	51954	FCAR	-0.005932	0.14	-9.55565	4.49e-20	2.37e-18	-0.218672
cg18862481	129693370+	-0.366012	39.8683	5.33e-10	66749	TMCC1	-0.003769	0.11	9.37426	1.98e-19	2.37e-18	0.212271
cg05799600	904543-	2.28718	47.3778	1.49e-11	33029	LMF1	-0.004168	0.11	9.24614	5.6e-19	2.45e-18	1.1397
cg03657350	100043668-	1.35137	67.62	1.26e-15	23886	ANKS1B	-0.004326	0.11	-9.64553	2.14e-20	2.52e-18	-0.406965
cg11142389	147125765+	-2.73722	76.2797	2.51e-17	67137	PLOD2	-0.004245	0.11	9.37536	1.97e-19	2.59e-18	0.209578
cg16911275	37289860-	0.97498	31.7277	2.74e-08	1798	MEAF6	-0.001818	0.11	9.34208	2.58e-19	2.69e-18	0.60533
cg25983589	21978018-	-5.3382	153.333	1.75e-31	44784	RBBP8	-0.000743	0.11	-9.50616	6.75e-20	2.73e-18	-0.204348
cg02510802	31592147-	3.06656	67.2544	1.48e-15	58892	HM13	-0.005133	0.13	9.3253	2.95e-19	2.77e-18	0.469525
cg24272002	31755166-	1.74992	55.0796	4.04e-13	58892	HM13	-0.005133	0.13	9.32152	3.04e-19	2.78e-18	0.474731
cg20259814	52361955-	0.416947	137.344	1.12e-28	30664	MYO5A	-0.005239	0.13	9.65833	1.92e-20	2.79e-18	0.215136
cg04163216	9777888+	0.549693	42.9754	1.21e-10	621	CASZ1	-0.004933	0.11	-9.34972	2.42e-19	2.93e-18	-0.486124
cg22305258	4643367-	-1.32693	119.163	2.09e-25	38690	RPAIN	-0.006636	0.15	-9.68682	1.52e-20	2.96e-18	-0.176233
cg23098195	141770115+	-0.821302	64.3176	5.67e-15	73831	PCDH1	-0.006345	0.13	9.5169	6.18e-20	3.02e-18	0.286334
cg05251814	585386+	2.56467	39.4043	6.66e-10	33029	LMF1	-0.004168	0.11	9.21837	7e-19	3.06e-18	1.20796
cg05045781	38471474+	-2.7074	41.0844	2.98e-10	1798	MEAF6	-0.001818	0.11	9.31323	3.26e-19	3.34e-18	0.499221
cg14781521	129063090-	-3.81596	138.342	7.46e-29	66749	TMCC1	-0.003769	0.11	9.32799	2.89e-19	3.34e-18	0.216283
cg16134717	11752494+	-2.67257	255.849	3.86e-48	621	CASZ1	-0.004933	0.11	-9.32638	2.93e-19	3.43e-18	-0.282239
cg00070235	1682446+	2.9139	11.8016	0.000633176	33029	LMF1	-0.004168	0.11	9.19713	8.3e-19	3.62e-18	0.535311
cg06664357	39993390+	0.689876	166.55	9.29e-34	49945	ADCK4	-0.003764	0.11	9.51406	6.32e-20	3.68e-18	0.303111
cg02544002	129323778+	2.52527	48.8755	7.37e-12	66749	TMCC1	-0.003769	0.11	9.31056	3.33e-19	3.74e-18	0.462191
cg25585129	4486580-	1.13197	191.025	7.27e-38	38690	RPAIN	-0.006636	0.15	-9.61256	2.81e-20	4.11e-18	-0.298349
cg04046669	30476206-	-2.01594	62.5744	1.26e-14	61690	MTMR3	-0.007024	0.14	9.44552	1.11e-19	4.14e-18	0.166115
cg10016788	55599029+	-0.914421	60.5707	3.17e-14	51954	FCAR	-0.005932	0.14	-9.47728	8.55e-20	4.26e-18	-0.296433
cg16178942	111944557+	2.44588	57.8375	1.12e-13	26278	ARHGEF7	-0.005152	0.13	-9.56464	4.17e-20	4.27e-18	-0.471051
cg10647513	227203-	-2.20287	16.9064	4.48e-05	33029	LMF1	-0.004168	0.11	9.17015	1.03e-18	4.49e-18	0.48641
cg02593924	1844998+	2.53968	27.8092	1.88e-07	33029	LMF1	-0.004168	0.11	9.16442	1.08e-18	4.68e-18	0.957488
cg05382012	67517841-	2.72692	47.5407	1.38e-11	36981	LRRC29	-0.000907	0.19	-9.67619	1.66e-20	4.84e-18	-0.861259
cg02016467	801549-	1.76744	12.3501	0.00047459	33029	LMF1	-0.004168	0.11	9.15058	1.21e-18	5.22e-18	0.417887
cg01719832	11752772+	-0.281033	132.2	9.26e-28	621	CASZ1	-0.004933	0.11	-9.27034	4.6e-19	5.32e-18	-0.324917
ch.13.97330936R	98532935+	-4.47269	34.401	7.46e-09	26177	DOCK9	-0.004137	0.11	9.54002	5.11e-20	5.36e-18	1.23101
cg19756430	2144002+	-3.59036	174.534	4.11e-35	142	MXRA8	-0.000563	0.11	9.57148	3.94e-20	5.39e-18	0.449255
cg18261413	37551024+	-5.35538	210.2	5.43e-41	53248	ATL2	-0.005831	0.14	9.50562	6.78e-20	5.49e-18	0.278627
cg04185382	4424441+	0.979927	21.3332	4.74e-06	33763	UBALD1	-0.004497	0.13	-9.45906	9.93e-20	5.68e-18	-0.319311
cg06611810	41317067+	-2.81443	63.468	8.37e-15	49945	ADCK4	-0.003764	0.11	-9.44429	1.12e-19	6.05e-18	-0.264592
cg19018155	30662799-	0.688678	79.2247	6.71e-18	61690	MTMR3	-0.007024	0.14	9.38744	1.78e-19	6.14e-18	0.281369
cg05729836	100255435+	2.12903	19.8138	1.02e-05	80629	CPSF4	-0.000988	0.14	9.26752	4.71e-19	6.24e-18	0.447809
cg02327530	100091786-	-2.24107	67.0987	1.59e-15	80629	CPSF4	-0.000988	0.14	9.26476	4.82e-19	6.29e-18	0.191161
cg00407245	55598874+	-2.58137	89.9275	5.88e-20	51954	FCAR	-0.005932	0.14	-9.4195	1.37e-19	6.45e-18	-0.285877
cg04739306	100230781+	-5.44043	53.8967	7e-13	80629	CPSF4	-0.000988	0.14	9.25751	5.11e-19	6.59e-18	0.263006
cg05550995	1338434+	1.40369	73.2334	9.87e-17	33029	LMF1	-0.004168	0.11	9.11844	1.56e-18	6.73e-18	0.399814
cg09366969	144932914+	-0.726397	70.8056	2.96e-16	7288	PIAS3	-0.004474	0.11	-9.35905	2.24e-19	6.94e-18	-0.229838
cg01207684	4103167-	-1.85355	14.5934	0.000147441	33753	CDIP1	-0.00616	0.14	9.1999	8.12e-19	7.07e-18	0.262773
cg06320418	766888-	0.433343	102.4	2.6e-22	33029	LMF1	-0.004168	0.11	-9.10074	1.79e-18	7.74e-18	-0.662574
cg13648344	36328161+	1.286	156.302	5.34e-32	86276	TPM2	-0.005379	0.15	-9.32175	3.04e-19	7.99e-18	-0.490714
cg04351597	121523638-	1.6439	26.6885	3.27e-07	55174	CLASP1	-0.003122	0.15	-9.46308	9.61e-20	8.13e-18	-0.521495
cg22605822	31367822+	1.91722	87.8915	1.44e-19	58892	HM13	-0.005133	0.13	9.18566	9.1e-19	8.13e-18	0.675181
cg00833441	98444410+	0.209965	96.9481	2.75e-21	80629	CPSF4	-0.000988	0.14	9.2275	6.5e-19	8.28e-18	0.269688
cg22215737	4643257+	-4.91753	148.192	1.37e-30	38667	SCIMP	-0.005392	0.14	-9.24886	5.48e-19	8.29e-18	-0.238341
cg03715413	180053982-	1.11457	31.33	3.33e-08	74993	RNF130	-0.00446	0.11	9.18215	9.36e-19	8.52e-18	0.402368
cg05604112	38893237-	-4.78665	61.793	1.81e-14	53248	ATL2	-0.005831	0.14	9.41928	1.37e-19	8.91e-18	0.490687
cg26817827	1256207+	2.8812	47.821	1.21e-11	33029	LMF1	-0.004168	0.11	9.07386	2.22e-18	9.56e-18	1.23424
cg09629657	179220795-	-2.84401	73.3779	9.25e-17	74993	RNF130	-0.00446	0.11	9.16549	1.07e-18	9.61e-18	0.404925
cg02069390	121412314+	1.70791	27.3288	2.38e-07	55174	CLASP1	-0.003122	0.15	-9.43002	1.26e-19	9.68e-18	-0.405007
cg00093544	30901640+	0.661029	34.7361	6.34e-09	61690	MTMR3	-0.007024	0.14	9.31477	3.22e-19	1.03e-17	0.250043
cg14420108	34647483+	2.05121	17.6861	3.01e-05	86206	IL11RA	-0.00665	0.14	9.11742	1.57e-18	1.04e-17	0.807686
cg24186939	45542486+	-3.67775	11.2808	0.000833374	50392	CLASRP	-0.006816	0.15	-9.61509	2.75e-20	1.05e-17	-2.48096
cg09281683	687888-	1.93678	64.1983	5.99e-15	33029	LMF1	-0.004168	0.11	9.06128	2.46e-18	1.05e-17	0.907313
cg09186244	891805-	2.26003	64.7988	4.55e-15	33029	LMF1	-0.004168	0.11	9.06052	2.47e-18	1.06e-17	1.26023
cg21657490	150815391-	5.28263	24.3902	1.02e-06	82384	PRKAG2	-0.005741	0.14	9.6134	2.79e-20	1.06e-17	2.30077
cg14523898	38220138+	1.2243	40.2421	4.45e-10	1798	MEAF6	-0.001818	0.11	9.16488	1.07e-18	1.08e-17	0.524092
cg27399052	1293868-	-3.20754	23.6175	1.51e-06	142	MXRA8	-0.000563	0.11	9.46853	9.19e-20	1.18e-17	0.576591
cg12864721	77164987-	-2.02282	183.396	1.34e-36	12295	RPS24	-0.006303	0.14	9.14239	1.29e-18	1.25e-17	0.264949
cg09524658	129272656+	0.236516	64.2852	5.76e-15	66749	TMCC1	-0.003769	0.11	9.15677	1.15e-18	1.25e-17	0.248113
cg23023044	110765955+	5.91361	93.3239	1.33e-20	4088	AHCYL1	-0.005127	0.14	9.47678	8.59e-20	1.26e-17	19.8446
cg12869912	58152803+	-2.72408	120.3	1.3e-25	59995	GNAS	-0.00479	0.11	9.38834	1.77e-19	1.28e-17	0.425332
cg07015079	145549441-	-0.916021	24.8337	8.21e-07	7288	PIAS3	-0.004474	0.11	-9.27125	4.57e-19	1.3e-17	-0.287894
cg08287288	1815103-	2.18981	153.459	1.66e-31	33147	HAGH	-0.006961	0.15	-9.51404	6.33e-20	1.32e-17	-0.954248
cg13746854	34370894-	2.2595	17.8579	2.76e-05	86206	IL11RA	-0.00665	0.14	9.08136	2.09e-18	1.35e-17	0.589635
cg15703035	111522932-	-0.835869	169.917	2.48e-34	26273	ANKRD10	-0.005307	0.13	9.53555	5.3e-20	1.4e-17	0.305751
cg16266669	1144558+	0.504971	37.7189	1.5e-09	142	MXRA8	-0.000563	0.11	9.43905	1.17e-19	1.41e-17	0.537534
cg15063465	54373043-	-2.34618	97.7099	1.97e-21	51954	FCAR	-0.005932	0.14	-9.31166	3.3e-19	1.47e-17	-0.235131
cg17554875	179520998+	2.07208	12.6443	0.000406772	74993	RNF130	-0.00446	0.11	9.11034	1.66e-18	1.47e-17	0.629322
cg25797455	100064671-	0.420585	133.457	5.52e-28	80629	CPSF4	-0.000988	0.14	-9.15317	1.18e-18	1.48e-17	-0.592491
cg17330093	79380538+	-0.909716	129.953	2.34e-27	76817	LCA5	-0.000902	0.12	9.38836	1.77e-19	1.49e-17	0.259531
cg06487870	77542354-	1.66789	74.4842	5.62e-17	12295	RPS24	-0.006303	0.14	9.10907	1.68e-18	1.54e-17	0.437861
cg00114393	145879430-	-4.67391	41.7474	2.17e-10	67137	PLOD2	-0.004245	0.11	9.13927	1.32e-18	1.64e-17	0.232563
cg20265043	23510089+	-3.83701	112.918	2.91e-24	78994	FAM221A	-0.006066	0.14	9.05189	2.65e-18	1.75e-17	0.330126
cg20349803	121036440+	3.03716	90.886	3.86e-20	55174	CLASP1	-0.003122	0.15	-9.34571	2.5e-19	1.76e-17	-0.693009
cg21212076	35564052-	2.863	27.0371	2.75e-07	86206	IL11RA	-0.00665	0.14	9.04102	2.88e-18	1.82e-17	1.30725
cg18755798	41317952+	1.97611	25.3969	6.21e-07	49945	ADCK4	-0.003764	0.11	-9.29596	3.74e-19	1.89e-17	-0.363458
cg27219221	30585327-	3.08259	64.1042	6.26e-15	58892	HM13	-0.005133	0.13	9.07657	2.17e-18	1.9e-17	0.559515
cg00031708	23051361-	2.99816	42.3024	1.66e-10	78994	FAM221A	-0.006066	0.14	9.02912	3.17e-18	2.01e-17	1.11212
cg04905434	144512773-	-3.87798	17.0319	4.2e-05	85612	CYHR1	-0.005463	0.11	9.69138	1.46e-20	2.03e-17	0.206152
cg13972124	132539744+	-1.53404	186.804	3.63e-37	88029	MED22	-0.004693	0.13	-9.51967	6.04e-20	2.1e-17	-0.176164
cg06189038	99767134+	-1.68952	23.703	1.44e-06	80629	CPSF4	-0.000988	0.14	9.10545	1.73e-18	2.14e-17	0.372456
cg13019092	145727720-	1.94963	91.8654	2.52e-20	7288	PIAS3	-0.004474	0.11	-9.19831	8.22e-19	2.15e-17	-0.408123
cg19753476	4803506+	2.27694	61.5441	2.03e-14	38667	SCIMP	-0.005392	0.14	-9.12527	1.48e-18	2.18e-17	-0.739224
cg03280622	145023013-	-1.09496	158.442	2.28e-32	85612	CYHR1	-0.005463	0.11	9.59739	3.18e-20	2.21e-17	0.216668
cg22466448	41103168+	-4.58548	116.956	5.29e-25	49945	ADCK4	-0.003764	0.11	-9.26238	4.91e-19	2.32e-17	-0.213007
cg09953710	1199524-	4.08762	81.2937	2.67e-18	33029	LMF1	-0.004168	0.11	8.9597	5.49e-18	2.33e-17	1.54164
cg03466598	1305718-	3.14268	239.601	1.22e-45	33029	LMF1	-0.004168	0.11	8.95927	5.5e-18	2.34e-17	1.06244
cg11432630	100224149+	-2.78896	13.3151	0.000286483	80629	CPSF4	-0.000988	0.14	9.0859	2.02e-18	2.47e-17	0.332692
cg00349495	5290729+	1.44998	136.483	1.6e-28	33753	CDIP1	-0.00616	0.14	-9.03516	3.02e-18	2.54e-17	-0.84479
cg22049569	54466538+	-2.96909	71.33	2.33e-16	51954	FCAR	-0.005932	0.14	-9.23635	6.06e-19	2.56e-17	-0.312294
cg26780022	1336537+	1.12941	11.6196	0.000696885	33029	LMF1	-0.004168	0.11	8.93444	6.69e-18	2.84e-17	0.458061
cg16361890	179220545+	-1.16166	30.0361	6.28e-08	74993	RNF130	-0.00446	0.11	9.02094	3.38e-18	2.96e-17	0.335837
cg19257550	35673909+	0.241396	131.832	1.08e-27	86276	TPM2	-0.005379	0.15	9.14735	1.24e-18	2.96e-17	0.746514
cg09835408	31352399+	0.460897	16.4049	5.8e-05	58892	HM13	-0.005133	0.13	9.01616	3.51e-18	2.99e-17	0.29994
cg06962782	100091575+	-3.81845	88.6623	1.03e-19	80629	CPSF4	-0.000988	0.14	9.05735	2.53e-18	3.03e-17	0.232341
cg05941904	180057303-	1.79083	29.8944	6.73e-08	74993	RNF130	-0.00446	0.11	9.01227	3.62e-18	3.13e-17	0.491417
cg11659361	11708292+	-0.25836	96.1075	3.96e-21	621	CASZ1	-0.004933	0.11	9.03246	3.09e-18	3.31e-17	0.63043
cg03301498	39889222-	2.37371	53.738	7.54e-13	49945	ADCK4	-0.003764	0.11	-9.20748	7.64e-19	3.4e-17	-0.816437
cg02622133	1061920-	4.03655	125.47	1.5e-26	33029	LMF1	-0.004168	0.11	8.91063	8.07e-18	3.41e-17	1.44977
cg06583576	147073118-	-2.08177	85.2924	4.53e-19	67137	PLOD2	-0.004245	0.11	9.03874	2.94e-18	3.46e-17	0.225518
cg25414165	77542488+	1.16151	78.4025	9.69e-18	12295	RPS24	-0.006303	0.14	9.00142	3.95e-18	3.46e-17	0.358766
cg17130481	853509+	0.701829	67.4225	1.37e-15	58466	FAM110A	-0.004566	0.11	9.37919	1.91e-19	3.47e-17	0.448184
cg01128460	1243544-	3.38282	103.754	1.45e-22	33029	LMF1	-0.004168	0.11	8.90791	8.24e-18	3.48e-17	0.621365
cg18947360	11112976-	1.73927	14.0593	0.000194495	621	CASZ1	-0.004933	0.11	-9.01741	3.48e-18	3.63e-17	-0.413166
cg18632602	21978020-	-5.75518	125.061	1.78e-26	44784	RBBP8	-0.000743	0.11	-9.1357	1.36e-18	3.67e-17	-0.226805
cg02958327	745663-	2.06449	113.239	2.54e-24	33029	LMF1	-0.004168	0.11	8.89943	8.81e-18	3.71e-17	0.878241
cg12816936	128806370+	1.01623	44.2177	6.68e-11	66749	TMCC1	-0.003769	0.11	9.00976	3.69e-18	3.81e-17	0.276537
cg04995154	149529976-	-1.71446	69.2674	5.94e-16	90295	CXorf40A	-0.004979	0.15	9.21962	6.93e-19	4.02e-17	0.333617
cg27455640	80202345+	2.77991	42.1843	1.76e-10	44092	BAIAP2	-0.005097	0.13	-9.22064	6.87e-19	4.05e-17	-0.644354
cg24915592	110319578+	1.76031	197.203	7.01e-39	26278	ARHGEF7	-0.005152	0.13	-9.27778	4.34e-19	4.12e-17	-0.317487
ch.10.2027377R	97373679+	-3.72314	42.3342	1.64e-10	12748	CRTAC1	-0.005784	0.15	-9.42078	1.36e-19	4.14e-17	-2.0472
cg08920748	145473005+	-5.82033	185.648	5.65e-37	7288	PIAS3	-0.004474	0.11	-9.10714	1.71e-18	4.14e-17	-0.251326
cg25951075	179528386+	1.00334	42.1054	1.83e-10	74993	RNF130	-0.00446	0.11	8.9743	4.89e-18	4.18e-17	0.38662
cg07464674	6358363+	-0.619764	94.1023	9.47e-21	38690	RPAIN	-0.006636	0.15	-9.26018	5e-19	4.18e-17	-0.237804
cg13007784	30901249-	0.51393	70.3888	3.57e-16	61690	MTMR3	-0.007024	0.14	9.13083	1.41e-18	4.22e-17	0.218983
cg06994589	11771376+	0.467499	15.6273	8.64e-05	621	CASZ1	-0.004933	0.11	-8.99601	4.12e-18	4.24e-17	-0.502072
cg23010035	180167724-	0.760777	11.4121	0.000777502	74993	RNF130	-0.00446	0.11	8.97082	5.02e-18	4.24e-17	0.364169
cg08199013	330010+	2.44642	58.8924	6.88e-14	33029	LMF1	-0.004168	0.11	8.87627	1.06e-17	4.43e-17	1.03324
cg17820591	4853706-	-3.31618	234.273	8.23e-45	38690	RPAIN	-0.006636	0.15	-9.23233	6.26e-19	4.53e-17	-0.175591
cg23123250	4440116+	-0.418867	116.562	6.25e-25	38690	RPAIN	-0.006636	0.15	-9.21899	6.96e-19	4.53e-17	-0.208906
cg05178604	67193015+	-1.73587	338.774	3.5e-60	36981	LRRC29	-0.000907	0.19	-9.3672	2.1e-19	4.61e-17	-0.22325
cg19005390	110852582+	1.04507	92.8836	1.61e-20	26278	ARHGEF7	-0.005152	0.13	-9.25509	5.21e-19	4.62e-17	-0.256825
cg00400263	58514201-	4.12432	21.005	5.59e-06	60003	GNAS	-0.005136	0.13	-9.20403	7.85e-19	4.75e-17	-1.97088
cg10941566	30117148-	-1.70621	192.085	4.86e-38	61690	MTMR3	-0.007024	0.14	9.10203	1.78e-18	4.77e-17	0.148204
cg04123578	4368124-	0.280733	19.3168	1.31e-05	33763	UBALD1	-0.004497	0.13	-9.1834	9.27e-19	4.9e-17	-0.321622
cg04976154	1532411+	2.27516	85.7433	3.71e-19	33029	LMF1	-0.004168	0.11	8.86151	1.19e-17	4.96e-17	0.680629
cg16636671	147126403+	-2.33488	41.4417	2.51e-10	67137	PLOD2	-0.004245	0.11	8.97092	5.02e-18	5.62e-17	0.206449
cg07369174	1088364-	0.713591	44.7264	5.24e-11	33029	LMF1	-0.004168	0.11	8.84351	1.36e-17	5.69e-17	0.702262
cg26775289	820212-	2.32277	65.1102	3.95e-15	33029	LMF1	-0.004168	0.11	8.84262	1.37e-17	5.72e-17	0.778958
cg26880708	114988776+	0.361452	182.621	1.81e-36	18858	CADM1	-0.004779	0.13	-9.26173	4.94e-19	5.73e-17	-0.442879
cg16141378	129829833-	-2.80606	105.022	8.43e-23	66749	TMCC1	-0.003769	0.11	8.9538	5.75e-18	5.78e-17	0.440259
cg04622541	179159255+	-0.88043	14.941	0.000123175	74993	RNF130	-0.00446	0.11	8.91994	7.5e-18	6.26e-17	0.258179
cg08153160	23508734+	-3.93788	77.6246	1.37e-17	78994	FAM221A	-0.006066	0.14	8.87835	1.04e-17	6.3e-17	0.394811
cg08716982	179640174-	-4.11479	37.0497	2.07e-09	74993	RNF130	-0.00446	0.11	8.91584	7.75e-18	6.39e-17	0.532252
cg10224476	1139166-	2.21999	41.0867	2.97e-10	33029	LMF1	-0.004168	0.11	8.82763	1.54e-17	6.41e-17	0.987331
cg01058070	51398144+	2.3155	66.9157	1.73e-15	30664	MYO5A	-0.005239	0.13	9.2051	7.79e-19	6.81e-17	0.329952
cg21342437	40006625+	-2.00129	98.4282	1.45e-21	49945	ADCK4	-0.003764	0.11	-9.11263	1.63e-18	6.85e-17	-0.256955
cg05027554	646579+	3.26693	25.3423	6.38e-07	33029	LMF1	-0.004168	0.11	8.81198	1.74e-17	7.21e-17	1.40768
cg13635516	31123396+	1.31249	76.6811	2.1e-17	58892	HM13	-0.005133	0.13	8.89896	8.84e-18	7.37e-17	0.36143
cg15725046	11182153-	0.846239	31.6426	2.86e-08	621	CASZ1	-0.004933	0.11	-8.91899	7.56e-18	7.38e-17	-0.36208
cg06402330	100199982+	1.49135	135.35	2.54e-28	80629	CPSF4	-0.000988	0.14	8.93946	6.43e-18	7.51e-17	0.376651
cg23521140	37617601+	-1.2932	266.241	1.03e-49	53248	ATL2	-0.005831	0.14	9.11057	1.66e-18	7.68e-17	0.322064
cg16204552	23530810+	2.40017	23.8374	1.35e-06	78994	FAM221A	-0.006066	0.14	8.84676	1.33e-17	7.75e-17	0.716981
cg07048044	23470153-	-0.404294	40.4257	4.08e-10	78994	FAM221A	-0.006066	0.14	8.84651	1.33e-17	7.75e-17	0.384356
cg03648020	931327-	1.18973	31.8921	2.53e-08	142	MXRA8	-0.000563	0.11	9.21714	7.07e-19	8.06e-17	0.578562
cg00702593	42219853+	1.9356	154.675	1.02e-31	60664	MX1	-0.005574	0.15	9.18478	9.17e-19	8.25e-17	0.322274
cg01268381	42219771-	2.36662	123.882	2.91e-26	60664	MX1	-0.005574	0.15	9.15064	1.2e-18	8.25e-17	0.276812
cg12199406	6184176-	-0.621343	125.676	1.38e-26	19933	COPS7A	-0.005075	0.14	9.36647	2.11e-19	8.73e-17	0.18205
cg01726775	7261710+	-1.54634	128.56	4.16e-27	19933	COPS7A	-0.005075	0.14	9.35597	2.3e-19	8.73e-17	0.192723
cg04816302	145473213-	-4.53436	173.074	7.25e-35	7288	PIAS3	-0.004474	0.11	-9.00171	3.94e-18	8.86e-17	-0.204312
cg10505902	144892111+	1.96797	157.865	2.87e-32	7288	PIAS3	-0.004474	0.11	-8.99443	4.17e-18	8.86e-17	-0.423913
cg06180356	145879710-	-3.93152	41.4532	2.49e-10	67137	PLOD2	-0.004245	0.11	8.90623	8.35e-18	8.91e-17	0.201352
cg22718696	11218525-	1.83578	38.7439	9.14e-10	621	CASZ1	-0.004933	0.11	-8.88801	9.63e-18	9.29e-17	-0.518585
cg19784880	178957344+	1.84529	24.3714	1.03e-06	74993	RNF130	-0.00446	0.11	8.86464	1.16e-17	9.43e-17	0.579732
cg05629317	1108349-	1.53319	53.1567	9.89e-13	33029	LMF1	-0.004168	0.11	8.77419	2.34e-17	9.6e-17	0.625686
cg16048372	41103982-	-4.15517	72.1448	1.61e-16	49945	ADCK4	-0.003764	0.11	-9.06137	2.45e-18	9.76e-17	-0.310908
cg02144332	1307680+	2.48631	48.5889	8.44e-12	33029	LMF1	-0.004168	0.11	8.7712	2.4e-17	9.8e-17	0.877331
cg23019886	6277045-	-0.646254	270.394	2.46e-50	19933	COPS7A	-0.005075	0.14	9.25853	5.06e-19	9.94e-17	0.186028
cg00459232	6309025-	-0.997875	196.326	9.76e-39	19933	COPS7A	-0.005075	0.14	9.25438	5.24e-19	9.94e-17	0.161407
cg17392201	54173935+	0.636169	84.8541	5.5e-19	51954	FCAR	-0.005932	0.14	-9.05804	2.52e-18	1.02e-16	-0.303601
cg13692543	35510933-	1.6705	27.8555	1.84e-07	86206	IL11RA	-0.00665	0.14	8.81322	1.73e-17	1.02e-16	0.603474
cg21638161	144512759-	-3.99035	14.619	0.000145497	85612	CYHR1	-0.005463	0.11	9.35945	2.24e-19	1.04e-16	0.187492
cg16124601	80096774+	4.2555	12.3933	0.000463954	44092	BAIAP2	-0.005097	0.13	-9.09448	1.89e-18	1.05e-16	-2.4673
cg08847140	145416777-	1.92355	33.0761	1.42e-08	7288	PIAS3	-0.004474	0.11	-8.96479	5.27e-18	1.05e-16	-0.405658
cg24915592	110319578+	1.76031	197.203	7.01e-39	26273	ANKRD10	-0.005307	0.13	9.23431	6.16e-19	1.09e-16	0.497695
cg03465049	1331495+	1.91745	15.2227	0.000106495	33029	LMF1	-0.004168	0.11	8.75669	2.68e-17	1.09e-16	0.470702
cg27135125	23510082+	-3.14023	74.0137	6.95e-17	78994	FAM221A	-0.006066	0.14	8.79187	2.04e-17	1.16e-16	0.315197
cg20779373	37428969+	-2.13957	84.2835	7.08e-19	1798	MEAF6	-0.001818	0.11	8.86267	1.17e-17	1.16e-16	0.469437
cg03379270	889293-	5.25648	37.7419	1.48e-09	78537	SUN1	-0.002799	0.12	9.33831	2.66e-19	1.18e-16	2.63736
cg08578641	34457440+	-0.760685	126.089	1.16e-26	86206	IL11RA	-0.00665	0.14	-8.79038	2.06e-17	1.2e-16	-1.04588
cg26900750	41109870-	-1.08318	52.2118	1.54e-12	49945	ADCK4	-0.003764	0.11	-9.02808	3.2e-18	1.21e-16	-0.265564
cg22131172	111522865+	-0.747558	163.04	3.7e-33	26273	ANKRD10	-0.005307	0.13	9.18477	9.17e-19	1.21e-16	0.317334
cg04141008	3843232-	2.76161	155.806	6.51e-32	33753	CDIP1	-0.00616	0.14	-8.83041	1.51e-17	1.23e-16	-0.837772
cg10063637	4524514-	-5.23679	95.8823	4.36e-21	33753	CDIP1	-0.00616	0.14	-8.82695	1.55e-17	1.25e-16	-0.188769
cg06623778	848409-	0.588231	67.1438	1.56e-15	142	MXRA8	-0.000563	0.11	9.15549	1.16e-18	1.25e-16	0.446633
cg00944431	10896004+	-1.71589	30.3877	5.28e-08	621	CASZ1	-0.004933	0.11	8.83964	1.41e-17	1.32e-16	0.93836
cg02007434	98210804+	0.829219	126.631	9.26e-27	12704	ZDHHC16	-0.006038	0.15	9.24442	5.67e-19	1.32e-16	0.227987
cg16686158	30476098+	-0.271712	73.0471	1.07e-16	61690	MTMR3	-0.007024	0.14	8.96221	5.38e-18	1.34e-16	0.16268
cg14098223	2262333-	-0.951771	140.44	3.17e-29	142	MXRA8	-0.000563	0.11	9.14028	1.31e-18	1.34e-16	0.314951
cg14459668	77542483-	1.35449	98.6566	1.31e-21	12295	RPS24	-0.006303	0.14	8.8211	1.63e-17	1.36e-16	0.352
cg00542992	141595654-	-2.1151	165.93	1.18e-33	73831	PCDH1	-0.006345	0.13	9.00723	3.77e-18	1.38e-16	0.185413
cg06578342	4349215+	-0.762943	193.397	2.95e-38	33753	CDIP1	-0.00616	0.14	-8.80462	1.85e-17	1.47e-16	-0.209072
cg00962254	678050-	3.33365	109.776	1.11e-23	33029	LMF1	-0.004168	0.11	8.71563	3.68e-17	1.5e-16	0.596576
cg23606775	9790616-	1.83807	134.813	3.16e-28	621	CASZ1	-0.004933	0.11	-8.81684	1.68e-17	1.56e-16	-0.759315
cg23365554	54975006-	-4.82853	103.195	1.85e-22	51954	FCAR	-0.005932	0.14	-8.99397	4.19e-18	1.57e-16	-0.244517
cg21154793	54495222+	1.40907	44.6378	5.47e-11	51954	FCAR	-0.005932	0.14	-8.98063	4.65e-18	1.57e-16	-0.327986
cg10810804	1200097+	2.22411	41.6442	2.28e-10	33029	LMF1	-0.004168	0.11	8.70693	3.94e-17	1.6e-16	0.666272
cg13698168	111522651+	-1.91866	183.157	1.47e-36	26273	ANKRD10	-0.005307	0.13	9.12	1.54e-18	1.63e-16	0.339497
cg08313880	4643401-	-0.397073	71.0203	2.68e-16	38690	RPAIN	-0.006636	0.15	-9.04198	2.86e-18	1.68e-16	-0.23797
cg12542080	178950795+	1.2105	30.4598	5.1e-08	74993	RNF130	-0.00446	0.11	8.78416	2.17e-17	1.75e-16	0.337122
cg16755922	80536214+	3.32875	16.7559	4.84e-05	44092	BAIAP2	-0.005097	0.13	-9.02324	3.32e-18	1.76e-16	-0.766701
cg01695406	55889276-	-0.624742	96.3891	3.5e-21	51954	FCAR	-0.005932	0.14	-8.96011	5.47e-18	1.78e-16	-0.249614
cg06578342	4349215+	-0.762943	193.397	2.95e-38	33763	UBALD1	-0.004497	0.13	-9.01207	3.63e-18	1.78e-16	-0.244099
cg17571782	148623024+	-0.331318	25.3252	6.43e-07	90295	CXorf40A	-0.004979	0.15	8.99191	4.25e-18	1.85e-16	0.402094
cg10504392	110044639+	-2.50854	29.76	7.19e-08	24393	GIT2	-0.003448	0.11	9.04424	2.81e-18	1.92e-16	0.584653
cg23232891	150827897-	2.8521	23.3584	1.71e-06	82384	PRKAG2	-0.005741	0.14	9.20807	7.6e-19	1.93e-16	1.17457
cg08648047	11028561+	0.336471	21.7326	3.87e-06	621	CASZ1	-0.004933	0.11	-8.78409	2.17e-17	1.97e-16	-0.389986
cg14202757	10056846+	1.61047	36.721	2.42e-09	621	CASZ1	-0.004933	0.11	-8.78245	2.2e-17	1.97e-16	-0.509362
cg00349495	5290729+	1.44998	136.483	1.6e-28	33763	UBALD1	-0.004497	0.13	-8.98274	4.57e-18	2.09e-16	-0.961666
cg23955575	150827880-	2.45462	113.392	2.38e-24	82384	PRKAG2	-0.005741	0.14	9.16014	1.12e-18	2.13e-16	1.22607
cg16001422	145022842-	-0.330771	40.622	3.71e-10	85612	CYHR1	-0.005463	0.11	9.23401	6.17e-19	2.14e-16	0.237198
cg03535830	110934327-	2.74837	78.6151	8.81e-18	4088	AHCYL1	-0.005127	0.14	9.05587	2.56e-18	2.15e-16	0.97691
cg17067544	22765321+	2.12399	82.2587	1.74e-18	78994	FAM221A	-0.006066	0.14	8.70961	3.86e-17	2.16e-16	0.517966
cg02726291	128779596+	2.35496	18.9509	1.58e-05	66749	TMCC1	-0.003769	0.11	8.77842	2.26e-17	2.16e-16	0.55281
cg13919420	38471487+	-1.46601	29.8549	6.86e-08	1798	MEAF6	-0.001818	0.11	8.77743	2.28e-17	2.17e-16	0.393564
cg03574765	1265266-	2.51009	125.191	1.69e-26	33029	LMF1	-0.004168	0.11	8.6635	5.5e-17	2.22e-16	0.847944
cg12729160	37875985+	0.364042	64.2084	5.96e-15	1798	MEAF6	-0.001818	0.11	8.7647	2.52e-17	2.32e-16	0.514642
cg05750962	45535166-	-1.14035	87.837	1.47e-19	45389	HAUS1	-0.000171	0.12	8.9421	6.3e-18	2.35e-16	0.286759
cg19857457	47018947+	-2.84032	118.851	2.39e-25	45389	HAUS1	-0.000171	0.12	-8.93752	6.53e-18	2.35e-16	-1.45899
cg03577250	31261994+	2.49153	116.348	6.84e-25	58892	HM13	-0.005133	0.13	8.74393	2.96e-17	2.36e-16	0.60485
cg09526712	1394089+	2.29779	76.3676	2.41e-17	33029	LMF1	-0.004168	0.11	8.65092	6.06e-17	2.44e-16	0.482155
cg17806401	56791649+	1.41922	37.7531	1.47e-09	83888	RPS20	-0.004482	0.13	-9.05915	2.5e-18	2.47e-16	-0.387491
cg02923264	30901647+	0.857817	43.398	9.86e-11	61690	MTMR3	-0.007024	0.14	8.8762	1.06e-17	2.49e-16	0.243076
cg04010586	36788436-	0.689153	13.7043	0.000233908	1798	MEAF6	-0.001818	0.11	8.75275	2.76e-17	2.5e-16	0.490044
cg16163382	37938640+	1.20137	173.574	5.97e-35	53248	ATL2	-0.005831	0.14	8.94305	6.25e-18	2.53e-16	0.587229
cg12338097	22929407-	-3.52303	138	8.58e-29	44784	RBBP8	-0.000743	0.11	-8.85105	1.29e-17	2.61e-16	-0.187558
cg24170465	159094277+	2.22297	13.7475	0.000228713	70975	FAM198B	-0.005575	0.12	9.03253	3.09e-18	2.65e-16	0.529384
cg08584665	23471813+	2.61436	17.5507	3.22e-05	78994	FAM221A	-0.006066	0.14	8.6769	4.97e-17	2.72e-16	0.774677
cg22589169	111227891-	-1.35638	61.4182	2.15e-14	26278	ARHGEF7	-0.005152	0.13	-9.01361	3.58e-18	2.73e-16	-0.274189
cg24770649	35115882-	-3.50607	101.242	4.28e-22	86276	TPM2	-0.005379	0.15	-8.85478	1.25e-17	2.74e-16	-0.558169
cg26799250	6358415-	0.987814	98.6188	1.33e-21	38690	RPAIN	-0.006636	0.15	-8.96603	5.22e-18	2.78e-16	-0.269815
cg00589520	23513039+	0.600779	43.3665	1e-10	78994	FAM221A	-0.006066	0.14	8.67084	5.2e-17	2.8e-16	0.367749
cg25282783	23508548-	-3.20753	65.8947	2.76e-15	78994	FAM221A	-0.006066	0.14	8.66787	5.32e-17	2.81e-16	0.337511
cg01055633	1240831-	1.97623	42.4728	1.53e-10	33029	LMF1	-0.004168	0.11	8.62915	7.17e-17	2.86e-16	0.615548
cg17219729	36937845+	1.37796	27.7937	1.89e-07	1798	MEAF6	-0.001818	0.11	8.72515	3.42e-17	3.04e-16	0.707196
cg01327147	34371380+	2.2401	65.1352	3.9e-15	86206	IL11RA	-0.00665	0.14	8.66561	5.42e-17	3.07e-16	0.952196
cg20453412	11020943-	-0.23706	52.5157	1.34e-12	621	CASZ1	-0.004933	0.11	-8.71829	3.61e-17	3.16e-16	-0.304147
cg06582411	100229865+	2.35423	53.6692	7.79e-13	80629	CPSF4	-0.000988	0.14	8.74688	2.89e-17	3.18e-16	0.596703
cg07164556	145727247-	0.575153	34.8297	6.06e-09	7288	PIAS3	-0.004474	0.11	-8.8158	1.69e-17	3.2e-16	-0.269056
cg18792381	179781547-	2.53147	37.6388	1.56e-09	74993	RNF130	-0.00446	0.11	8.69857	4.2e-17	3.31e-16	0.608356
cg02658690	110885846+	1.22931	111.548	5.21e-24	26278	ARHGEF7	-0.005152	0.13	-8.97377	4.91e-18	3.44e-16	-0.241866
cg01770019	11042161-	1.93313	14.3376	0.00016834	621	CASZ1	-0.004933	0.11	-8.70453	4.01e-17	3.47e-16	-0.701386
cg26799820	145089017+	3.4593	59.3954	5.46e-14	7288	PIAS3	-0.004474	0.11	-8.79551	1.98e-17	3.55e-16	-1.33021
cg00585551	661116+	1.69363	37.3537	1.79e-09	33029	LMF1	-0.004168	0.11	8.59707	9.16e-17	3.65e-16	0.499236
cg03458695	78163703-	2.91128	14.3038	0.000171315	12295	RPS24	-0.006303	0.14	8.68557	4.64e-17	3.72e-16	0.971851
cg21898046	180231026-	1.6737	117.073	5.04e-25	74993	RNF130	-0.00446	0.11	8.67712	4.96e-17	3.86e-16	0.727838
cg06139259	4526053-	-2.94424	12.8399	0.000367192	33753	CDIP1	-0.00616	0.14	-8.67575	5.01e-17	3.89e-16	-0.231964
cg27428856	111927480-	-1.17894	90.6352	4.31e-20	77266	TRAF3IP2	-0.001173	0.17	8.91122	8.03e-18	3.95e-16	0.228995
cg18363008	4675114-	0.319964	34.566	6.88e-09	38690	RPAIN	-0.006636	0.15	-8.90794	8.24e-18	3.96e-16	-0.328078
cg06226724	34651674-	2.59353	42.2888	1.67e-10	86206	IL11RA	-0.00665	0.14	8.62964	7.14e-17	3.97e-16	1.06244
cg16812352	4049855-	2.36961	52.8097	1.16e-12	33753	CDIP1	-0.00616	0.14	-8.66541	5.42e-17	4.17e-16	-0.395294
cg26607748	35690226-	-3.21245	148.113	1.42e-30	86276	TPM2	-0.005379	0.15	-8.79042	2.06e-17	4.17e-16	-0.365889
cg04640139	140997407+	-1.85114	135.103	2.81e-28	73831	PCDH1	-0.006345	0.13	8.85631	1.23e-17	4.18e-16	0.193941
cg07669776	110975691+	2.57706	11.8856	0.000605777	26278	ARHGEF7	-0.005152	0.13	-8.93451	6.69e-18	4.24e-16	-0.767136
cg07906046	4131584-	0.584812	62.7991	1.14e-14	33763	UBALD1	-0.004497	0.13	-8.88444	9.91e-18	4.25e-16	-0.238207
cg18808506	142078020-	0.255951	207.952	1.25e-40	73831	PCDH1	-0.006345	0.13	8.84281	1.37e-17	4.31e-16	0.270069
cg11155090	30584531+	2.74791	55.9388	2.71e-13	58892	HM13	-0.005133	0.13	8.65891	5.7e-17	4.36e-16	0.613956
cg19005390	110852582+	1.04507	92.8836	1.61e-20	26273	ANKRD10	-0.005307	0.13	8.96973	5.07e-18	4.47e-16	0.393429
cg00028034	30779307+	0.201015	19.3034	1.32e-05	58892	HM13	-0.005133	0.13	8.65005	6.1e-17	4.58e-16	0.37782
cg05194102	2088960+	4.98283	14.835	0.000130116	33147	HAGH	-0.006961	0.15	-9.04133	2.88e-18	4.71e-16	-0.885774
cg19092396	1143751+	-1.03429	99.2562	1.01e-21	142	MXRA8	-0.000563	0.11	8.96206	5.38e-18	4.81e-16	0.347731
cg25916307	29467684-	-0.955506	48.8203	7.57e-12	61690	MTMR3	-0.007024	0.14	8.77384	2.35e-17	4.95e-16	0.162552
cg00384205	128713392+	1.48258	22.2267	3.02e-06	66749	TMCC1	-0.003769	0.11	8.66668	5.37e-17	5e-16	0.248284
cg01013155	11006392+	1.40037	39.2523	7.16e-10	621	CASZ1	-0.004933	0.11	-8.64826	6.19e-17	5.07e-16	-0.443371
cg14036143	145415441-	-1.15041	21.471	4.42e-06	7288	PIAS3	-0.004474	0.11	-8.74266	2.99e-17	5.08e-16	-0.256476
cg13548543	34460044+	2.50849	29.9846	6.44e-08	86206	IL11RA	-0.00665	0.14	8.59113	9.59e-17	5.23e-16	1.42538
cg01889169	927986+	5.89585	12.6913	0.000396873	78537	SUN1	-0.002799	0.12	9.12459	1.48e-18	5.27e-16	2.58437
cg15553912	145415659-	-3.0605	59.1739	6.04e-14	7288	PIAS3	-0.004474	0.11	-8.73035	3.29e-17	5.32e-16	-0.186581
cg19968403	99357437+	-3.68195	160.859	8.76e-33	65789	ST3GAL6	-0.00183	0.12	9.02243	3.34e-18	5.35e-16	0.180075
cg02837162	37090344-	1.51422	18.6193	1.87e-05	1798	MEAF6	-0.001818	0.11	8.64531	6.33e-17	5.53e-16	0.665677
cg24421668	179244452+	-2.30539	50.7928	2.99e-12	74993	RNF130	-0.00446	0.11	8.62844	7.21e-17	5.55e-16	0.249994
cg17292229	32379039+	3.83673	20.0958	8.84e-06	58892	HM13	-0.005133	0.13	8.61636	7.9e-17	5.7e-16	1.80012
cg16101008	10698719+	2.53195	24.3883	1.03e-06	621	CASZ1	-0.004933	0.11	-8.6295	7.15e-17	5.79e-16	-0.419572
cg13232525	6432208-	-0.256137	70.085	4.1e-16	19933	COPS7A	-0.005075	0.14	9.0041	3.86e-18	5.87e-16	0.204578
cg16650212	1230935+	2.84621	11.6888	0.000671925	33029	LMF1	-0.004168	0.11	8.53223	1.5e-16	5.92e-16	0.829368
cg01231108	155556016+	-0.421607	15.7809	7.99e-05	55624	GPD2	-0.006982	0.15	-8.96872	5.11e-18	5.93e-16	-0.201114
cg01676844	1828146-	2.79609	23.1947	1.86e-06	33029	LMF1	-0.004168	0.11	8.53079	1.52e-16	5.98e-16	0.763076
cg01937809	37941854-	2.31117	95.8053	4.51e-21	1798	MEAF6	-0.001818	0.11	8.63145	7.04e-17	6.05e-16	0.979084
cg10882599	128779586-	2.21757	111.682	4.92e-24	66749	TMCC1	-0.003769	0.11	8.6365	6.77e-17	6.16e-16	0.575878
cg12418043	141900671-	2.86958	84.9298	5.32e-19	73831	PCDH1	-0.006345	0.13	8.78769	2.11e-17	6.18e-16	0.769803
cg06632603	11166889+	0.767418	110.573	7.88e-24	621	CASZ1	-0.004933	0.11	8.61767	7.83e-17	6.21e-16	0.521755
cg21581287	109792146-	-5.66945	17.7514	2.91e-05	4088	AHCYL1	-0.005127	0.14	-8.9033	8.55e-18	6.26e-16	-22.4506
cg02820514	147124827-	-2.10346	59.3263	5.63e-14	67137	PLOD2	-0.004245	0.11	8.64411	6.39e-17	6.5e-16	0.196231
cg13875012	11710610+	-4.02257	165.154	1.61e-33	621	CASZ1	-0.004933	0.11	-8.61011	8.29e-17	6.51e-16	-0.214868
cg10962754	1117625+	2.17718	46.1644	2.65e-11	142	MXRA8	-0.000563	0.11	8.91374	7.87e-18	6.74e-16	0.802069
cg24616382	99767035-	1.27394	48.4676	8.93e-12	80629	CPSF4	-0.000988	0.14	8.64218	6.48e-17	6.91e-16	0.311872
cg20009461	80560634+	4.5386	14.0242	0.000198069	44092	BAIAP2	-0.005097	0.13	-8.83759	1.43e-17	7.22e-16	-1.07203
cg06934747	120902+	1.80977	33.5176	1.15e-08	33029	LMF1	-0.004168	0.11	8.50495	1.85e-16	7.25e-16	0.678916
cg15597109	10711695-	2.4652	43.342	1.01e-10	621	CASZ1	-0.004933	0.11	-8.59448	9.34e-17	7.27e-16	-0.682927
cg18548864	112995278+	-2.11506	86.6832	2.45e-19	66103	CD200	-0.004484	0.11	9.04966	2.69e-18	7.33e-16	0.183367
cg14224313	31367783+	2.60615	44.7851	5.1e-11	58892	HM13	-0.005133	0.13	8.5789	1.05e-16	7.45e-16	0.536372
cg27365295	1483170-	4.25462	11.4511	0.000761669	33029	LMF1	-0.004168	0.11	8.49349	2.02e-16	7.89e-16	1.51502
cg01312837	3923772-	1.88662	16.577	5.31e-05	33753	CDIP1	-0.00616	0.14	-8.57528	1.08e-16	8.24e-16	-0.382896
cg02576468	41074006-	-1.74117	93.4997	1.23e-20	49945	ADCK4	-0.003764	0.11	-8.76806	2.45e-17	8.43e-16	-0.224923
cg11648594	1566860+	-2.07951	199.344	3.13e-39	142	MXRA8	-0.000563	0.11	8.87823	1.04e-17	8.54e-16	0.272452
cg15002294	147126444+	-3.45283	70.8779	2.86e-16	67137	PLOD2	-0.004245	0.11	8.60163	8.85e-17	8.62e-16	0.207677
cg19731194	10887875+	1.15589	140.209	3.48e-29	621	CASZ1	-0.004933	0.11	-8.56939	1.13e-16	8.71e-16	-0.350525
cg18114040	111062247-	0.657992	85.7886	3.64e-19	26273	ANKRD10	-0.005307	0.13	8.86178	1.18e-17	8.78e-16	0.422226
cg14416316	111145583+	3.34008	107.527	2.89e-23	26273	ANKRD10	-0.005307	0.13	-8.847	1.33e-17	8.78e-16	-1.05814
cg02727530	128712175+	1.7984	22.7887	2.28e-06	66749	TMCC1	-0.003769	0.11	8.58426	1.01e-16	8.98e-16	0.323819
cg13245431	30476525-	0.837713	84.5974	6.16e-19	61690	MTMR3	-0.007024	0.14	8.68623	4.62e-17	9e-16	0.19462
cg18392644	1951466-	-0.528819	102.742	2.25e-22	142	MXRA8	-0.000563	0.11	8.86293	1.17e-17	9.26e-16	0.4086
cg08287791	100002574-	2.64954	112.332	3.74e-24	23886	ANKS1B	-0.004326	0.11	-8.81945	1.65e-17	9.33e-16	-0.525441
cg27537972	98738197-	1.82947	169.208	3.28e-34	23886	ANKS1B	-0.004326	0.11	-8.79596	1.98e-17	9.33e-16	-0.340871
cg22821554	99383155+	0.231764	124.512	2.24e-26	80629	CPSF4	-0.000988	0.14	8.59842	9.07e-17	9.45e-16	0.222151
cg10467217	30662874-	0.916301	14.8729	0.000127585	61690	MTMR3	-0.007024	0.14	8.67216	5.15e-17	9.61e-16	0.360545
cg23141614	167136432+	3.99672	19.2318	1.37e-05	78456	MLLT4	-0.003675	0.21	9.16397	1.08e-18	9.94e-16	1.44031
cg21890667	30476089+	0.421769	59.5601	5.06e-14	61690	MTMR3	-0.007024	0.14	8.65361	5.94e-17	1.06e-15	0.166811
cg17238009	77542582-	1.59157	49.9289	4.49e-12	12295	RPS24	-0.006303	0.14	8.53553	1.46e-16	1.08e-15	0.3735
cg05765011	4103225+	-1.25835	17.1426	3.97e-05	33753	CDIP1	-0.00616	0.14	8.53453	1.48e-16	1.11e-15	0.33268
cg27657439	110777186+	1.07039	79.1704	6.88e-18	26278	ARHGEF7	-0.005152	0.13	-8.79802	1.94e-17	1.12e-15	-0.254156
cg22766080	29875784-	-2.85396	125	1.83e-26	61690	MTMR3	-0.007024	0.14	8.64228	6.48e-17	1.12e-15	0.175931
cg02056921	901892+	-2.05905	86.5143	2.64e-19	142	MXRA8	-0.000563	0.11	8.82661	1.56e-17	1.13e-15	0.435068
cg26566407	2202931-	1.44783	28.9442	1.07e-07	142	MXRA8	-0.000563	0.11	8.82299	1.6e-17	1.13e-15	0.494108
cg04607379	10676834+	3.09758	11.9967	0.000571397	621	CASZ1	-0.004933	0.11	-8.53296	1.49e-16	1.14e-15	-1.42936
cg12081643	110802645+	1.58521	131.284	1.35e-27	26273	ANKRD10	-0.005307	0.13	8.79706	1.96e-17	1.15e-15	0.522477
cg20457051	47668044-	1.49219	200.608	1.95e-39	76446	PTCHD4	-0.005341	0.14	8.86021	1.2e-17	1.15e-15	0.408687
cg18657788	47163923-	2.53351	179.038	7.18e-36	76446	PTCHD4	-0.005341	0.14	8.77985	2.24e-17	1.15e-15	0.874629
cg02768197	80858983+	3.24903	101.134	4.49e-22	44092	BAIAP2	-0.005097	0.13	-8.77093	2.4e-17	1.16e-15	-1.35896
cg20551922	4391282+	-0.247996	15.7328	8.19e-05	38667	SCIMP	-0.005392	0.14	-8.59362	9.41e-17	1.23e-15	-0.288971
cg09089053	40731797-	-0.22685	36.0823	3.3e-09	49945	ADCK4	-0.003764	0.11	-8.71202	3.79e-17	1.24e-15	-0.360026
cg07390924	901725-	-0.332233	32.8981	1.55e-08	142	MXRA8	-0.000563	0.11	8.80752	1.81e-17	1.24e-15	0.434327
cg03110993	126848-	-3.24784	26.4581	3.67e-07	33029	LMF1	-0.004168	0.11	8.42755	3.32e-16	1.3e-15	0.39493
cg14328523	35036350-	2.12325	97.292	2.37e-21	86206	IL11RA	-0.00665	0.14	8.46731	2.46e-16	1.31e-15	0.956298
cg23900293	115924505-	0.395916	137.504	1.05e-28	18858	CADM1	-0.004779	0.13	-8.81136	1.75e-17	1.36e-15	-0.378168
cg02968301	5108664-	1.25575	81.438	2.5e-18	33753	CDIP1	-0.00616	0.14	-8.50272	1.88e-16	1.39e-15	-0.33187
cg26499611	1384311+	-2.60263	12.7672	0.000381425	33029	LMF1	-0.004168	0.11	8.41773	3.57e-16	1.39e-15	0.386219
cg22014891	179071901+	1.91003	96.4691	3.38e-21	74993	RNF130	-0.00446	0.11	8.50423	1.86e-16	1.4e-15	0.468031
cg16217908	111809470+	0.302955	44.4382	6.01e-11	66103	CD200	-0.004484	0.11	8.87753	1.05e-17	1.42e-15	0.235315
cg06444025	4804104+	1.96834	85.5097	4.12e-19	38667	SCIMP	-0.005392	0.14	-8.5715	1.11e-16	1.42e-15	-0.583506
cg13446200	36772095+	-5.25295	111.923	4.44e-24	1798	MEAF6	-0.001818	0.11	8.5126	1.74e-16	1.45e-15	0.299511
cg11934832	45683841-	2.27003	32.1554	2.22e-08	45389	HAUS1	-0.000171	0.12	8.67721	4.95e-17	1.49e-15	0.606471
cg19236794	1181769-	-0.246743	158.785	1.99e-32	142	MXRA8	-0.000563	0.11	8.77703	2.29e-17	1.52e-15	0.32075
cg08215169	112144901-	1.02101	158.982	1.84e-32	26278	ARHGEF7	-0.005152	0.13	-8.75259	2.77e-17	1.53e-15	-0.23631
cg02475236	42217001+	2.93923	151.992	2.99e-31	60664	MX1	-0.005574	0.15	8.72739	3.36e-17	1.54e-15	0.257037
cg22708961	2254245-	0.662707	63.6004	7.88e-15	142	MXRA8	-0.000563	0.11	8.76784	2.46e-17	1.58e-15	0.368565
cg19131731	30643042-	-0.713704	167.142	7.36e-34	61690	MTMR3	-0.007024	0.14	8.58939	9.72e-17	1.61e-15	0.155761
cg00651016	552754-	3.10884	34.3441	7.66e-09	33029	LMF1	-0.004168	0.11	8.39658	4.19e-16	1.63e-15	0.938073
cg19301632	21978109+	-3.68561	170.201	2.22e-34	44784	RBBP8	-0.000743	0.11	-8.56777	1.15e-16	1.68e-15	-0.154377
cg07403397	21977973+	-5.39893	97.7239	1.96e-21	44784	RBBP8	-0.000743	0.11	-8.55675	1.25e-16	1.68e-15	-0.210787
cg04363768	56793160-	-3.42854	146.238	3.02e-30	83888	RPS20	-0.004482	0.13	-8.76316	2.55e-17	1.68e-15	-0.254752
cg13531120	111522975+	-0.712302	113.144	2.65e-24	26273	ANKRD10	-0.005307	0.13	8.73212	3.24e-17	1.69e-15	0.330155
cg21031035	110279787-	1.38053	48.5752	8.49e-12	26273	ANKRD10	-0.005307	0.13	8.72134	3.52e-17	1.69e-15	0.558447
cg05611723	157179350+	0.340363	17.2078	3.84e-05	55624	GPD2	-0.006982	0.15	-8.71102	3.82e-17	1.69e-15	-0.295047
cg23836163	157393600+	1.16771	77.0487	1.78e-17	55624	GPD2	-0.006982	0.15	-8.69372	4.36e-17	1.69e-15	-0.339143
cg10557828	145879642-	-3.1489	11.1821	0.000878007	67137	PLOD2	-0.004245	0.11	8.50712	1.82e-16	1.7e-15	0.225393
cg18114040	111062247-	0.657992	85.7886	3.64e-19	26278	ARHGEF7	-0.005152	0.13	-8.73321	3.22e-17	1.71e-15	-0.264857
cg10424264	180056301+	2.10254	126.191	1.11e-26	74993	RNF130	-0.00446	0.11	8.47484	2.32e-16	1.73e-15	0.369096
cg01368230	34628025-	2.16481	16.9373	4.41e-05	86206	IL11RA	-0.00665	0.14	8.42795	3.31e-16	1.74e-15	1.30477
cg05236591	21082276+	-3.9341	21.7909	3.76e-06	26426	PARP2	-0.005227	0.11	-8.93433	6.7e-18	1.75e-15	-2.53416
cg04185382	4424441+	0.979927	21.3332	4.74e-06	33753	CDIP1	-0.00616	0.14	-8.46966	2.41e-16	1.76e-15	-0.253544
cg15927699	37856881+	1.5379	69.2645	5.95e-16	1798	MEAF6	-0.001818	0.11	8.48295	2.18e-16	1.79e-15	0.67198
cg21073459	54604098-	0.496117	15.182	0.000108755	51954	FCAR	-0.005932	0.14	-8.64255	6.47e-17	1.82e-15	-0.381752
cg01741626	4364093+	-0.209037	45.2767	4.04e-11	33763	UBALD1	-0.004497	0.13	-8.68736	4.58e-17	1.85e-15	-0.24129
cg07729527	174889845-	-0.723433	125.111	1.74e-26	56026	WIPF1	-0.00496	0.12	8.65939	5.68e-17	1.85e-15	0.207109
cg17436295	848609+	1.02526	77.6017	1.39e-17	142	MXRA8	-0.000563	0.11	8.74289	2.98e-17	1.86e-15	0.446601
cg22416253	21977947+	-4.5477	104.707	9.65e-23	44784	RBBP8	-0.000743	0.11	-8.5172	1.68e-16	1.95e-15	-0.187747
cg25310676	10575953+	0.817429	28.7316	1.19e-07	621	CASZ1	-0.004933	0.11	-8.45901	2.62e-16	1.96e-15	-0.437921
cg16483466	31671234+	1.89327	15.7707	8.03e-05	58892	HM13	-0.005133	0.13	8.44192	2.98e-16	1.96e-15	0.271304
cg03761750	6184355-	-0.944168	150.175	6.19e-31	19933	COPS7A	-0.005075	0.14	8.80281	1.87e-17	2.08e-15	0.161153
cg00668890	6449990-	-2.0444	168.223	4.82e-34	19933	COPS7A	-0.005075	0.14	8.79951	1.92e-17	2.08e-15	0.144436
cg06236559	45458303+	1.65415	87.4597	1.74e-19	45389	HAUS1	-0.000171	0.12	8.61277	8.12e-17	2.09e-15	0.458113
cg01631333	110747452-	-0.711815	60.3664	3.49e-14	26278	ARHGEF7	-0.005152	0.13	-8.68764	4.57e-17	2.17e-15	-0.199078
cg06549607	110440352+	-1.54025	107.043	3.55e-23	26278	ARHGEF7	-0.005152	0.13	-8.68746	4.58e-17	2.17e-15	-0.181952
cg18363008	4675114-	0.319964	34.566	6.88e-09	38667	SCIMP	-0.005392	0.14	-8.51178	1.75e-16	2.19e-15	-0.401652
cg25147601	159240341+	-5.86734	19.3063	1.32e-05	78289	EZR	-0.005033	0.14	-8.71435	3.72e-17	2.24e-15	-0.378601
cg27010136	1131122+	4.32104	33.3634	1.23e-08	78537	SUN1	-0.002799	0.12	8.87528	1.06e-17	2.36e-15	0.741515
cg19046959	36565856+	-3.19377	105.045	8.35e-23	1798	MEAF6	-0.001818	0.11	8.43785	3.07e-16	2.44e-15	0.778533
cg09856299	145060532+	-2.11375	92.2798	2.1e-20	85612	CYHR1	-0.005463	0.11	8.87228	1.09e-17	2.52e-15	0.219927
cg05989795	1021386+	2.3061	107.274	3.22e-23	33029	LMF1	-0.004168	0.11	8.33151	6.82e-16	2.63e-15	0.733357
cg26513854	141295517+	0.804176	54.1518	6.22e-13	73831	PCDH1	-0.006345	0.13	8.59057	9.63e-17	2.65e-15	0.272568
cg03369957	100252863-	0.977159	35.9508	3.52e-09	80629	CPSF4	-0.000988	0.14	8.45907	2.62e-16	2.67e-15	0.293019
cg01336629	883622+	3.82888	21.5014	4.35e-06	33029	LMF1	-0.004168	0.11	8.32846	6.98e-16	2.68e-15	1.52782
cg26610167	55720817+	2.31824	43.574	9.07e-11	51954	FCAR	-0.005932	0.14	-8.5861	9.96e-17	2.7e-15	-0.579529
cg10080004	55691827-	-1.97908	47.9851	1.12e-11	51954	FCAR	-0.005932	0.14	-8.58302	1.02e-16	2.7e-15	-0.413755
cg24727216	30947724+	0.857106	13.8203	0.00022022	58892	HM13	-0.005133	0.13	8.39191	4.34e-16	2.81e-15	0.259381
cg10372302	99574466-	1.89701	69.618	5.07e-16	80629	CPSF4	-0.000988	0.14	8.45038	2.79e-16	2.82e-15	0.429892
cg07729527	174889845-	-0.723433	125.111	1.74e-26	56028	WIPF1	-0.00571	0.15	-8.59358	9.41e-17	2.91e-15	-0.205536
cg13218573	10011232-	0.901863	52.3534	1.44e-12	621	CASZ1	-0.004933	0.11	-8.40008	4.08e-16	2.99e-15	-0.322577
cg13537646	112143970+	0.481866	96.4132	3.46e-21	66103	CD200	-0.004484	0.11	8.73008	3.29e-17	2.99e-15	0.225721
cg08605016	110789168-	0.459373	81.6181	2.31e-18	26278	ARHGEF7	-0.005152	0.13	-8.63352	6.93e-17	3.18e-15	-0.20078
cg11635304	180288855+	-3.54916	40.772	3.46e-10	74993	RNF130	-0.00446	0.11	8.38985	4.41e-16	3.25e-15	0.266292
cg03665785	29458676-	0.51327	135.972	1.97e-28	61690	MTMR3	-0.007024	0.14	8.48764	2.11e-16	3.26e-15	0.192079
cg00580652	1951356-	-2.64424	182.074	2.23e-36	142	MXRA8	-0.000563	0.11	8.66597	5.4e-17	3.26e-15	0.307295
cg21183523	22929205-	-4.32658	202.726	8.8e-40	44784	RBBP8	-0.000743	0.11	-8.42939	3.27e-16	3.31e-15	-0.144803
cg26633373	54377836-	2.37595	17.3677	3.54e-05	51954	FCAR	-0.005932	0.14	-8.54815	1.33e-16	3.41e-15	-1.04354
cg00196475	179233122+	-4.32493	88.6419	1.03e-19	74993	RNF130	-0.00446	0.11	8.38173	4.68e-16	3.42e-15	0.428145
cg01477253	74885882-	1.75187	181.196	3.12e-36	54043	DCTN1	-0.005692	0.13	8.74356	2.97e-17	3.44e-15	0.299894
cg25580198	144294886+	-0.924932	24.9385	7.8e-07	85612	CYHR1	-0.005463	0.11	8.80786	1.8e-17	3.57e-15	0.295707
cg18056266	99357081-	-2.79832	107.551	2.86e-23	65789	ST3GAL6	-0.00183	0.12	8.72623	3.39e-17	3.62e-15	0.222525
cg10164238	202368-	2.90266	75.6136	3.38e-17	33029	LMF1	-0.004168	0.11	8.28498	9.65e-16	3.69e-15	0.797186
cg00716991	36166159-	-1.20138	32.0204	2.38e-08	86276	TPM2	-0.005379	0.15	-8.49519	1.99e-16	3.74e-15	-0.351893
cg02294111	34838601-	1.68842	48.0379	1.09e-11	86276	TPM2	-0.005379	0.15	-8.48466	2.16e-16	3.78e-15	-0.665753
cg14019158	45754992+	-4.19706	47.605	1.34e-11	50392	CLASRP	-0.006816	0.15	-8.83176	1.5e-17	3.81e-15	-2.92806
cg20818806	110885926+	1.63866	56.7361	1.87e-13	26278	ARHGEF7	-0.005152	0.13	-8.60305	8.75e-17	3.88e-15	-0.281965
cg21071097	4803053+	2.02718	53.6968	7.69e-13	38667	SCIMP	-0.005392	0.14	-8.42604	3.36e-16	3.94e-15	-0.538466
cg27063540	5116142-	1.4204	97.5322	2.13e-21	33763	UBALD1	-0.004497	0.13	-8.58058	1.04e-16	3.97e-15	-0.336557
cg11800832	40732305+	-4.4429	158.804	1.98e-32	49945	ADCK4	-0.003764	0.11	-8.53379	1.48e-16	4.01e-15	-0.230631
cg26824326	9664366+	3.58196	42.8094	1.31e-10	621	CASZ1	-0.004933	0.11	-8.35704	5.64e-16	4.05e-15	-0.766875
cg15209029	9982553+	0.264929	164.943	1.75e-33	621	CASZ1	-0.004933	0.11	-8.34905	5.98e-16	4.26e-15	-0.293476
cg08965100	1198588-	3.70186	64.4178	5.42e-15	33029	LMF1	-0.004168	0.11	8.26442	1.12e-15	4.29e-15	1.29154
cg24029050	141691561+	0.877415	77.8162	1.26e-17	73831	PCDH1	-0.006345	0.13	8.51826	1.67e-16	4.32e-15	0.256685
cg01469719	4433327+	3.04668	82.5649	1.52e-18	33753	CDIP1	-0.00616	0.14	-8.34576	6.13e-16	4.43e-15	-0.791199
cg15205547	23514347-	-4.25968	54.382	5.59e-13	78994	FAM221A	-0.006066	0.14	8.29509	8.95e-16	4.48e-15	0.344901
cg18844210	54372618+	-3.43838	107.49	2.93e-23	51954	FCAR	-0.005932	0.14	-8.50299	1.88e-16	4.53e-15	-0.194976
cg16733203	11398011-	0.537759	21.3928	4.6e-06	621	CASZ1	-0.004933	0.11	-8.33802	6.5e-16	4.59e-15	-0.355605
cg03383789	5148781-	-4.12261	54.8537	4.48e-13	33753	CDIP1	-0.00616	0.14	-8.33496	6.65e-16	4.76e-15	-0.332856
cg19942083	7070562-	0.353242	157.485	3.34e-32	19933	COPS7A	-0.005075	0.14	8.67456	5.06e-17	4.8e-15	0.177604
cg02037475	141133848-	-1.28779	182.342	2.01e-36	73831	PCDH1	-0.006345	0.13	8.49374	2.01e-16	4.92e-15	0.207309
cg02296931	1144658+	1.63331	116.066	7.7e-25	142	MXRA8	-0.000563	0.11	8.60369	8.71e-17	4.97e-15	0.475829
cg01535567	698936+	-2.25857	102.656	2.33e-22	33029	LMF1	-0.004168	0.11	-8.24284	1.32e-15	5.01e-15	-1.52721
cg06103397	77542585-	1.44602	31.7848	2.67e-08	12295	RPS24	-0.006303	0.14	8.32593	7.11e-16	5.03e-15	0.387821
cg27503499	1574269-	3.08305	64.3473	5.6e-15	33029	LMF1	-0.004168	0.11	8.23684	1.38e-15	5.23e-15	1.05727
cg13825112	34726950-	2.12389	92.4024	1.99e-20	86206	IL11RA	-0.00665	0.14	8.27688	1.03e-15	5.28e-15	0.932024
cg26682499	38342447-	-1.2484	101.77	3.41e-22	53248	ATL2	-0.005831	0.14	8.53501	1.47e-16	5.29e-15	0.303088
cg08515427	848997-	2.40465	56.9076	1.73e-13	33029	LMF1	-0.004168	0.11	8.23511	1.4e-15	5.29e-15	0.717943
cg19843353	180651585+	2.41845	14.5138	0.000153648	74993	RNF130	-0.00446	0.11	8.32194	7.33e-16	5.3e-15	0.781771
cg00019137	41103107-	-5.40043	71.6871	1.98e-16	49945	ADCK4	-0.003764	0.11	-8.49096	2.05e-16	5.36e-15	-0.233298
cg02254898	180074878+	1.82247	47.0464	1.75e-11	74993	RNF130	-0.00446	0.11	8.31433	7.76e-16	5.55e-15	0.452308
cg26033457	18780436-	2.5744	69.169	6.21e-16	61047	HIRA	-0.006633	0.15	8.89469	9.14e-18	5.6e-15	1.88697
cg13698611	35545376+	2.71404	48.2682	9.81e-12	86247	UNC13B	-0.006671	0.14	-8.74172	3.01e-17	5.61e-15	-0.682363
cg05997362	56791748+	-0.542465	80.1705	4.4e-18	83888	RPS20	-0.004482	0.13	-8.55445	1.27e-16	5.65e-15	-0.267774
cg11982546	56832362+	-1.5048	183.51	1.28e-36	83888	RPS20	-0.004482	0.13	-8.53893	1.43e-16	5.65e-15	-0.252376
cg02739870	1113320+	1.29678	218.798	2.28e-42	71450	ZDHHC11	-0.001024	0.22	9.00781	3.75e-18	5.67e-15	0.367973
cg03819134	957584+	-0.401487	179.817	5.31e-36	71450	ZDHHC11	-0.001024	0.22	8.92954	6.96e-18	5.67e-15	0.254892
cg23990942	40946878-	1.63258	83.7978	8.78e-19	49945	ADCK4	-0.003764	0.11	-8.47758	2.27e-16	5.73e-15	-0.632288
cg19478743	4642647+	-4.17356	61.8716	1.74e-14	38667	SCIMP	-0.005392	0.14	-8.373	5e-16	5.75e-15	-0.435503
cg16745596	39695801+	-1.09048	128.183	4.87e-27	49945	ADCK4	-0.003764	0.11	-8.47229	2.37e-16	5.77e-15	-0.224368
cg14528386	848440-	1.23332	54.177	6.15e-13	142	MXRA8	-0.000563	0.11	8.57974	1.05e-16	5.8e-15	0.482335
cg27409401	614852-	2.93541	130.784	1.66e-27	33029	LMF1	-0.004168	0.11	8.22057	1.56e-15	5.87e-15	0.687627
cg27453857	4689640+	-1.98903	74.332	6.02e-17	38690	RPAIN	-0.006636	0.15	-8.53239	1.5e-16	5.88e-15	-0.145588
cg13100137	37937945+	0.973946	95.6212	4.89e-21	1798	MEAF6	-0.001818	0.11	8.31852	7.52e-16	5.89e-15	0.541453
cg21209395	35406764-	2.38474	13.3207	0.000285658	86206	IL11RA	-0.00665	0.14	8.25916	1.17e-15	5.91e-15	0.699636
cg07026904	114832606-	-0.63792	49.5154	5.45e-12	18858	CADM1	-0.004779	0.13	-8.58161	1.03e-16	5.98e-15	-0.316357
cg17403609	180075862+	-0.901906	17.4457	3.4e-05	74993	RNF130	-0.00446	0.11	8.30114	8.56e-16	6.06e-15	0.214239
cg13832290	35649906-	1.73667	138.933	5.86e-29	86206	IL11RA	-0.00665	0.14	8.25295	1.22e-15	6.08e-15	0.608413
cg15463580	6113945+	0.85842	43.3695	1e-10	47073	GPR108	-0.006787	0.15	8.81971	1.64e-17	6.29e-15	0.359819
cg08376992	68033509-	-0.29195	54.4125	5.51e-13	36981	LRRC29	-0.000907	0.19	-8.71689	3.65e-17	6.4e-15	-0.240759
cg09944434	1111220+	2.27038	59.4775	5.25e-14	33029	LMF1	-0.004168	0.11	8.20602	1.73e-15	6.52e-15	1.36331
cg09186101	80197062-	2.7863	25.3426	6.38e-07	44092	BAIAP2	-0.005097	0.13	-8.53419	1.48e-16	6.54e-15	-0.747606
cg01975672	55880593-	-3.22224	134.668	3.36e-28	51954	FCAR	-0.005932	0.14	-8.43989	3.02e-16	6.81e-15	-0.24042
cg26598451	54461015+	-0.44374	41.2531	2.75e-10	51954	FCAR	-0.005932	0.14	-8.43487	3.14e-16	6.81e-15	-0.251615
cg05501742	126892-	-4.45245	84.1419	7.54e-19	33029	LMF1	-0.004168	0.11	8.19642	1.86e-15	6.99e-15	0.655478
cg01765053	31643309-	3.34202	30.6244	4.7e-08	58892	HM13	-0.005133	0.13	8.26185	1.15e-15	7.16e-15	0.885068
cg12531953	56793075+	-1.01007	77.7694	1.29e-17	83888	RPS20	-0.004482	0.13	-8.48363	2.17e-16	7.17e-15	-0.292547
cg25490585	55581420+	-2.16929	233.697	1.01e-44	30756	TEX9	-0.005895	0.15	-8.62964	7.14e-17	7.18e-15	-0.210869
cg00448761	6066102-	-3.16817	210.758	4.42e-41	47073	GPR108	-0.006787	0.15	8.7344	3.19e-17	7.37e-15	0.156889
cg04442406	146187398+	-2.0239	22.8322	2.23e-06	67137	PLOD2	-0.004245	0.11	8.30562	8.28e-16	7.42e-15	0.255307
cg01485157	4431584-	2.09665	45.2811	4.03e-11	33753	CDIP1	-0.00616	0.14	-8.27313	1.05e-15	7.47e-15	-0.289101
cg04084883	862518+	3.6841	36.9457	2.17e-09	78537	SUN1	-0.002799	0.12	8.71101	3.82e-17	7.53e-15	0.637044
cg13197283	152433782-	-0.776853	44.3573	6.25e-11	82384	PRKAG2	-0.005741	0.14	-8.65243	5.99e-17	7.61e-15	-0.546264
cg10339152	749452-	0.64006	39.6051	6.05e-10	58466	FAM110A	-0.004566	0.11	8.63839	6.68e-17	8.1e-15	0.397503
cg04477203	141061883+	-2.86299	192.584	4.02e-38	73831	PCDH1	-0.006345	0.13	8.42013	3.51e-16	8.13e-15	0.195188
cg12454229	111745172-	0.289674	16.6722	5.05e-05	26273	ANKRD10	-0.005307	0.13	8.49106	2.05e-16	8.18e-15	0.32509
cg02250258	110789675+	-2.71564	191.199	6.8e-38	26273	ANKRD10	-0.005307	0.13	8.48405	2.17e-16	8.18e-15	0.235118
cg16453617	1257884-	1.78288	21.5816	4.18e-06	33029	LMF1	-0.004168	0.11	8.17388	2.2e-15	8.24e-15	0.543901
cg27381488	66300611-	0.49072	35.3811	4.64e-09	36981	LRRC29	-0.000907	0.19	-8.65996	5.66e-17	8.27e-15	-0.364217
cg19611175	128720242+	-2.79678	24.2597	1.09e-06	66749	TMCC1	-0.003769	0.11	8.28194	9.87e-16	8.38e-15	0.158388
cg12177944	129322537-	2.45649	31.0721	3.78e-08	66749	TMCC1	-0.003769	0.11	8.27635	1.03e-15	8.55e-15	0.377105
cg04072771	55574912-	2.9171	54.6296	4.98e-13	30756	TEX9	-0.005895	0.15	-8.55131	1.3e-16	8.7e-15	-0.666365
cg07933926	6485881+	-0.361566	167.085	7.53e-34	19933	COPS7A	-0.005075	0.14	8.57314	1.1e-16	8.77e-15	0.184747
cg25366390	6387608+	-3.20858	91.2846	3.24e-20	19933	COPS7A	-0.005075	0.14	8.56671	1.16e-16	8.77e-15	0.144482
cg00245635	1968935-	-4.15055	49.7134	4.97e-12	33029	LMF1	-0.004168	0.11	8.16507	2.34e-15	8.78e-15	0.644034
cg06154531	846507+	1.00734	92.2971	2.08e-20	142	MXRA8	-0.000563	0.11	8.51474	1.72e-16	8.81e-15	0.399035
cg17942925	180611441+	-4.32603	34.8693	5.94e-09	74993	RNF130	-0.00446	0.11	8.24673	1.28e-15	8.9e-15	0.333886
cg14289461	112575929-	-1.59389	28.7408	1.19e-07	77266	TRAF3IP2	-0.001173	0.17	8.48693	2.12e-16	8.93e-15	0.196893
cg01377358	30948211+	-0.395084	37.467	1.69e-09	58892	HM13	-0.005133	0.13	8.22804	1.47e-15	9.06e-15	0.224084
cg17292667	110787523-	1.3538	72.3501	1.47e-16	26278	ARHGEF7	-0.005152	0.13	-8.48316	2.18e-16	9.26e-15	-0.304868
cg18735775	110982652+	1.83968	68.7883	7.38e-16	26278	ARHGEF7	-0.005152	0.13	-8.48027	2.23e-16	9.26e-15	-0.286629
cg05415606	38357299+	0.353014	149.748	7.35e-31	53248	ATL2	-0.005831	0.14	8.44659	2.87e-16	9.31e-15	0.448577
cg06943420	1566699+	-4.01519	178.528	8.74e-36	142	MXRA8	-0.000563	0.11	8.49993	1.92e-16	9.61e-15	0.23426
cg14155058	134113929-	0.857849	60.7659	2.9e-14	88029	MED22	-0.004693	0.13	-8.66086	5.62e-17	9.77e-15	-0.244237
cg06521960	1220382+	0.366692	12.5382	0.000430011	33029	LMF1	-0.004168	0.11	8.14703	2.68e-15	1e-14	0.492852
cg06288821	56791882-	-3.00287	138.944	5.83e-29	83888	RPS20	-0.004482	0.13	-8.41889	3.54e-16	1e-14	-0.200655
cg00452257	40006451+	-3.44896	153.707	1.5e-31	49945	ADCK4	-0.003764	0.11	-8.39325	4.3e-16	1.01e-14	-0.194816
cg10473367	1309550-	1.46981	40.0431	4.9e-10	33029	LMF1	-0.004168	0.11	-8.14427	2.73e-15	1.02e-14	-0.249273
cg03242028	35754421-	1.02679	18.91	1.61e-05	86276	TPM2	-0.005379	0.15	-8.33971	6.42e-16	1.05e-14	-0.393874
cg16316042	7188426-	1.09003	105.171	7.91e-23	19933	COPS7A	-0.005075	0.14	8.5266	1.57e-16	1.08e-14	0.223882
cg05836286	5026543-	-4.33604	36.7751	2.36e-09	38667	SCIMP	-0.005392	0.14	-8.28139	9.91e-16	1.1e-14	-0.302643
cg06649540	1218496-	2.61481	16.6469	5.12e-05	33029	LMF1	-0.004168	0.11	8.13257	2.98e-15	1.11e-14	1.14676
cg07805542	9779309-	-1.16953	234.251	8.29e-45	621	CASZ1	-0.004933	0.11	-8.21254	1.65e-15	1.12e-14	-0.255073
cg19624849	145415412+	-3.19655	47.6416	1.32e-11	7288	PIAS3	-0.004474	0.11	-8.3234	7.25e-16	1.12e-14	-0.18452
cg14215077	36031678+	3.0531	113.816	1.99e-24	59179	CPNE1	-0.005311	0.12	-8.75143	2.79e-17	1.14e-14	-1.74216
cg01791232	29469490+	0.394603	27.3369	2.37e-07	61690	MTMR3	-0.007024	0.14	8.31261	7.86e-16	1.14e-14	0.155511
cg19237600	99564474-	1.8604	107.848	2.52e-23	80629	CPSF4	-0.000988	0.14	8.2595	1.17e-15	1.15e-14	0.378665
cg12814199	9935516-	1.44821	35.7763	3.83e-09	621	CASZ1	-0.004933	0.11	-8.20725	1.72e-15	1.16e-14	-0.430286
cg06968788	30877907+	0.944133	249.286	3.89e-47	61690	MTMR3	-0.007024	0.14	8.30392	8.38e-16	1.17e-14	0.216018
cg02318527	41318069-	-0.634377	15.7687	8.04e-05	49945	ADCK4	-0.003764	0.11	-8.36593	5.27e-16	1.21e-14	-0.269197
cg23957742	99054834+	1.32487	136.527	1.57e-28	80629	CPSF4	-0.000988	0.14	-8.25056	1.25e-15	1.22e-14	-0.391157
cg07894822	98870608+	2.22691	65.9737	2.66e-15	80629	CPSF4	-0.000988	0.14	8.24966	1.25e-15	1.22e-14	0.41769
cg05071677	180581950-	2.11093	51.4935	2.15e-12	74993	RNF130	-0.00446	0.11	8.19984	1.81e-15	1.22e-14	0.478824
cg13763550	4524223+	-3.62864	105.14	8.02e-23	33753	CDIP1	-0.00616	0.14	-8.19523	1.88e-15	1.32e-14	-0.179777
cg22515654	10590672-	1.02383	93.7234	1.12e-20	621	CASZ1	-0.004933	0.11	-8.18713	1.99e-15	1.33e-14	-0.339393
cg07632618	1230137-	2.89656	63.1871	9.52e-15	33029	LMF1	-0.004168	0.11	8.1021	3.72e-15	1.38e-14	0.805145
cg11671400	115688887-	-1.31498	89.5799	6.85e-20	18858	CADM1	-0.004779	0.13	-8.44048	3.01e-16	1.4e-14	-0.313401
cg10179297	787799+	3.01445	22.3799	2.8e-06	33029	LMF1	-0.004168	0.11	8.09923	3.8e-15	1.41e-14	1.56463
cg07280242	1396086-	0.669519	11.2001	0.00086969	142	MXRA8	-0.000563	0.11	8.44434	2.92e-16	1.43e-14	0.489079
cg12082871	141017675+	-3.55938	186.534	4.03e-37	73831	PCDH1	-0.006345	0.13	8.3216	7.35e-16	1.48e-14	0.209517
cg13832290	35649906-	1.73667	138.933	5.86e-29	86276	TPM2	-0.005379	0.15	-8.2856	9.61e-16	1.49e-14	-0.43403
cg00948520	4000652+	2.44886	11.3715	0.00079436	33753	CDIP1	-0.00616	0.14	-8.16925	2.27e-15	1.58e-14	-0.321248
cg04348709	99528078-	1.44979	76.218	2.58e-17	80629	CPSF4	-0.000988	0.14	8.21257	1.65e-15	1.59e-14	0.309505
cg02696275	80209304-	3.13019	97.7548	1.93e-21	44092	BAIAP2	-0.005097	0.13	-8.4057	3.91e-16	1.6e-14	-1.24102
cg26522708	10839450+	0.664846	161.753	6.15e-33	621	CASZ1	-0.004933	0.11	-8.16087	2.42e-15	1.6e-14	-0.314719
cg07127410	29427851-	1.33317	82.9724	1.27e-18	61690	MTMR3	-0.007024	0.14	8.25842	1.18e-15	1.6e-14	0.257582
cg04004158	1152474+	2.53615	44.8625	4.92e-11	33029	LMF1	-0.004168	0.11	8.0794	4.39e-15	1.63e-14	0.399102
cg02873098	4524103+	0.836554	13.8676	0.000214869	33763	UBALD1	-0.004497	0.13	-8.38626	4.53e-16	1.64e-14	-0.269565
cg23170057	100041683+	2.10498	153.988	1.34e-31	23886	ANKS1B	-0.004326	0.11	-8.39457	4.25e-16	1.67e-14	-0.449404
cg13043150	98972197-	-3.78386	144.84	5.32e-30	80585	TECPR1	-0.004332	0.11	8.75697	2.67e-17	1.67e-14	0.163771
cg01327147	34371380+	2.2401	65.1352	3.9e-15	86247	UNC13B	-0.006671	0.14	-8.54436	1.37e-16	1.7e-14	-0.501815
cg02892402	320613-	3.23027	107.526	2.89e-23	33029	LMF1	-0.004168	0.11	8.07225	4.63e-15	1.71e-14	1.0881
cg10233104	1212809-	3.37241	15.1538	0.000110351	33029	LMF1	-0.004168	0.11	8.07057	4.69e-15	1.73e-14	1.38178
cg27624753	1673702+	2.21579	75.92	2.95e-17	33029	LMF1	-0.004168	0.11	8.06991	4.71e-15	1.73e-14	0.864096
cg05063806	36772417+	-4.24243	133.956	4.5e-28	1798	MEAF6	-0.001818	0.11	8.17124	2.24e-15	1.73e-14	0.354431
cg17971578	36852463-	-3.21819	33.4686	1.17e-08	1798	MEAF6	-0.001818	0.11	8.16909	2.28e-15	1.73e-14	0.615498
cg04513422	111522314+	-0.228673	61.5314	2.04e-14	26273	ANKRD10	-0.005307	0.13	8.3732	4.99e-16	1.76e-14	0.344832
cg04436207	147136463-	0.375204	91.0842	3.54e-20	67137	PLOD2	-0.004245	0.11	8.18273	2.06e-15	1.77e-14	0.245005
cg23189410	147125712+	-4.20562	92.5336	1.88e-20	67137	PLOD2	-0.004245	0.11	8.1776	2.14e-15	1.77e-14	0.157852
cg16469492	141684248-	2.0283	20.9894	5.63e-06	73831	PCDH1	-0.006345	0.13	8.2891	9.36e-16	1.79e-14	0.398943
cg03147312	5078131+	5.75182	37.98	1.32e-09	33753	CDIP1	-0.00616	0.14	-8.14959	2.63e-15	1.81e-14	-2.55725
cg16622520	97264760+	2.88708	111.273	5.86e-24	12704	ZDHHC16	-0.006038	0.15	-8.56249	1.19e-16	1.85e-14	-0.512424
cg01951617	121411889+	2.04547	104.497	1.06e-22	55174	CLASP1	-0.003122	0.15	-8.42852	3.29e-16	1.86e-14	-0.488364
cg06206471	4364052+	-2.77416	83.2812	1.1e-18	33763	UBALD1	-0.004497	0.13	-8.36229	5.42e-16	1.86e-14	-0.184681
cg03291835	110802745-	2.94481	170.797	1.76e-34	26273	ANKRD10	-0.005307	0.13	8.35566	5.69e-16	1.88e-14	1.11865
cg10086328	7341276+	-1.41334	94.3967	8.33e-21	19933	COPS7A	-0.005075	0.14	8.43996	3.02e-16	1.91e-14	0.179133
cg15177071	29601619-	-2.57886	53.3178	9.18e-13	61690	MTMR3	-0.007024	0.14	8.22811	1.47e-15	1.94e-14	0.145532
cg09040896	1560040-	2.30121	123.778	3.04e-26	33147	HAGH	-0.006961	0.15	-8.54364	1.38e-16	1.97e-14	-0.492032
cg14288281	1093457-	-4.68947	166.343	1.01e-33	142	MXRA8	-0.000563	0.11	8.38963	4.41e-16	2.09e-14	0.225218
cg08231710	1566687+	-2.6283	186.06	4.83e-37	142	MXRA8	-0.000563	0.11	8.38742	4.49e-16	2.09e-14	0.23634
cg19615684	6310744+	-0.59515	117.811	3.69e-25	19933	COPS7A	-0.005075	0.14	8.41565	3.63e-16	2.12e-14	0.143663
cg16382322	141061902+	-2.77042	186.313	4.38e-37	73831	PCDH1	-0.006345	0.13	8.2543	1.21e-15	2.17e-14	0.184286
cg19977633	141117222-	-0.45657	119.89	1.54e-25	73831	PCDH1	-0.006345	0.13	8.25199	1.23e-15	2.17e-14	0.263757
cg10352418	66876938-	0.270282	148.418	1.26e-30	36981	LRRC29	-0.000907	0.19	-8.48801	2.1e-16	2.18e-14	-0.248233
cg06256596	66511944-	0.500511	32.3697	2e-08	36981	LRRC29	-0.000907	0.19	-8.47972	2.24e-16	2.18e-14	-0.30968
cg13927251	180077359-	-1.38695	58.5318	8.13e-14	74993	RNF130	-0.00446	0.11	8.11687	3.34e-15	2.19e-14	0.275349
cg01826337	1846001+	1.59627	132.365	8.65e-28	142	MXRA8	-0.000563	0.11	8.37745	4.84e-16	2.21e-14	0.481375
cg12210286	40732316+	-4.42207	175.089	3.31e-35	49945	ADCK4	-0.003764	0.11	-8.28066	9.97e-16	2.22e-14	-0.247509
cg00163546	34971057-	2.39606	79.0263	7.34e-18	45078	NOL4	-0.006278	0.14	-8.58876	9.76e-17	2.25e-14	-0.89826
cg13523528	54372062-	-4.51559	97.3083	2.35e-21	51954	FCAR	-0.005932	0.14	-8.26962	1.08e-15	2.29e-14	-0.219925
cg13166875	30868060+	-0.445401	93.1547	1.43e-20	61690	MTMR3	-0.007024	0.14	8.20044	1.81e-15	2.31e-14	0.17001
cg02923340	1307502+	1.40599	18.9344	1.59e-05	33029	LMF1	-0.004168	0.11	8.02876	6.36e-15	2.33e-14	0.433066
cg19374731	2279730+	1.83249	74.0247	6.91e-17	142	MXRA8	-0.000563	0.11	8.36609	5.27e-16	2.35e-14	0.551231
cg13935741	134146134+	-1.67415	216.538	5.22e-42	88029	MED22	-0.004693	0.13	-8.48874	2.09e-16	2.42e-14	-0.172884
cg10805676	421990-	2.05975	49.2188	6.27e-12	33029	LMF1	-0.004168	0.11	8.02117	6.72e-15	2.45e-14	0.931058
cg06775420	1742245-	4.12058	56.3539	2.23e-13	33029	LMF1	-0.004168	0.11	8.02019	6.76e-15	2.46e-14	0.859243
cg25032124	110946480-	2.64018	80.7045	3.47e-18	4088	AHCYL1	-0.005127	0.14	8.38164	4.69e-16	2.5e-14	0.698071
cg11233000	10851647+	-0.271882	71.1336	2.55e-16	621	CASZ1	-0.004933	0.11	-8.09561	3.9e-15	2.5e-14	-0.285624
cg25791973	54372808+	-5.39016	123.158	3.93e-26	51954	FCAR	-0.005932	0.14	-8.25387	1.22e-15	2.51e-14	-0.183272
cg12081643	110802645+	1.58521	131.284	1.35e-27	26278	ARHGEF7	-0.005152	0.13	-8.33818	6.49e-16	2.62e-14	-0.316685
cg08441029	11148711+	2.43553	40.6299	3.7e-10	10742	CELF2	-0.003963	0.12	-8.39756	4.16e-16	2.62e-14	-0.428463
cg03955630	11317823+	3.4393	156.447	5.04e-32	10742	CELF2	-0.003963	0.12	-8.37264	5.01e-16	2.62e-14	-1.26885
cg10305000	1682412-	0.764263	29.9621	6.51e-08	33029	LMF1	-0.004168	0.11	8.01163	7.2e-15	2.62e-14	0.426093
cg19584660	2141815-	2.97491	79.7994	5.19e-18	33147	HAGH	-0.006961	0.15	-8.49688	1.96e-16	2.65e-14	-0.640109
cg26777475	100199952+	1.21684	91.9712	2.4e-20	80629	CPSF4	-0.000988	0.14	8.13942	2.83e-15	2.69e-14	0.312274
cg27294816	54372713+	-4.73117	112.194	3.96e-24	51954	FCAR	-0.005932	0.14	-8.23358	1.41e-15	2.85e-14	-0.163234
cg05976753	29205988+	-3.70171	252.631	1.2e-47	83222	EXTL3	-0.006694	0.15	-8.50799	1.81e-16	2.86e-14	-0.195843
cg02132470	98468038+	-3.87745	25.443	6.07e-07	80629	CPSF4	-0.000988	0.14	8.1257	3.13e-15	2.95e-14	0.203656
cg03556015	1425082-	2.39624	25.7624	5.18e-07	33029	LMF1	-0.004168	0.11	7.99493	8.12e-15	2.95e-14	1.05058
cg26270879	31768463-	2.50384	57.741	1.17e-13	58892	HM13	-0.005133	0.13	8.06022	5.05e-15	2.96e-14	0.420118
cg12527909	109241986-	5.13368	60.6675	3.03e-14	4088	AHCYL1	-0.005127	0.14	8.34405	6.21e-16	3.03e-14	4.67069
cg11418112	54372610+	-2.62019	77.5884	1.4e-17	51954	FCAR	-0.005932	0.14	-8.22166	1.54e-15	3.04e-14	-0.181501
cg01248445	58513509-	0.822412	23.8827	1.32e-06	59995	GNAS	-0.00479	0.11	8.35154	5.87e-16	3.05e-14	0.577257
cg02293044	29703543+	1.09079	13.9198	0.000209111	61690	MTMR3	-0.007024	0.14	8.15713	2.49e-15	3.09e-14	0.198108
cg04277677	37914685+	1.35811	75.2139	4.05e-17	62255	SUN2	-0.000166	0.19	-8.63958	6.61e-17	3.09e-14	-0.325986
cg27467383	38073472-	-2.03273	304.622	2.33e-55	62255	SUN2	-0.000166	0.19	-8.54652	1.35e-16	3.09e-14	-0.224291
cg21737444	38071591-	-1.38365	144.933	5.12e-30	62255	SUN2	-0.000166	0.19	-8.5417	1.4e-16	3.09e-14	-0.199126
cg11540735	38092771+	-3.45612	185.232	6.63e-37	62255	SUN2	-0.000166	0.19	-8.5161	1.7e-16	3.09e-14	-0.167182
cg15516226	180467519+	2.5101	77.3388	1.56e-17	74993	RNF130	-0.00446	0.11	8.06525	4.87e-15	3.13e-14	0.537901
cg23486853	30642980+	-3.42039	186.937	3.45e-37	61690	MTMR3	-0.007024	0.14	8.14848	2.65e-15	3.21e-14	0.158676
cg03575041	54851571+	0.402303	83.2102	1.14e-18	51954	FCAR	-0.005932	0.14	-8.21074	1.67e-15	3.22e-14	-0.326599
cg12586594	54372709+	-4.66328	112.903	2.93e-24	51954	FCAR	-0.005932	0.14	-8.20478	1.75e-15	3.26e-14	-0.164064
cg25693289	54372625+	-4.96427	113.425	2.35e-24	51954	FCAR	-0.005932	0.14	-8.20308	1.77e-15	3.26e-14	-0.185446
cg01422249	132110968+	1.97374	118.567	2.69e-25	73294	KIF3A	-0.002661	0.13	-8.61264	8.13e-17	3.26e-14	-0.349219
cg23497611	37985316+	1.86094	65.4123	3.44e-15	53248	ATL2	-0.005831	0.14	8.26545	1.12e-15	3.29e-14	0.529222
cg08916374	145471727+	-0.257615	28.5861	1.28e-07	7288	PIAS3	-0.004474	0.11	-8.16981	2.26e-15	3.35e-14	-0.253255
cg08195943	129694487-	-3.60152	37.645	1.55e-09	66749	TMCC1	-0.003769	0.11	8.08748	4.14e-15	3.37e-14	0.139481
cg08742106	5031982-	1.31453	12.9445	0.000347653	38667	SCIMP	-0.005392	0.14	-8.11839	3.3e-15	3.42e-14	-0.400618
cg06130354	4847601-	2.21013	20.1031	8.81e-06	38667	SCIMP	-0.005392	0.14	-8.11721	3.33e-15	3.42e-14	-0.597511
cg02360367	2180027-	1.31014	124.751	2.02e-26	142	MXRA8	-0.000563	0.11	8.31189	7.9e-16	3.45e-14	0.390325
cg00022308	27851831+	-3.09606	108.433	1.96e-23	53041	SUPT7L	-0.004928	0.12	-8.66188	5.57e-17	3.47e-14	-1.76278
cg10929628	112169571-	1.10594	24.1377	1.16e-06	26278	ARHGEF7	-0.005152	0.13	-8.29604	8.89e-16	3.48e-14	-0.236383
cg05119290	4439394+	1.64603	30.9554	4e-08	38690	RPAIN	-0.006636	0.15	-8.27215	1.06e-15	3.66e-14	-0.264631
cg11609940	4541334+	1.38896	52.9773	1.08e-12	38667	SCIMP	-0.005392	0.14	-8.10563	3.63e-15	3.66e-14	-0.336382
cg09364501	1609468-	2.40335	78.9379	7.63e-18	33029	LMF1	-0.004168	0.11	7.96441	1.01e-14	3.67e-14	1.33484
cg14053590	100321217-	2.14565	18.5447	1.94e-05	80629	CPSF4	-0.000988	0.14	8.09128	4.03e-15	3.76e-14	0.438154
cg04644624	30722331-	-3.64439	95.3856	5.41e-21	61690	MTMR3	-0.007024	0.14	8.12043	3.25e-15	3.84e-14	0.141289
cg14380939	34977523+	0.837769	64.0498	6.41e-15	86276	TPM2	-0.005379	0.15	-8.14897	2.64e-15	3.86e-14	-0.370255
cg12700732	30117159+	-0.806153	20.7398	6.39e-06	61690	MTMR3	-0.007024	0.14	8.11292	3.44e-15	3.95e-14	0.234153
cg21775570	2171834-	-2.91287	101.949	3.16e-22	142	MXRA8	-0.000563	0.11	8.28943	9.34e-16	3.99e-14	0.364286
cg14268632	38092830+	-4.43172	215.647	7.25e-42	62255	SUN2	-0.000166	0.19	-8.45031	2.79e-16	4.07e-14	-0.205688
cg15901950	1256513+	1.45409	74.7712	4.94e-17	142	MXRA8	-0.000563	0.11	8.2828	9.81e-16	4.11e-14	0.487598
cg11851429	110037126+	-4.8717	49.4872	5.53e-12	4088	AHCYL1	-0.005127	0.14	-8.29214	9.15e-16	4.13e-14	-0.484243
cg12325455	38092876-	-3.06134	194.803	1.74e-38	62255	SUN2	-0.000166	0.19	-8.41814	3.56e-16	4.18e-14	-0.177969
cg07963345	39436852+	-3.36613	211.236	3.7e-41	62255	SUN2	-0.000166	0.19	-8.39074	4.38e-16	4.18e-14	-0.187721
cg25247183	38073049-	-4.24674	309.748	4.28e-56	62255	SUN2	-0.000166	0.19	-8.38437	4.59e-16	4.18e-14	-0.164897
cg07212747	4539233-	3.25561	22.1344	3.17e-06	33753	CDIP1	-0.00616	0.14	-8.03074	6.26e-15	4.23e-14	-0.713572
cg16326403	31123990-	-2.56876	83.5079	9.98e-19	58892	HM13	-0.005133	0.13	8.00829	7.37e-15	4.25e-14	0.203871
cg09131339	109914235-	-1.53367	109.218	1.4e-23	4088	AHCYL1	-0.005127	0.14	-8.27698	1.02e-15	4.29e-14	-0.307462
cg11224984	2203045+	2.09642	43.4562	9.59e-11	142	MXRA8	-0.000563	0.11	8.27393	1.05e-15	4.3e-14	0.458451
cg24492119	158245646+	-0.482228	67.7317	1.19e-15	78289	EZR	-0.005033	0.14	8.29128	9.21e-16	4.31e-14	0.305243
cg14352298	112236639-	1.36032	32.6667	1.73e-08	26278	ARHGEF7	-0.005152	0.13	-8.26276	1.14e-15	4.33e-14	-0.26788
cg03078488	23506648-	2.32191	29.9577	6.52e-08	78994	FAM221A	-0.006066	0.14	7.98125	8.97e-15	4.33e-14	0.493921
cg09905475	29469461+	-3.77829	94.1282	9.36e-21	61690	MTMR3	-0.007024	0.14	8.09503	3.92e-15	4.39e-14	0.138772
cg07751770	1251787+	2.53789	36.4369	2.78e-09	33029	LMF1	-0.004168	0.11	7.93837	1.22e-14	4.4e-14	0.723694
cg02949111	788184-	2.2846	47.7899	1.23e-11	33029	LMF1	-0.004168	0.11	7.93685	1.24e-14	4.44e-14	1.31178
cg01443318	67466260-	2.15145	33.6634	1.07e-08	36981	LRRC29	-0.000907	0.19	-8.37136	5.06e-16	4.44e-14	-0.507394
cg23449231	179239690-	1.46683	16.5762	5.31e-05	74993	RNF130	-0.00446	0.11	8.01624	6.96e-15	4.44e-14	0.426698
cg26857521	2350123-	1.25054	11.7006	0.000667739	142	MXRA8	-0.000563	0.11	8.26633	1.11e-15	4.46e-14	0.538149
cg09553982	77875676-	1.72392	16.0002	7.13e-05	12295	RPS24	-0.006303	0.14	8.01974	6.79e-15	4.46e-14	0.450839
cg24687970	1397896-	0.995773	25.3615	6.32e-07	142	MXRA8	-0.000563	0.11	8.25797	1.18e-15	4.66e-14	0.449476
cg02851105	734504+	-5.73263	18.6731	1.82e-05	33029	LMF1	-0.004168	0.11	7.92641	1.33e-14	4.78e-14	0.40951
cg24607783	146187037+	1.36656	26.8874	2.96e-07	67137	PLOD2	-0.004245	0.11	8.03696	5.99e-15	4.79e-14	0.344396
cg27230882	110976749+	2.0029	80.0349	4.68e-18	4088	AHCYL1	-0.005127	0.14	-8.2521	1.23e-15	4.81e-14	-0.665699
cg01334632	41036807-	-2.90567	57.098	1.58e-13	49945	ADCK4	-0.003764	0.11	-8.17164	2.23e-15	4.83e-14	-0.209827
cg14626903	133813059-	0.352646	85.7553	3.69e-19	88029	MED22	-0.004693	0.13	-8.35652	5.66e-16	4.92e-14	-0.198347
cg26317834	4486136-	0.696811	51.6021	2.05e-12	38667	SCIMP	-0.005392	0.14	-8.05596	5.21e-15	5.13e-14	-0.31798
cg15052890	4636830-	2.08269	29.6268	7.68e-08	38667	SCIMP	-0.005392	0.14	-8.05453	5.27e-15	5.13e-14	-0.522825
cg27109106	141294040+	-1.91841	122.326	5.57e-26	73831	PCDH1	-0.006345	0.13	8.12964	3.04e-15	5.15e-14	0.246952
cg08420415	38477802+	-2.17836	153.364	1.73e-31	62255	SUN2	-0.000166	0.19	-8.33494	6.65e-16	5.29e-14	-0.218911
cg23896816	39473253+	-3.47135	228.605	6.37e-44	62255	SUN2	-0.000166	0.19	-8.32322	7.26e-16	5.29e-14	-0.209972
cg24053715	38214548-	-2.36395	125.063	1.78e-26	62255	SUN2	-0.000166	0.19	-8.30727	8.18e-16	5.31e-14	-0.210312
cg13897416	38093079+	-2.02424	164.268	2.28e-33	62255	SUN2	-0.000166	0.19	-8.29828	8.74e-16	5.31e-14	-0.230601
cg01003448	745685-	1.78654	182.957	1.59e-36	33029	LMF1	-0.004168	0.11	7.91027	1.5e-14	5.36e-14	0.989027
cg02445958	66911914+	2.58997	17.9514	2.63e-05	36981	LRRC29	-0.000907	0.19	-8.3315	6.82e-16	5.44e-14	-0.622881
cg05908691	78870221+	2.91333	45.1781	4.23e-11	12295	RPS24	-0.006303	0.14	7.98737	8.58e-15	5.44e-14	0.845488
cg17710804	36771844-	1.38154	22.1537	3.14e-06	1798	MEAF6	-0.001818	0.11	8.01006	7.28e-15	5.46e-14	0.65032
cg08080213	55866907+	0.94604	23.2952	1.77e-06	51954	FCAR	-0.005932	0.14	-8.12837	3.07e-15	5.53e-14	-0.320021
cg13161113	158438198-	-0.680776	140.487	3.11e-29	78289	EZR	-0.005033	0.14	8.24141	1.33e-15	5.62e-14	0.275598
cg27115863	37921640-	-1.43908	251.685	1.67e-47	62255	SUN2	-0.000166	0.19	-8.27945	1.01e-15	5.64e-14	-0.200985
cg03955767	5603961-	0.963147	76.9033	1.9e-17	38690	RPAIN	-0.006636	0.15	-8.20546	1.74e-15	5.67e-14	-0.267704
cg19183842	39993358-	1.42805	177.2	1.46e-35	49945	ADCK4	-0.003764	0.11	8.13851	2.85e-15	5.99e-14	0.294065
cg05883195	1072056-	1.48799	24.3252	1.06e-06	33029	LMF1	-0.004168	0.11	7.87832	1.88e-14	6.71e-14	0.627611
cg06784691	2245988+	-0.300554	96.9947	2.69e-21	142	MXRA8	-0.000563	0.11	8.20351	1.77e-15	6.71e-14	0.373418
cg17942851	36786285+	1.41128	15.7003	8.33e-05	1798	MEAF6	-0.001818	0.11	7.9783	9.16e-15	6.78e-14	0.712122
cg00673724	45648483-	3.04924	77.7642	1.29e-17	50392	CLASRP	-0.006816	0.15	-8.41848	3.55e-16	6.8e-14	-1.08523
cg02250258	110789675+	-2.71564	191.199	6.8e-38	26278	ARHGEF7	-0.005152	0.13	-8.19663	1.86e-15	6.86e-14	-0.144895
cg07464125	78943634-	2.60375	23.0816	1.97e-06	12295	RPS24	-0.006303	0.14	7.94866	1.14e-14	6.96e-14	0.691053
cg10369688	39898283-	1.46572	13.6225	0.000244091	49945	ADCK4	-0.003764	0.11	-8.1136	3.42e-15	6.99e-14	-0.364086
cg12592359	30944839-	1.28817	31.7172	2.76e-08	58892	HM13	-0.005133	0.13	7.93696	1.24e-14	7.02e-14	0.213596
cg00693240	4684507-	2.5762	25.6407	5.5e-07	33753	CDIP1	-0.00616	0.14	-7.95697	1.07e-14	7.09e-14	-0.325477
cg06387245	348076+	2.54352	13.5811	0.000249401	33029	LMF1	-0.004168	0.11	7.87008	2e-14	7.09e-14	1.10821
cg10952663	38073334-	-1.91373	207.913	1.27e-40	62255	SUN2	-0.000166	0.19	-8.23468	1.4e-15	7.3e-14	-0.207929
cg05203213	73419551-	-1.55188	91.8513	2.53e-20	54043	DCTN1	-0.005692	0.13	8.31587	7.67e-16	7.4e-14	0.175144
cg09989996	753376-	0.775073	86.9482	2.18e-19	142	MXRA8	-0.000563	0.11	8.18009	2.1e-15	7.7e-14	0.337119
cg14470479	34339403+	1.38262	56.8538	1.77e-13	86206	IL11RA	-0.00665	0.14	7.90015	1.61e-14	7.71e-14	0.553776
cg23865597	46987786+	2.38263	101.076	4.6e-22	45389	HAUS1	-0.000171	0.12	8.11246	3.45e-15	7.76e-14	0.516495
cg09798061	1482603+	1.75957	123.015	4.17e-26	33029	LMF1	-0.004168	0.11	7.85664	2.2e-14	7.78e-14	0.773452
cg03389538	128779498-	2.24578	58.2977	9.06e-14	66749	TMCC1	-0.003769	0.11	7.96294	1.02e-14	7.82e-14	0.527953
cg17001194	116216209-	1.33148	94.987	6.44e-21	18858	CADM1	-0.004779	0.13	-8.18393	2.04e-15	7.89e-14	-0.492508
cg21519371	23750085+	3.66504	59.2758	5.77e-14	78994	FAM221A	-0.006066	0.14	7.89549	1.66e-14	7.9e-14	1.96345
cg06410591	6741181-	-5.2817	189.703	1.2e-37	47073	GPR108	-0.006787	0.15	8.30763	8.15e-16	8.08e-14	0.14126
cg13645811	158403520+	-0.32736	138.54	6.88e-29	78289	EZR	-0.005033	0.14	8.17832	2.13e-15	8.14e-14	0.346679
cg05924031	1227335+	3.27534	57.0856	1.59e-13	33029	LMF1	-0.004168	0.11	7.84968	2.31e-14	8.17e-14	1.23849
cg08922361	145989661-	1.40665	35.3105	4.8e-09	7288	PIAS3	-0.004474	0.11	-8.04212	5.77e-15	8.17e-14	-0.316979
cg22550679	141742115+	2.35344	46.5468	2.21e-11	73831	PCDH1	-0.006345	0.13	8.05755	5.15e-15	8.18e-14	0.51162
cg02026608	141133027+	-0.29039	26.8498	3.02e-07	73831	PCDH1	-0.006345	0.13	8.05617	5.21e-15	8.18e-14	0.257674
cg11679014	38092719-	-1.83544	182.903	1.62e-36	62255	SUN2	-0.000166	0.19	-8.20545	1.74e-15	8.29e-14	-0.194929
cg03214297	38453296-	-5.35423	178.128	1.02e-35	62255	SUN2	-0.000166	0.19	-8.19954	1.82e-15	8.29e-14	-0.161045
cg06594770	38092974-	-3.13243	224.104	3.27e-43	62255	SUN2	-0.000166	0.19	-8.19044	1.94e-15	8.34e-14	-0.211202
cg26535805	54372556-	-4.48725	102.29	2.73e-22	51954	FCAR	-0.005932	0.14	-8.06532	4.87e-15	8.41e-14	-0.187743
cg14561229	37915089+	-5.05155	192.183	4.68e-38	62255	SUN2	-0.000166	0.19	-8.17992	2.1e-15	8.51e-14	-0.175288
cg02351655	4442918+	2.19795	113.829	1.98e-24	33763	UBALD1	-0.004497	0.13	-8.15018	2.62e-15	8.56e-14	-0.365198
cg22938308	54372927+	-4.97652	111.382	5.59e-24	51954	FCAR	-0.005932	0.14	-8.05805	5.13e-15	8.69e-14	-0.175939
cg13728834	35846324-	1.80033	37.0331	2.09e-09	86276	TPM2	-0.005379	0.15	-8.02995	6.3e-15	8.72e-14	-0.571793
cg20038368	180328345+	2.89663	105.471	6.96e-23	67728	TTC14	-0.006461	0.13	-8.38187	4.68e-16	8.75e-14	-0.531713
cg03989125	38214979+	-3.91706	151.947	3.04e-31	62255	SUN2	-0.000166	0.19	-8.16621	2.33e-15	8.92e-14	-0.167102
cg06443644	1846046-	1.18755	67.6186	1.26e-15	142	MXRA8	-0.000563	0.11	8.15747	2.48e-15	8.93e-14	0.397006
cg11949874	11381935-	-0.485099	78.9756	7.5e-18	621	CASZ1	-0.004933	0.11	-7.90741	1.53e-14	9.02e-14	-0.327466
cg06549607	110440352+	-1.54025	107.043	3.55e-23	26273	ANKRD10	-0.005307	0.13	8.12641	3.11e-15	9.15e-14	0.269994
cg05308792	1578807+	2.9912	15.4542	9.45e-05	33029	LMF1	-0.004168	0.11	7.83327	2.6e-14	9.15e-14	0.847468
cg03401488	9921621-	2.18508	110.194	9.26e-24	621	CASZ1	-0.004933	0.11	-7.90421	1.56e-14	9.16e-14	-0.845102
cg11515530	110140922-	3.01498	54.0901	6.4e-13	4088	AHCYL1	-0.005127	0.14	8.13211	2.99e-15	9.21e-14	1.01236
cg15168995	37914206+	1.31894	73.4863	8.81e-17	62255	SUN2	-0.000166	0.19	-8.15355	2.55e-15	9.3e-14	-0.321996
cg23520075	54371944-	-4.36562	87.7109	1.56e-19	51954	FCAR	-0.005932	0.14	-8.04245	5.75e-15	9.54e-14	-0.151358
cg25742326	901449-	0.530708	31.3415	3.31e-08	142	MXRA8	-0.000563	0.11	8.14491	2.72e-15	9.63e-14	0.456513
cg18884940	22894078-	-4.43669	33.127	1.39e-08	78994	FAM221A	-0.006066	0.14	7.86475	2.07e-14	9.69e-14	0.299476
cg01720228	4486934-	1.1338	103.304	1.76e-22	38690	RPAIN	-0.006636	0.15	-8.12464	3.16e-15	9.73e-14	-0.249326
cg08157459	112176430-	1.02641	60.7574	2.91e-14	26278	ARHGEF7	-0.005152	0.13	-8.13256	2.98e-15	9.9e-14	-0.237151
cg04064963	158243386-	2.06453	26.2129	4.14e-07	78289	EZR	-0.005033	0.14	8.12862	3.06e-15	9.93e-14	0.540639
cg06799533	2307758-	1.59885	79.5371	5.84e-18	142	MXRA8	-0.000563	0.11	8.13826	2.86e-15	9.94e-14	0.445038
cg05304361	55599320+	0.711258	58.7145	7.47e-14	51954	FCAR	-0.005932	0.14	-8.03312	6.16e-15	1e-13	-0.298625
cg26314055	1182658+	-3.25412	109.593	1.2e-23	142	MXRA8	-0.000563	0.11	8.13398	2.95e-15	1.01e-13	0.237891
cg20117742	54876795+	0.712265	73.4458	8.97e-17	51954	FCAR	-0.005932	0.14	-8.0274	6.42e-15	1.02e-13	-0.334188
cg24535439	1566351-	-1.49023	129.351	3e-27	142	MXRA8	-0.000563	0.11	8.12363	3.18e-15	1.06e-13	0.280564
cg10071431	949659-	2.76514	25.7224	5.28e-07	33029	LMF1	-0.004168	0.11	7.81091	3.05e-14	1.07e-13	0.799736
cg04499151	100231278+	-4.25412	26.019	4.56e-07	80629	CPSF4	-0.000988	0.14	7.94437	1.17e-14	1.08e-13	0.28403
cg08181402	1479446+	1.30057	42.455	1.55e-10	33029	LMF1	-0.004168	0.11	7.80914	3.08e-14	1.08e-13	0.67516
cg19069346	41239214-	-3.47906	211.13	3.85e-41	60664	MX1	-0.005574	0.15	-8.12468	3.15e-15	1.08e-13	-0.196997
cg24138964	2025206-	1.28935	50.4639	3.49e-12	142	MXRA8	-0.000563	0.11	8.11715	3.33e-15	1.09e-13	0.557596
cg26357403	1878565-	1.18356	133.657	5.09e-28	142	MXRA8	-0.000563	0.11	8.11088	3.49e-15	1.12e-13	0.439408
cg09035736	38599166+	-3.76594	307.957	7.73e-56	62255	SUN2	-0.000166	0.19	-8.12003	3.26e-15	1.13e-13	-0.212759
cg19612309	41112379+	-2.45784	147.195	2.05e-30	49945	ADCK4	-0.003764	0.11	-8.04357	5.71e-15	1.14e-13	-0.232857
cg16594957	3776135-	3.07979	16.3265	6.03e-05	33753	CDIP1	-0.00616	0.14	-7.88709	1.77e-14	1.16e-13	-0.775573
cg02954562	6649806-	-0.743425	172.606	8.7e-35	19933	COPS7A	-0.005075	0.14	8.15406	2.54e-15	1.16e-13	0.183024
cg16100690	7260877+	-2.72367	228.982	5.56e-44	19933	COPS7A	-0.005075	0.14	8.15191	2.58e-15	1.16e-13	0.178413
cg05096637	121846490+	-0.62355	112.915	2.92e-24	55177	CLASP1	-0.007242	0.15	8.1631	2.38e-15	1.18e-13	0.762557
cg07603517	40940074+	-3.02064	14.2343	0.000177604	49945	ADCK4	-0.003764	0.11	-8.03316	6.15e-15	1.19e-13	-0.291721
cg19404207	99587136+	2.17511	91.8334	2.55e-20	80629	CPSF4	-0.000988	0.14	7.93001	1.3e-14	1.19e-13	0.407424
cg02396836	37780753-	1.98578	20.8874	5.93e-06	1798	MEAF6	-0.001818	0.11	7.89854	1.63e-14	1.19e-13	0.841962
cg06846898	34729535-	1.82796	46.2626	2.53e-11	86276	TPM2	-0.005379	0.15	-7.97964	9.07e-15	1.19e-13	-0.673745
cg01551133	10875522+	2.77239	14.8077	0.000131962	621	CASZ1	-0.004933	0.11	-7.86395	2.09e-14	1.2e-13	-0.951743
cg22954818	39354115-	0.49811	173.796	5.47e-35	62255	SUN2	-0.000166	0.19	-8.10541	3.63e-15	1.2e-13	-0.248129
cg01028364	55543264-	1.25416	57.3725	1.39e-13	30756	TEX9	-0.005895	0.15	-8.16284	2.38e-15	1.2e-13	-0.286175
cg20543681	642673-	-0.309379	111.294	5.8e-24	58466	FAM110A	-0.004566	0.11	8.20938	1.69e-15	1.23e-13	0.252934
cg22902400	39473197+	-3.1063	220.549	1.2e-42	62255	SUN2	-0.000166	0.19	-8.09616	3.89e-15	1.23e-13	-0.179523
cg03595018	937477-	3.56653	25.5442	5.77e-07	33029	LMF1	-0.004168	0.11	7.78741	3.6e-14	1.26e-13	0.542086
cg14683380	4498541-	0.509588	20.2333	8.25e-06	38690	RPAIN	-0.006636	0.15	-8.07581	4.51e-15	1.27e-13	-0.242609
cg23502639	5402883+	-0.214023	34.1513	8.42e-09	38690	RPAIN	-0.006636	0.15	-8.0745	4.55e-15	1.27e-13	-0.179965
cg04287259	9730401+	0.816629	41.1247	2.92e-10	621	CASZ1	-0.004933	0.11	-7.85352	2.25e-14	1.29e-13	-0.367905
cg20917241	110852526-	2.28839	93.9454	1.01e-20	26273	ANKRD10	-0.005307	0.13	8.0662	4.84e-15	1.31e-13	0.446372
cg00573857	981189+	0.747596	202.348	1.01e-39	71450	ZDHHC11	-0.001024	0.22	8.46965	2.41e-16	1.31e-13	0.231649
cg16600869	40349633+	3.36684	50.6016	3.27e-12	1911	BMP8B	-0.00768	0.15	-8.34971	5.95e-16	1.35e-13	-1.12882
cg05490233	129321847-	3.24001	35.3112	4.79e-09	66749	TMCC1	-0.003769	0.11	7.88435	1.8e-14	1.35e-13	0.572907
cg04871460	1991521-	-0.356128	54.7685	4.66e-13	142	MXRA8	-0.000563	0.11	8.07977	4.38e-15	1.36e-13	0.402715
cg04209460	4711018+	-1.43777	16.4562	5.64e-05	38667	SCIMP	-0.005392	0.14	-7.91198	1.48e-14	1.37e-13	-0.240902
cg15975806	110319607-	1.98898	142.248	1.52e-29	26273	ANKRD10	-0.005307	0.13	8.04929	5.47e-15	1.38e-13	0.39743
cg27605858	32034667-	0.75115	79.6565	5.54e-18	58892	HM13	-0.005133	0.13	7.84071	2.46e-14	1.38e-13	0.231649
cg24661860	10784363+	1.93709	189.858	1.13e-37	621	CASZ1	-0.004933	0.11	-7.84159	2.45e-14	1.39e-13	-0.454395
ch.16.97779F	1711947+	-4.1532	29.7513	7.22e-08	33147	HAGH	-0.006961	0.15	8.26041	1.16e-15	1.4e-13	0.527486
cg07077978	38508155+	1.99522	43.67	8.67e-11	1798	MEAF6	-0.001818	0.11	7.86677	2.04e-14	1.42e-13	0.780446
cg23678594	1712021-	-2.7601	252.289	1.35e-47	142	MXRA8	-0.000563	0.11	8.07014	4.7e-15	1.44e-13	0.301716
cg12663811	901685-	1.317	20.0461	9.07e-06	142	MXRA8	-0.000563	0.11	8.06773	4.78e-15	1.44e-13	0.563141
cg04156483	2254199-	0.640229	32.9038	1.54e-08	142	MXRA8	-0.000563	0.11	8.06473	4.89e-15	1.46e-13	0.401711
cg25011809	132070490-	2.59668	64.9595	4.23e-15	73294	KIF3A	-0.002661	0.13	-8.32051	7.41e-16	1.49e-13	-0.273033
cg20975414	145715571-	1.44487	28.6095	1.27e-07	7288	PIAS3	-0.004474	0.11	-7.95087	1.12e-14	1.52e-13	-0.340346
cg24147838	54876664-	2.14735	24.6776	8.88e-07	51954	FCAR	-0.005932	0.14	-7.96956	9.76e-15	1.53e-13	-0.490288
cg01195246	745765-	0.843947	143.125	1.07e-29	33029	LMF1	-0.004168	0.11	7.75975	4.38e-14	1.53e-13	0.722101
cg24874612	4689765-	-2.19176	50.7379	3.07e-12	38690	RPAIN	-0.006636	0.15	-8.04265	5.74e-15	1.53e-13	-0.171379
cg14830045	1173264+	0.255374	102.688	2.3e-22	142	MXRA8	-0.000563	0.11	8.05498	5.25e-15	1.54e-13	0.289569
cg03845626	1032491+	-2.37945	61.3231	2.24e-14	33029	LMF1	-0.004168	0.11	-7.75718	4.46e-14	1.55e-13	-2.05553
cg06251289	66639593-	-4.32995	360.126	4.15e-63	36981	LRRC29	-0.000907	0.19	-8.15788	2.47e-15	1.55e-13	-0.194786
cg08242636	67062389-	1.52816	46.4109	2.36e-11	36981	LRRC29	-0.000907	0.19	-8.14803	2.66e-15	1.55e-13	-0.331371
cg00262621	1566374-	-1.10407	127.447	6.6e-27	142	MXRA8	-0.000563	0.11	8.0513	5.39e-15	1.56e-13	0.300781
cg25594899	1182226+	-4.09181	124.472	2.27e-26	142	MXRA8	-0.000563	0.11	8.04955	5.46e-15	1.56e-13	0.272747
cg13938098	112575966-	-0.957883	39.9816	5.05e-10	77266	TRAF3IP2	-0.001173	0.17	8.06723	4.8e-15	1.57e-13	0.202333
cg10769989	54106888-	2.59634	40.557	3.83e-10	51954	FCAR	-0.005932	0.14	-7.96023	1.04e-14	1.61e-13	-0.628547
cg07926275	1228210+	3.12049	43.8602	7.92e-11	33029	LMF1	-0.004168	0.11	7.75039	4.68e-14	1.62e-13	0.772326
cg17602776	178977377+	-6.21866	33.3466	1.24e-08	74993	RNF130	-0.00446	0.11	7.82943	2.67e-14	1.63e-13	0.5543
cg11698827	45600540+	2.49432	141.309	2.23e-29	50392	CLASRP	-0.006816	0.15	-8.27123	1.07e-15	1.64e-13	-0.854492
cg02637078	55684939-	-1.7058	38.1654	1.21e-09	51954	FCAR	-0.005932	0.14	-7.95444	1.09e-14	1.64e-13	-0.264794
cg15043642	141061863+	-2.18296	140.719	2.83e-29	73831	PCDH1	-0.006345	0.13	7.94977	1.13e-14	1.65e-13	0.161474
cg13577361	141137028-	2.76133	28.7858	1.16e-07	73831	PCDH1	-0.006345	0.13	7.94549	1.16e-14	1.65e-13	0.625337
cg05691152	38092978-	-3.47627	234.667	7.14e-45	62255	SUN2	-0.000166	0.19	-8.05048	5.43e-15	1.65e-13	-0.19889
cg24531009	99987853+	1.21422	57.1234	1.56e-13	80629	CPSF4	-0.000988	0.14	7.88161	1.84e-14	1.67e-13	0.344448
cg08854560	38453474-	-5.12959	191.141	6.96e-38	62255	SUN2	-0.000166	0.19	-8.04235	5.76e-15	1.67e-13	-0.167073
cg18766864	38863605-	-2.67974	187.464	2.82e-37	62255	SUN2	-0.000166	0.19	-8.03755	5.96e-15	1.67e-13	-0.200546
cg22442211	24274666+	1.57274	30.3929	5.27e-08	78994	FAM221A	-0.006066	0.14	7.78473	3.67e-14	1.69e-13	0.417031
cg09588074	111699131-	-0.795018	87.1954	1.96e-19	26273	ANKRD10	-0.005307	0.13	8.01397	7.08e-15	1.7e-13	0.290354
cg04517903	1557605+	4.04157	22.3769	2.8e-06	33147	HAGH	-0.006961	0.15	-8.22641	1.49e-15	1.71e-13	-0.462389
cg13825112	34726950-	2.12389	92.4024	1.99e-20	86276	TPM2	-0.005379	0.15	-7.91786	1.42e-14	1.77e-13	-0.636917
cg00973118	374570-	2.79978	49.6121	5.21e-12	33029	LMF1	-0.004168	0.11	7.73584	5.19e-14	1.8e-13	1.19246
cg12799824	2155728+	1.79906	11.8924	0.000603619	142	MXRA8	-0.000563	0.11	8.02716	6.43e-15	1.81e-13	0.53287
cg00744924	180042471+	2.47291	94.1719	9.19e-21	74993	RNF130	-0.00446	0.11	7.81084	3.05e-14	1.84e-13	0.663631
cg05920454	6310391+	-4.36139	240.276	9.56e-46	19933	COPS7A	-0.005075	0.14	8.07987	4.38e-15	1.85e-13	0.134497
cg14023023	36789401+	-4.52622	67.9358	1.09e-15	1798	MEAF6	-0.001818	0.11	7.82483	2.76e-14	1.88e-13	0.876027
cg00343839	5403516+	-3.55887	108.857	1.64e-23	38667	SCIMP	-0.005392	0.14	7.86075	2.13e-14	1.92e-13	1.47447
cg14709833	112157732+	-2.06515	200.679	1.9e-39	26278	ARHGEF7	-0.005152	0.13	-8.03483	6.08e-15	1.97e-13	-0.162024
cg27060381	30723363+	-1.92724	59.5072	5.18e-14	61690	MTMR3	-0.007024	0.14	7.8714	1.98e-14	2.06e-13	0.162148
cg17143168	11632135-	0.490189	164.226	2.32e-33	621	CASZ1	-0.004933	0.11	-7.78	3.79e-14	2.13e-13	-0.303352
cg10957584	5148097-	-4.45708	78.2695	1.03e-17	33753	CDIP1	-0.00616	0.14	-7.79368	3.44e-14	2.24e-13	-0.413958
cg21507078	138444145-	0.357106	155.014	8.93e-32	73500	FAM13B	-0.004515	0.11	-8.37834	4.8e-16	2.25e-13	-0.309071
cg02633600	1074159-	2.87793	19.9557	9.49e-06	33029	LMF1	-0.004168	0.11	7.7007	6.65e-14	2.29e-13	1.27124
cg03619332	585859-	2.15968	87.0336	2.1e-19	33029	LMF1	-0.004168	0.11	7.70063	6.65e-14	2.29e-13	0.975879
cg03665832	98923565+	-5.32404	101.432	3.95e-22	80629	CPSF4	-0.000988	0.14	7.83316	2.6e-14	2.34e-13	1.7557
cg23037871	1936711-	1.42337	29.5873	7.83e-08	142	MXRA8	-0.000563	0.11	7.98839	8.52e-15	2.36e-13	0.495082
cg13242558	129062937-	-1.43499	41.377	2.59e-10	66749	TMCC1	-0.003769	0.11	7.80249	3.23e-14	2.38e-13	0.176472
cg27657439	110777186+	1.07039	79.1704	6.88e-18	26273	ANKRD10	-0.005307	0.13	7.9608	1.04e-14	2.39e-13	0.366205
cg17292667	110787523-	1.3538	72.3501	1.47e-16	26273	ANKRD10	-0.005307	0.13	7.95167	1.11e-14	2.45e-13	0.453074
cg03113800	23300006-	3.4975	28.2763	1.49e-07	78994	FAM221A	-0.006066	0.14	7.72935	5.43e-14	2.46e-13	1.379
cg20207890	38470622+	-3.44145	159.847	1.31e-32	1798	MEAF6	-0.001818	0.11	7.78271	3.72e-14	2.51e-13	0.347321
cg07830750	854640+	2.36196	37.8499	1.41e-09	33029	LMF1	-0.004168	0.11	7.68429	7.46e-14	2.55e-13	0.577846
cg00961640	110933767+	0.226664	77.2991	1.59e-17	4088	AHCYL1	-0.005127	0.14	-7.98401	8.79e-15	2.58e-13	-0.316639
cg07427438	4819304+	1.62205	12.7926	0.000376394	33753	CDIP1	-0.00616	0.14	-7.77259	4e-14	2.58e-13	-0.244386
cg12379720	38092989-	-3.36916	222.992	4.91e-43	62255	SUN2	-0.000166	0.19	-7.96801	9.87e-15	2.58e-13	-0.184227
cg04552531	39638361+	-5.44955	231.339	2.37e-44	62255	SUN2	-0.000166	0.19	-7.96553	1e-14	2.58e-13	-0.158731
cg10778862	38453075-	-3.85239	203.97	5.52e-40	62255	SUN2	-0.000166	0.19	-7.96248	1.03e-14	2.58e-13	-0.177593
cg11634297	54479736-	1.6028	101.807	3.36e-22	51954	FCAR	-0.005932	0.14	-7.88852	1.75e-14	2.6e-13	-0.405407
cg04976697	30938784-	1.00248	18.9885	1.55e-05	61690	MTMR3	-0.007024	0.14	7.83178	2.62e-14	2.61e-13	0.306288
cg24567591	3931229+	1.60391	166.361	1e-33	33753	CDIP1	-0.00616	0.14	-7.76579	4.2e-14	2.69e-13	-0.279635
cg09408143	524778-	-1.48906	70.05	4.16e-16	33029	LMF1	-0.004168	0.11	-7.67297	8.08e-14	2.76e-13	-0.950636
cg03936104	77164747+	-1.54248	81.7631	2.17e-18	12295	RPS24	-0.006303	0.14	7.75004	4.69e-14	2.78e-13	0.259301
cg00992207	107404+	2.83389	42.5616	1.47e-10	33029	LMF1	-0.004168	0.11	7.671	8.19e-14	2.79e-13	0.773313
cg00969823	34958499+	-2.14472	132.413	8.48e-28	86276	TPM2	-0.005379	0.15	-7.84654	2.36e-14	2.82e-13	-0.376113
cg25813936	36276879-	-1.46747	38.701	9.34e-10	86247	UNC13B	-0.006671	0.14	8.12991	3.04e-15	2.83e-13	0.47039
cg01907106	29875592+	1.55907	37.1821	1.94e-09	61690	MTMR3	-0.007024	0.14	7.81555	2.95e-14	2.87e-13	0.202729
cg10483660	112241077-	1.09364	70.4144	3.53e-16	26278	ARHGEF7	-0.005152	0.13	-7.97749	9.22e-15	2.92e-13	-0.217005
cg08605016	110789168-	0.459373	81.6181	2.31e-18	26279	ARHGEF7	-0.006829	0.15	7.97275	9.54e-15	2.95e-13	0.177628
cg00564555	1970112+	1.33727	32.0622	2.33e-08	33029	LMF1	-0.004168	0.11	7.66064	8.81e-14	2.99e-13	0.634679
cg27453857	4689640+	-1.98903	74.332	6.02e-17	38667	SCIMP	-0.005392	0.14	-7.79271	3.47e-14	3.02e-13	-0.171115
cg10891879	10753774-	-4.19443	169.431	3e-34	621	CASZ1	-0.004933	0.11	-7.72895	5.45e-14	3.03e-13	-0.331865
cg02201774	54372476+	-3.78583	80.9808	3.07e-18	51954	FCAR	-0.005932	0.14	-7.86127	2.13e-14	3.04e-13	-0.173126
cg12559208	54668230+	0.667287	16.791	4.75e-05	51954	FCAR	-0.005932	0.14	-7.85945	2.15e-14	3.04e-13	-0.250576
cg00985983	30728510-	0.547066	42.8642	1.27e-10	61690	MTMR3	-0.007024	0.14	7.80328	3.22e-14	3.07e-13	0.193033
cg04268401	150817446-	2.39925	118.26	3.06e-25	82384	PRKAG2	-0.005741	0.14	8.13834	2.85e-15	3.11e-13	0.891902
cg06314202	1128070+	1.98477	27.1335	2.62e-07	33029	LMF1	-0.004168	0.11	7.65309	9.29e-14	3.15e-13	0.733923
cg00873473	734532+	-5.49433	14.4146	0.000161755	33029	LMF1	-0.004168	0.11	7.64916	9.54e-14	3.24e-13	0.337146
cg06644488	38092896+	-3.31148	183.227	1.43e-36	62255	SUN2	-0.000166	0.19	-7.9239	1.36e-14	3.3e-13	-0.162031
cg26697605	1850801-	-2.25989	102.509	2.48e-22	78537	SUN1	-0.002799	0.12	-8.18135	2.08e-15	3.36e-13	-0.171853
cg17568809	142153529-	0.427724	104.987	8.56e-23	73831	PCDH1	-0.006345	0.13	7.84144	2.45e-14	3.37e-13	0.255307
cg04350675	111873161+	-1.42654	44.9606	4.69e-11	77266	TRAF3IP2	-0.001173	0.17	-7.93438	1.26e-14	3.37e-13	-0.604832
cg23519329	4166914-	-2.10578	122.391	5.42e-26	33763	UBALD1	-0.004497	0.13	-7.95321	1.1e-14	3.38e-13	-0.190231
cg27014608	4166952+	-4.91888	161.988	5.6e-33	33763	UBALD1	-0.004497	0.13	-7.94929	1.13e-14	3.38e-13	-0.150297
cg15768901	41120329+	1.58967	144.69	5.65e-30	49945	ADCK4	-0.003764	0.11	-7.88388	1.81e-14	3.42e-13	-0.633112
cg20610177	532468-	3.33047	11.425	0.000772235	33029	LMF1	-0.004168	0.11	7.63792	1.03e-13	3.5e-13	1.25049
cg04915300	157314925+	2.17809	82.5703	1.51e-18	55624	GPD2	-0.006982	0.15	-7.9399	1.21e-14	3.51e-13	-0.517906
cg02860543	23510648-	-2.44263	12.9147	0.000353109	78994	FAM221A	-0.006066	0.14	7.67379	8.03e-14	3.52e-13	0.360388
cg05886367	180467233+	-0.677824	31.4225	3.18e-08	74993	RNF130	-0.00446	0.11	7.71775	5.89e-14	3.53e-13	0.277087
cg04210544	111806530+	-1.96493	302.168	5.26e-55	26273	ANKRD10	-0.005307	0.13	-7.89462	1.67e-14	3.54e-13	-2.27323
cg08864042	74607470-	-2.51405	60.9965	2.61e-14	54043	DCTN1	-0.005692	0.13	-8.0819	4.31e-15	3.57e-13	-0.575847
cg22812275	159240814-	1.11175	27.2776	2.44e-07	78289	EZR	-0.005033	0.14	7.94201	1.19e-14	3.58e-13	0.399127
cg20429833	6358427-	-0.614074	34.2993	7.83e-09	38690	RPAIN	-0.006636	0.15	-7.90775	1.52e-14	3.63e-13	-0.220807
cg12434571	4511132-	-0.971325	33.5024	1.15e-08	38690	RPAIN	-0.006636	0.15	-7.90409	1.56e-14	3.63e-13	-0.154855
cg11340260	4835476+	1.68387	12.0402	0.000558452	38690	RPAIN	-0.006636	0.15	-7.89998	1.61e-14	3.63e-13	-0.380038
cg11250941	179243916+	-4.09349	81.1872	2.8e-18	74993	RNF130	-0.00446	0.11	7.70985	6.23e-14	3.7e-13	0.187003
cg06937595	1868501+	1.39808	21.39	4.6e-06	142	MXRA8	-0.000563	0.11	7.92169	1.38e-14	3.72e-13	0.493035
cg15262516	110958418-	-3.24268	100.397	6.17e-22	26278	ARHGEF7	-0.005152	0.13	-7.93247	1.28e-14	3.86e-13	-0.166564
cg01274753	605144-	3.64379	68.883	7.07e-16	33029	LMF1	-0.004168	0.11	7.62299	1.15e-13	3.87e-13	0.640743
cg10796749	10056837+	2.64369	15.8561	7.68e-05	621	CASZ1	-0.004933	0.11	-7.69146	7.09e-14	3.92e-13	-0.561543
cg03922423	144408588-	1.98636	58.9708	6.64e-14	85612	CYHR1	-0.005463	0.11	8.1538	2.55e-15	3.93e-13	0.470188
cg10035555	4979072+	1.40805	62.7716	1.15e-14	38690	RPAIN	-0.006636	0.15	-7.88344	1.81e-14	3.94e-13	-0.273796
cg19653594	40972323-	-1.15637	13.2418	0.000297648	49945	ADCK4	-0.003764	0.11	-7.85898	2.16e-14	3.99e-13	-0.197536
cg22502001	2360018+	2.37488	251.182	1.99e-47	142	MXRA8	-0.000563	0.11	7.90975	1.5e-14	4e-13	0.731164
cg03433048	4806453+	-0.404796	28.7125	1.2e-07	38690	RPAIN	-0.006636	0.15	-7.87573	1.92e-14	4.01e-13	-0.210162
cg07454803	54371995-	-4.91998	87.9269	1.42e-19	51954	FCAR	-0.005932	0.14	-7.81732	2.91e-14	4.04e-13	-0.17317
cg17423089	9790532-	4.97829	21.6466	4.05e-06	621	CASZ1	-0.004933	0.11	-7.68153	7.61e-14	4.17e-13	-1.78883
cg24925901	111877445+	2.68513	20.4374	7.44e-06	26278	ARHGEF7	-0.005152	0.13	-7.91814	1.41e-14	4.18e-13	-0.422371
cg06165395	37500790-	-0.902743	72.6621	1.28e-16	1798	MEAF6	-0.001818	0.11	-7.70541	6.43e-14	4.23e-13	-0.589554
cg02233197	51390542-	2.61895	52.6059	1.28e-12	30664	MYO5A	-0.005239	0.13	7.99595	8.06e-15	4.25e-13	0.403244
cg12402318	52135487+	2.66968	64.3728	5.53e-15	30664	MYO5A	-0.005239	0.13	7.9845	8.76e-15	4.25e-13	0.513169
cg19465374	99573278+	1.78423	37.6162	1.57e-09	80629	CPSF4	-0.000988	0.14	7.74436	4.88e-14	4.31e-13	0.422521
cg15053322	30867939-	-0.219289	31.269	3.43e-08	61690	MTMR3	-0.007024	0.14	7.74936	4.71e-14	4.31e-13	0.196347
cg06124528	98468167-	-1.89661	65.0066	4.14e-15	80585	TECPR1	-0.004332	0.11	8.18599	2.01e-15	4.32e-13	0.155202
cg01409887	98972188-	-1.42655	104.165	1.22e-22	80585	TECPR1	-0.004332	0.11	8.18185	2.07e-15	4.32e-13	0.138475
cg05451210	98812695+	1.34732	73.7503	7.82e-17	23886	ANKS1B	-0.004326	0.11	-7.93067	1.29e-14	4.36e-13	-0.361537
cg00312809	2028213-	1.23078	62.9802	1.05e-14	142	MXRA8	-0.000563	0.11	7.89011	1.73e-14	4.49e-13	0.488867
cg14321623	77566898-	1.65291	77.9312	1.2e-17	12295	RPS24	-0.006303	0.14	7.67644	7.88e-14	4.53e-13	0.40391
cg20127859	144656271+	1.80459	66.865	1.77e-15	85612	CYHR1	-0.005463	0.11	8.10878	3.54e-15	4.54e-13	0.488191
cg20073007	143958385+	-0.824782	82.6024	1.49e-18	85612	CYHR1	-0.005463	0.11	8.10698	3.59e-15	4.54e-13	0.205268
cg09581940	55692526-	1.14297	22.6208	2.48e-06	51954	FCAR	-0.005932	0.14	-7.79858	3.33e-14	4.54e-13	-0.320003
cg21035402	36435543-	6.08442	31.2704	3.43e-08	49384	ZNF566	-0.002897	0.15	8.36158	5.45e-16	4.55e-13	2.13104
cg01389032	34521807+	3.25706	157.19	3.75e-32	86247	UNC13B	-0.006671	0.14	-8.03423	6.11e-15	4.56e-13	-1.12223
cg19371795	7295107+	-0.693385	34.2569	8e-09	47073	GPR108	-0.006787	0.15	8.05452	5.27e-15	4.57e-13	0.213206
cg01441359	6976279-	-4.71919	129.859	2.43e-27	19933	COPS7A	-0.005075	0.14	7.94349	1.18e-14	4.71e-13	0.293196
cg05371993	1458494-	-4.12782	25.9969	4.61e-07	33029	LMF1	-0.004168	0.11	7.59204	1.42e-13	4.79e-13	0.66798
cg19974428	98468047+	-1.86416	16.4349	5.71e-05	80629	CPSF4	-0.000988	0.14	7.72806	5.48e-14	4.8e-13	0.206623
cg21530915	158958825-	0.759446	53.6324	7.92e-13	78289	EZR	-0.005033	0.14	7.89179	1.71e-14	4.8e-13	0.359492
cg02560730	38793236+	-0.462273	43.6418	8.78e-11	62255	SUN2	-0.000166	0.19	-7.86591	2.06e-14	4.83e-13	-0.27445
cg07919145	39780408-	0.749268	74.043	6.86e-17	62255	SUN2	-0.000166	0.19	-7.86175	2.12e-14	4.83e-13	-0.296753
cg03490148	1025118+	-0.252238	60.924	2.7e-14	78537	SUN1	-0.002799	0.12	-8.11251	3.45e-15	5.1e-13	-0.277929
cg01375871	1305420-	1.99971	30.7132	4.5e-08	33029	LMF1	-0.004168	0.11	7.58213	1.52e-13	5.12e-13	0.492235
cg24931017	59600990-	4.0321	11.9338	0.000590601	60006	GNAS	-0.006044	0.15	-7.93298	1.27e-14	5.13e-13	-1.27207
cg06191810	734517+	-5.62289	14.6969	0.000139749	33029	LMF1	-0.004168	0.11	7.58051	1.54e-13	5.17e-13	0.337083
cg25404088	38143168-	-1.59113	128.813	3.75e-27	62255	SUN2	-0.000166	0.19	-7.84609	2.37e-14	5.24e-13	-0.186482
cg23539633	116228309+	1.87339	67.9867	1.06e-15	18858	CADM1	-0.004779	0.13	-7.90169	1.59e-14	5.28e-13	-0.510736
cg24638203	141061875+	-3.7991	175.486	2.84e-35	73831	PCDH1	-0.006345	0.13	7.77401	3.96e-14	5.28e-13	0.187884
cg14037769	9895799+	-0.378709	148.239	1.35e-30	621	CASZ1	-0.004933	0.11	7.64567	9.78e-14	5.32e-13	0.67414
cg22855933	157179512+	2.08669	17.2695	3.72e-05	55624	GPD2	-0.006982	0.15	-7.85038	2.3e-14	5.33e-13	-0.340649
cg07713929	5000803+	-0.729784	217.59	3.55e-42	38690	RPAIN	-0.006636	0.15	7.831	2.64e-14	5.33e-13	0.29974
cg12832565	145715672-	3.63931	50.4882	3.45e-12	7288	PIAS3	-0.004474	0.11	-7.76369	4.26e-14	5.4e-13	-1.15042
cg01229562	145473700+	-4.76977	154.284	1.19e-31	7288	PIAS3	-0.004474	0.11	-7.76286	4.28e-14	5.4e-13	-0.196074
cg21064451	38071534-	-1.57614	63.631	7.77e-15	62255	SUN2	-0.000166	0.19	-7.83747	2.52e-14	5.4e-13	-0.221264
cg13487474	1396160+	0.96624	68.7322	7.57e-16	142	MXRA8	-0.000563	0.11	7.8615	2.12e-14	5.41e-13	0.404536
cg15132013	2163529-	1.00966	11.8722	0.000610058	142	MXRA8	-0.000563	0.11	7.86068	2.14e-14	5.41e-13	0.416966
cg06419850	4688683+	-0.769713	33.6427	1.08e-08	38667	SCIMP	-0.005392	0.14	-7.70779	6.32e-14	5.43e-13	-0.246283
cg04517441	1011107+	2.93847	16.7053	4.97e-05	33029	LMF1	-0.004168	0.11	7.57305	1.62e-13	5.44e-13	1.91587
cg12012383	38227708-	1.33467	18.1237	2.41e-05	1798	MEAF6	-0.001818	0.11	7.66525	8.53e-14	5.48e-13	0.641365
cg01406072	112201036-	1.75163	98.8384	1.21e-21	26278	ARHGEF7	-0.005152	0.13	-7.87444	1.94e-14	5.59e-13	-0.261964
cg12309938	98968161-	3.76611	11.2066	0.000866705	26177	DOCK9	-0.004137	0.11	-7.95495	1.08e-14	5.69e-13	-2.82243
cg12549180	847816-	1.36241	13.2865	0.000290798	142	MXRA8	-0.000563	0.11	7.85016	2.3e-14	5.69e-13	0.538991
cg19752686	150811775-	1.78283	12.2838	0.000491391	82384	PRKAG2	-0.005741	0.14	8.03691	5.99e-15	5.71e-13	0.440651
cg21270860	38513318-	-3.62171	17.9644	2.61e-05	1798	MEAF6	-0.001818	0.11	7.65673	9.05e-14	5.74e-13	0.396365
cg21635203	181429911-	-2.42256	253.144	9.98e-48	67728	TTC14	-0.006461	0.13	-8.04197	5.77e-15	5.84e-13	-1.91221
cg25857695	180100722-	0.425938	139.879	3.98e-29	67728	TTC14	-0.006461	0.13	8.00776	7.4e-15	5.84e-13	0.289048
cg23078522	180694646+	2.12518	170.612	1.89e-34	67728	TTC14	-0.006461	0.13	-8.0004	7.81e-15	5.84e-13	-0.546771
cg03890628	9666902-	1.00126	116.364	6.8e-25	621	CASZ1	-0.004933	0.11	-7.63102	1.08e-13	5.86e-13	-0.273422
cg21236153	34457249+	-1.41358	90.5858	4.41e-20	86206	IL11RA	-0.00665	0.14	-7.60611	1.29e-13	5.88e-13	-1.01548
cg21990700	7260776-	0.73377	141.737	1.87e-29	19933	COPS7A	-0.005075	0.14	7.90459	1.56e-14	5.92e-13	0.192038
cg17465112	37720957+	1.24564	20.9436	5.76e-06	1798	MEAF6	-0.001818	0.11	7.6504	9.46e-14	5.93e-13	0.44649
cg00868875	24127237-	3.62026	18.5162	1.97e-05	44841	ANKRD29	-0.005289	0.14	-7.90677	1.53e-14	5.98e-13	-0.374674
cg14181009	132638536-	6.28645	13.5407	0.000254711	88029	MED22	-0.004693	0.13	7.98384	8.8e-15	6.13e-13	2.35748
cg07498879	30663041+	1.42333	18.4787	2.01e-05	61690	MTMR3	-0.007024	0.14	7.69501	6.92e-14	6.2e-13	0.323683
cg16315417	2187457-	0.523931	24.0607	1.21e-06	142	MXRA8	-0.000563	0.11	7.83399	2.58e-14	6.32e-13	0.457107
cg27055083	55869569+	2.09221	18.2043	2.31e-05	51954	FCAR	-0.005932	0.14	-7.74358	4.91e-14	6.39e-13	-0.578588
cg06654431	1946951+	2.59775	40.2775	4.38e-10	33029	LMF1	-0.004168	0.11	7.5494	1.91e-13	6.39e-13	0.528662
cg22975712	38218945-	1.02298	91.1601	3.43e-20	62255	SUN2	-0.000166	0.19	-7.80511	3.17e-14	6.57e-13	-0.296628
cg03929205	38453489-	-3.58238	180.694	3.79e-36	62255	SUN2	-0.000166	0.19	-7.80204	3.24e-14	6.57e-13	-0.191879
cg09883264	141489170+	-2.73521	121.55	7.7e-26	73673	APBB3	-0.005163	0.12	-8.2626	1.14e-15	6.7e-13	-1.49462
cg19266329	145456128+	-0.37321	59.6683	4.81e-14	7288	PIAS3	-0.004474	0.11	-7.72682	5.53e-14	6.71e-13	-0.199107
cg06846898	34729535-	1.82796	46.2626	2.53e-11	86206	IL11RA	-0.00665	0.14	7.58447	1.5e-13	6.72e-13	0.905503
cg04629424	7020815-	1.50748	91.4453	3.02e-20	19933	COPS7A	-0.005075	0.14	7.87841	1.88e-14	6.77e-13	0.247971
cg07027613	7260608-	0.4432	86.9454	2.18e-19	19933	COPS7A	-0.005075	0.14	7.87245	1.96e-14	6.77e-13	0.19227
cg15293629	173995795+	-0.529426	47.0329	1.76e-11	56028	WIPF1	-0.00571	0.15	7.84678	2.36e-14	6.78e-13	0.28497
cg13223682	174889929+	0.420288	141.359	2.18e-29	56026	WIPF1	-0.00496	0.12	7.84357	2.41e-14	6.78e-13	0.197758
cg00973286	6451130+	-3.72974	202.884	8.29e-40	19933	COPS7A	-0.005075	0.14	7.86158	2.12e-14	7e-13	0.154413
cg03472755	141261221+	-1.02641	118.078	3.3e-25	73831	PCDH1	-0.006345	0.13	-7.72491	5.6e-14	7.04e-13	-0.631854
cg21204492	56226992+	-1.14966	121.068	9.42e-26	83888	RPS20	-0.004482	0.13	-7.82001	2.85e-14	7.07e-13	-0.238076
cg22493616	100400274-	2.34519	92.9546	1.56e-20	80629	CPSF4	-0.000988	0.14	7.66962	8.27e-14	7.11e-13	0.471439
cg26404223	9791041-	2.51967	137.621	1e-28	621	CASZ1	-0.004933	0.11	-7.6019	1.33e-13	7.13e-13	-0.980721
cg23540210	180332054+	3.62246	84.3625	6.84e-19	67728	TTC14	-0.006461	0.13	-7.94687	1.15e-14	7.17e-13	-0.666254
cg05952202	1136401-	-4.55205	144.451	6.23e-30	142	MXRA8	-0.000563	0.11	7.81188	3.03e-14	7.22e-13	0.238225
cg08341874	4689655+	-3.29209	80.2169	4.31e-18	38690	RPAIN	-0.006636	0.15	-7.77872	3.83e-14	7.48e-13	-0.157637
cg21806139	180021235-	2.17526	37.383	1.76e-09	74993	RNF130	-0.00446	0.11	7.60524	1.3e-13	7.52e-13	0.549097
cg12343929	712818+	2.76854	27.6133	2.07e-07	33029	LMF1	-0.004168	0.11	7.52467	2.27e-13	7.56e-13	1.409
cg15468976	2106222+	-1.94311	92.9685	1.55e-20	142	MXRA8	-0.000563	0.11	7.80381	3.2e-14	7.56e-13	0.260031
cg08398290	734514-	-4.09572	11.631	0.000692707	33029	LMF1	-0.004168	0.11	7.52407	2.28e-13	7.58e-13	0.342139
cg24581657	866087-	-2.00849	221.655	8e-43	58466	FAM110A	-0.004566	0.11	7.93408	1.26e-14	7.65e-13	0.203871
cg06831064	2229298-	4.7931	14.0515	0.000195287	33147	HAGH	-0.006961	0.15	-7.98175	8.94e-15	7.88e-13	-0.498111
cg04247829	38218080+	1.07843	12.4183	0.000457906	1798	MEAF6	-0.001818	0.11	7.6025	1.32e-13	8.1e-13	0.663063
cg03973663	56791576+	-0.952016	125.836	1.29e-26	83888	RPS20	-0.004482	0.13	-7.78274	3.72e-14	8.19e-13	-0.240281
ch.10.2027377R	97373679+	-3.72314	42.3342	1.64e-10	12704	ZDHHC16	-0.006038	0.15	8.01432	7.06e-15	8.19e-13	1.1408
cg27305939	2285115-	1.63463	74.5388	5.48e-17	142	MXRA8	-0.000563	0.11	7.79065	3.52e-14	8.21e-13	0.55847
cg05487890	746946+	4.23714	31.5686	2.96e-08	33029	LMF1	-0.004168	0.11	7.51125	2.49e-13	8.27e-13	1.14754
cg05049280	110155535-	2.10873	19.4388	1.23e-05	4088	AHCYL1	-0.005127	0.14	-7.78533	3.65e-14	8.56e-13	-0.731764
cg00830444	1455735+	3.04857	17.9063	2.69e-05	33029	LMF1	-0.004168	0.11	7.50135	2.67e-13	8.83e-13	0.7281
cg16788942	1330356-	1.72702	42.6813	1.39e-10	33029	LMF1	-0.004168	0.11	7.50014	2.69e-13	8.89e-13	0.71751
cg05939926	111880027-	2.85746	81.5991	2.33e-18	26273	ANKRD10	-0.005307	0.13	7.7577	4.44e-14	9.04e-13	0.723764
cg24942747	140856971-	-0.993195	112.893	2.95e-24	73673	APBB3	-0.005163	0.12	-8.16648	2.32e-15	9.1e-13	-0.68409
cg00323448	46987093+	-6.00031	33.7135	1.04e-08	45389	HAUS1	-0.000171	0.12	7.73746	5.13e-14	9.23e-13	17.2385
cg21542643	99425614-	0.878742	53.6203	7.97e-13	80629	CPSF4	-0.000988	0.14	7.62896	1.1e-13	9.37e-13	0.259652
cg11842502	111862202-	-0.46035	54.4802	5.34e-13	77266	TRAF3IP2	-0.001173	0.17	-7.77922	3.82e-14	9.38e-13	-0.357746
cg06046317	897771-	3.39032	17.2068	3.84e-05	33029	LMF1	-0.004168	0.11	7.4906	2.87e-13	9.48e-13	0.929701
cg27507919	147074582+	1.36208	159.784	1.34e-32	67137	PLOD2	-0.004245	0.11	-7.61263	1.23e-13	9.52e-13	-0.193564
cg01440497	1273484-	2.87403	26.2824	4e-07	33029	LMF1	-0.004168	0.11	7.48794	2.93e-13	9.63e-13	0.699766
cg07297397	23510112-	-4.91429	56.8116	1.8e-13	78994	FAM221A	-0.006066	0.14	7.52245	2.31e-13	9.66e-13	0.289805
cg07159230	10731250-	2.36842	11.6263	0.000694413	621	CASZ1	-0.004933	0.11	-7.55276	1.87e-13	9.85e-13	-0.610057
cg24800754	6234327+	0.253498	154.608	1.05e-31	47073	GPR108	-0.006787	0.15	7.93042	1.29e-14	9.98e-13	0.265997
cg26377653	54191706+	-1.00894	46.2573	2.54e-11	51954	FCAR	-0.005932	0.14	-7.67138	8.17e-14	1e-12	-0.270549
cg09290175	39688265+	1.08666	102.525	2.46e-22	62255	SUN2	-0.000166	0.19	-7.73685	5.15e-14	1.01e-12	-0.258725
cg25606969	110983728+	0.779511	138.776	6.25e-29	4088	AHCYL1	-0.005127	0.14	-7.75459	4.54e-14	1.02e-12	-0.33301
cg27210657	749360-	1.22601	11.161	0.000887839	58466	FAM110A	-0.004566	0.11	7.87235	1.96e-14	1.02e-12	0.391615
cg19095000	11711141-	2.24972	62.1402	1.54e-14	621	CASZ1	-0.004933	0.11	-7.54527	1.97e-13	1.03e-12	-0.879072
cg16896868	110319562+	1.70299	154.424	1.13e-31	26273	ANKRD10	-0.005307	0.13	7.72686	5.53e-14	1.04e-12	0.345448
cg23746577	45555438+	2.84272	15.4475	9.48e-05	45389	HAUS1	-0.000171	0.12	7.70755	6.33e-14	1.04e-12	0.937002
cg22777668	6881303+	0.607481	16.139	6.64e-05	19933	COPS7A	-0.005075	0.14	7.79335	3.45e-14	1.05e-12	0.325555
cg06157219	2063875+	-0.749751	79.244	6.66e-18	142	MXRA8	-0.000563	0.11	7.75369	4.57e-14	1.05e-12	0.315604
cg08345575	4524283-	-4.71056	149.22	9.09e-31	33763	UBALD1	-0.004497	0.13	-7.78412	3.69e-14	1.05e-12	-0.154907
cg08713098	100005500-	0.461744	15.1781	0.000108974	80629	CPSF4	-0.000988	0.14	7.60952	1.26e-13	1.06e-12	0.251921
cg15988843	1092940-	-4.76163	135.563	2.32e-28	142	MXRA8	-0.000563	0.11	7.75157	4.64e-14	1.06e-12	0.222758
cg16002810	141096879+	2.57685	31.6306	2.88e-08	73831	PCDH1	-0.006345	0.13	7.66275	8.68e-14	1.06e-12	0.57503
cg07721458	55685292-	-3.9113	81.6087	2.32e-18	51954	FCAR	-0.005932	0.14	-7.65945	8.88e-14	1.07e-12	-0.21058
cg25597784	37865644+	0.975117	66.5874	2.01e-15	62255	SUN2	-0.000166	0.19	-7.72158	5.74e-14	1.09e-12	-0.284522
cg08835221	38071607-	-3.75815	182.877	1.64e-36	62255	SUN2	-0.000166	0.19	-7.71948	5.82e-14	1.09e-12	-0.204643
cg13223682	174889929+	0.420288	141.359	2.18e-29	56028	WIPF1	-0.00571	0.15	-7.77005	4.07e-14	1.09e-12	-0.195911
cg03140557	595690-	2.13348	14.0555	0.000194876	33029	LMF1	-0.004168	0.11	7.46873	3.34e-13	1.1e-12	0.751763
cg00300303	1067223-	2.37957	14.8695	0.000127812	142	MXRA8	-0.000563	0.11	7.74216	4.96e-14	1.11e-12	0.818928
cg19159092	856059+	0.268953	11.1814	0.000878305	142	MXRA8	-0.000563	0.11	7.74072	5.01e-14	1.11e-12	0.408676
cg05397535	4536237-	2.44155	55.1675	3.87e-13	38667	SCIMP	-0.005392	0.14	-7.60344	1.31e-13	1.11e-12	-0.515592
cg10219789	2092526-	0.691077	138.909	5.92e-29	142	MXRA8	-0.000563	0.11	7.73708	5.14e-14	1.12e-12	0.412584
cg15829728	31174419+	1.44201	69.311	5.82e-16	58892	HM13	-0.005133	0.13	7.53361	2.13e-13	1.13e-12	0.276345
cg11596239	2350059+	-0.314618	25.9783	4.65e-07	142	MXRA8	-0.000563	0.11	7.7319	5.33e-14	1.15e-12	0.369726
cg07855639	37959465-	-1.73573	68.2183	9.57e-16	62255	SUN2	-0.000166	0.19	-7.70835	6.3e-14	1.15e-12	-0.186388
cg15293629	173995795+	-0.529426	47.0329	1.76e-11	56026	WIPF1	-0.00496	0.12	-7.7564	4.49e-14	1.15e-12	-0.282287
cg05941624	158402524-	-2.53618	57.5688	1.27e-13	78289	EZR	-0.005033	0.14	7.75009	4.69e-14	1.16e-12	0.290919
cg11227141	2003650-	1.20386	65.324	3.58e-15	142	MXRA8	-0.000563	0.11	7.72932	5.43e-14	1.16e-12	0.418855
cg03013329	22006989+	-3.9439	58.7144	7.47e-14	44784	RBBP8	-0.000743	0.11	-7.60315	1.32e-13	1.18e-12	-0.148484
cg09036188	4802888-	1.69314	35.8517	3.69e-09	38667	SCIMP	-0.005392	0.14	-7.59	1.44e-13	1.2e-12	-0.436304
cg04771433	2064216+	-1.43556	104.575	1.02e-22	142	MXRA8	-0.000563	0.11	7.71977	5.81e-14	1.22e-12	0.278779
cg26104384	100227091+	3.05169	79.4942	5.95e-18	80629	CPSF4	-0.000988	0.14	7.58789	1.46e-13	1.23e-12	0.582564
cg25404394	109102539-	-4.51155	32.1384	2.24e-08	4088	AHCYL1	-0.005127	0.14	-7.71745	5.91e-14	1.27e-12	-5.63352
cg21435473	144408506-	1.56642	80.2845	4.18e-18	85612	CYHR1	-0.005463	0.11	7.9538	1.09e-14	1.27e-12	0.467955
cg04819580	150635526+	1.75469	12.2996	0.00048734	82384	PRKAG2	-0.005741	0.14	7.90178	1.59e-14	1.32e-12	0.528023
cg00301679	150817013+	3.06166	20.2394	8.22e-06	82384	PRKAG2	-0.005741	0.14	7.88939	1.74e-14	1.32e-12	0.916031
cg08897388	112575705-	-3.20491	16.8318	4.66e-05	77266	TRAF3IP2	-0.001173	0.17	7.7198	5.81e-14	1.32e-12	0.228254
cg11514338	164543254+	4.06151	13.1821	0.00030708	8790	PBX1	-0.000711	0.11	-8.0457	5.62e-15	1.33e-12	-1.34726
cg14966878	11560374+	-0.533124	89.3098	7.71e-20	621	CASZ1	-0.004933	0.11	7.50625	2.58e-13	1.34e-12	0.576559
cg13860006	6741178-	-5.40337	170.599	1.9e-34	47073	GPR108	-0.006787	0.15	7.8741	1.94e-14	1.35e-12	0.142447
cg08058591	40708324-	1.67888	187.833	2.45e-37	49945	ADCK4	-0.003764	0.11	7.6792	7.73e-14	1.36e-12	0.667342
cg16700364	157178889-	0.423824	48.0608	1.08e-11	55624	GPD2	-0.006982	0.15	-7.69304	7.01e-14	1.36e-12	-0.20562
cg00114312	1420425-	1.47187	23.154	1.9e-06	33029	LMF1	-0.004168	0.11	7.43738	4.14e-13	1.36e-12	0.422388
cg11136562	141061285-	1.01243	12.2421	0.000502254	73831	PCDH1	-0.006345	0.13	7.61991	1.17e-13	1.36e-12	0.336847
cg08271229	2222674+	-1.11403	45.153	4.28e-11	142	MXRA8	-0.000563	0.11	7.70145	6.61e-14	1.37e-12	0.407329
cg00145904	10697703-	1.28633	66.2383	2.36e-15	621	CASZ1	-0.004933	0.11	-7.4977	2.74e-13	1.41e-12	-0.418222
cg22334684	9666618+	2.20655	145.512	4.05e-30	621	CASZ1	-0.004933	0.11	-7.49683	2.75e-13	1.41e-12	-0.388156
cg19878482	144655026-	-2.78614	114.017	1.83e-24	85612	CYHR1	-0.005463	0.11	7.92648	1.33e-14	1.42e-12	0.147671
cg17670263	54210233+	-0.434001	54.7294	4.75e-13	51954	FCAR	-0.005932	0.14	-7.6138	1.22e-13	1.42e-12	-0.211474
cg02385167	7565757+	-1.09382	39.2348	7.22e-10	47073	GPR108	-0.006787	0.15	7.85159	2.28e-14	1.42e-12	0.201456
cg25131551	110607342-	2.08598	37.0189	2.1e-09	4088	AHCYL1	-0.005127	0.14	-7.69206	7.06e-14	1.43e-12	-0.657115
cg04389164	4377470-	0.220631	18.3763	2.12e-05	33763	UBALD1	-0.004497	0.13	-7.73456	5.23e-14	1.44e-12	-0.311532
cg04619882	109741037+	-1.17247	39.4748	6.44e-10	4088	AHCYL1	-0.005127	0.14	-7.68517	7.41e-14	1.45e-12	-0.325063
cg00188654	3696402+	0.349027	21.7044	3.93e-06	33753	CDIP1	-0.00616	0.14	-7.52077	2.33e-13	1.45e-12	-0.264966
cg01244006	6485916+	0.439647	42.0191	1.9e-10	19933	COPS7A	-0.005075	0.14	7.74065	5.01e-14	1.46e-12	0.261069
cg17461336	99441559-	0.56875	65.2279	3.74e-15	80629	CPSF4	-0.000988	0.14	7.56033	1.77e-13	1.46e-12	0.231979
cg05308792	1578807+	2.9912	15.4542	9.45e-05	33147	HAGH	-0.006961	0.15	-7.88288	1.82e-14	1.49e-12	-0.42589
cg06834637	9017502+	-2.28335	171.543	1.32e-34	44567	PTPRM	-0.005064	0.11	7.90099	1.6e-14	1.53e-12	0.343251
cg07372824	9017748-	-2.48432	133.34	5.79e-28	44567	PTPRM	-0.005064	0.11	7.85961	2.15e-14	1.53e-12	0.421327
cg10957584	5148097-	-4.45708	78.2695	1.03e-17	33763	UBALD1	-0.004497	0.13	-7.71992	5.8e-14	1.53e-12	-0.469585
cg03684845	4606754+	0.532314	52.327	1.46e-12	33753	CDIP1	-0.00616	0.14	-7.51066	2.5e-13	1.55e-12	-0.245767
cg05275752	38892887-	-3.2814	43.0937	1.14e-10	53248	ATL2	-0.005831	0.14	7.72054	5.78e-14	1.56e-12	0.325852
cg05132306	1846340+	2.67892	53.0882	1.02e-12	142	MXRA8	-0.000563	0.11	7.68069	7.65e-14	1.57e-12	0.697568
cg20530048	23221618+	-5.94809	64.8875	4.37e-15	78994	FAM221A	-0.006066	0.14	7.4483	3.84e-13	1.59e-12	22.2262
cg23493132	54370796-	-3.68547	111.868	4.55e-24	51954	FCAR	-0.005932	0.14	-7.59311	1.41e-13	1.59e-12	-0.185628
cg23476065	151106043-	0.637116	24.2125	1.12e-06	82384	PRKAG2	-0.005741	0.14	7.82807	2.7e-14	1.59e-12	0.333667
cg17881007	151106022+	-1.02162	51.9673	1.73e-12	82384	PRKAG2	-0.005741	0.14	7.82711	2.71e-14	1.59e-12	0.244069
cg19459804	32032443+	-2.18279	34.314	7.78e-09	58892	HM13	-0.005133	0.13	7.47555	3.19e-13	1.64e-12	0.182507
cg19494587	1398004+	2.84437	14.1854	0.000182167	33029	LMF1	-0.004168	0.11	7.40837	5.05e-13	1.65e-12	0.891436
cg00983437	592164-	-0.285697	46.1832	2.63e-11	58466	FAM110A	-0.004566	0.11	7.78491	3.66e-14	1.67e-12	0.334037
cg10246774	10386268+	3.2785	38.5713	9.94e-10	621	CASZ1	-0.004933	0.11	-7.46978	3.32e-13	1.68e-12	-1.20407
cg00936733	783597+	2.19753	73.6645	8.13e-17	33029	LMF1	-0.004168	0.11	7.40389	5.21e-13	1.7e-12	1.04436
cg18577533	54251968+	1.33153	31.4035	3.21e-08	51954	FCAR	-0.005932	0.14	-7.58096	1.54e-13	1.71e-12	-0.621825
cg21478137	51532386-	-1.40473	74.8091	4.86e-17	30664	MYO5A	-0.005239	0.13	7.76771	4.14e-14	1.72e-12	0.161525
cg03514977	4313709+	2.83943	56.7017	1.9e-13	33753	CDIP1	-0.00616	0.14	-7.49042	2.88e-13	1.75e-12	-0.852025
cg00305585	1610898+	2.20009	61.1052	2.48e-14	33029	LMF1	-0.004168	0.11	7.39936	5.37e-13	1.75e-12	0.83866
cg07907917	40949191+	-4.36147	45.5229	3.59e-11	49945	ADCK4	-0.003764	0.11	-7.63906	1.02e-13	1.76e-12	-0.19928
cg24592782	9925906+	3.39687	47.1935	1.63e-11	621	CASZ1	-0.004933	0.11	-7.46142	3.51e-13	1.77e-12	-0.997789
cg01385708	4373570-	0.940286	189.926	1.1e-37	33753	CDIP1	-0.00616	0.14	7.4871	2.94e-13	1.77e-12	0.327318
cg19913118	145471701+	-0.481158	11.8942	0.000603042	7288	PIAS3	-0.004474	0.11	-7.58268	1.52e-13	1.78e-12	-0.235572
cg01631333	110747452-	-0.711815	60.3664	3.49e-14	26273	ANKRD10	-0.005307	0.13	7.64024	1.02e-13	1.79e-12	0.279527
cg16663855	9820950-	3.51558	43.7302	8.42e-11	621	CASZ1	-0.004933	0.11	-7.45867	3.58e-13	1.79e-12	-1.21163
cg00083206	110721305-	1.71467	46.031	2.82e-11	77266	TRAF3IP2	-0.001173	0.17	7.64699	9.69e-14	1.79e-12	0.386208
cg15576730	55693151+	2.22686	19.9203	9.66e-06	51954	FCAR	-0.005932	0.14	-7.57107	1.65e-13	1.81e-12	-0.386338
cg18292434	147112541-	-0.352663	14.4364	0.000159932	67137	PLOD2	-0.004245	0.11	7.50751	2.56e-13	1.85e-12	0.219435
cg21212076	35564052-	2.863	27.0371	2.75e-07	86247	UNC13B	-0.006671	0.14	-7.81349	2.99e-14	1.86e-12	-0.613229
cg11444428	850802+	-4.45893	72.8235	1.19e-16	33029	LMF1	-0.004168	0.11	7.38865	5.78e-13	1.87e-12	0.384196
cg16680704	1871823-	2.15661	28.501	1.34e-07	142	MXRA8	-0.000563	0.11	7.64994	9.49e-14	1.87e-12	0.634833
cg17942763	2163472+	-0.932386	58.5981	7.89e-14	142	MXRA8	-0.000563	0.11	7.64825	9.61e-14	1.88e-12	0.336726
cg01354137	2359459-	0.757852	74.8819	4.7e-17	142	MXRA8	-0.000563	0.11	7.64515	9.82e-14	1.88e-12	0.357445
cg08934126	9942543+	1.89344	28.0956	1.63e-07	621	CASZ1	-0.004933	0.11	-7.45003	3.8e-13	1.89e-12	-0.762787
cg20643675	54173727+	0.866155	49.9069	4.54e-12	51954	FCAR	-0.005932	0.14	-7.56229	1.75e-13	1.9e-12	-0.294263
cg15248035	36169949+	2.20005	136.557	1.55e-28	86276	TPM2	-0.005379	0.15	-7.56187	1.75e-13	1.92e-12	-0.665672
cg03532331	4000474+	0.267178	92.1331	2.24e-20	33763	UBALD1	-0.004497	0.13	-7.67962	7.71e-14	1.96e-12	-0.212624
cg09530368	40732113+	-5.22157	149.593	7.82e-31	49945	ADCK4	-0.003764	0.11	-7.61545	1.21e-13	1.99e-12	-0.2363
cg03334540	40724382+	-4.78281	15.6018	8.76e-05	49945	ADCK4	-0.003764	0.11	-7.6104	1.25e-13	2.01e-12	-6.28849
cg15875860	38453467-	-5.19528	165.442	1.44e-33	62255	SUN2	-0.000166	0.19	-7.62436	1.14e-13	2.02e-12	-0.166383
cg16165797	642894+	-1.74543	145.725	3.72e-30	58466	FAM110A	-0.004566	0.11	7.7406	5.02e-14	2.03e-12	0.24357
cg00145419	110966036+	2.28722	100.894	4.98e-22	26278	ARHGEF7	-0.005152	0.13	-7.67611	7.9e-14	2.06e-12	-0.542837
cg26680675	99574420+	2.68186	168.351	4.58e-34	80629	CPSF4	-0.000988	0.14	7.50833	2.54e-13	2.08e-12	0.533112
cg11355029	6276660-	1.6285	14.7227	0.000137894	47073	GPR108	-0.006787	0.15	7.77338	3.98e-14	2.12e-12	0.441598
cg08211120	3900334-	3.44501	25.7637	5.17e-07	33753	CDIP1	-0.00616	0.14	-7.45797	3.6e-13	2.13e-12	-0.785007
cg06801385	1152362+	1.33008	39.7021	5.77e-10	71450	ZDHHC11	-0.001024	0.22	8.05526	5.24e-15	2.13e-12	0.327751
cg10235355	6358830-	-2.75594	84.208	7.32e-19	38690	RPAIN	-0.006636	0.15	-7.62191	1.16e-13	2.18e-12	-0.160972
cg01127300	38614796+	0.469451	18.4984	1.99e-05	62255	SUN2	-0.000166	0.19	-7.60704	1.28e-13	2.22e-12	-0.307285
cg07450698	80804126+	1.44511	224.674	2.66e-43	44092	BAIAP2	-0.005097	0.13	-7.71132	6.17e-14	2.26e-12	-0.566767
cg01945562	145879277+	-5.42549	29.449	8.38e-08	67137	PLOD2	-0.004245	0.11	7.47093	3.29e-13	2.3e-12	0.26785
cg24371425	11561497+	3.14224	62.5023	1.3e-14	621	CASZ1	-0.004933	0.11	-7.41832	4.72e-13	2.32e-12	-0.64716
cg05536998	46500646-	3.0208	28.8504	1.12e-07	45389	HAUS1	-0.000171	0.12	7.57914	1.56e-13	2.33e-12	0.7991
cg10321723	145727762-	2.19768	124.654	2.11e-26	7288	PIAS3	-0.004474	0.11	-7.53686	2.09e-13	2.37e-12	-0.346443
cg05397535	4536237-	2.44155	55.1675	3.87e-13	38690	RPAIN	-0.006636	0.15	-7.60451	1.3e-13	2.39e-12	-0.404759
cg09108404	3532954-	2.58128	193.82	2.52e-38	33753	CDIP1	-0.00616	0.14	-7.43922	4.09e-13	2.4e-12	-0.904532
cg02115539	4986247+	-2.9098	86.3311	2.86e-19	33763	UBALD1	-0.004497	0.13	-7.64209	1e-13	2.42e-12	-0.169951
cg05998503	4359947-	-0.389483	34.8959	5.86e-09	33763	UBALD1	-0.004497	0.13	-7.63973	1.02e-13	2.42e-12	-0.278888
cg26059839	1988681-	2.02457	122.916	4.35e-26	142	MXRA8	-0.000563	0.11	7.60321	1.32e-13	2.48e-12	0.660149
cg02558625	110951418+	2.15022	62.3979	1.37e-14	26273	ANKRD10	-0.005307	0.13	7.58401	1.5e-13	2.49e-12	0.450059
cg22187519	180035756-	2.29585	60.5203	3.25e-14	74993	RNF130	-0.00446	0.11	7.43089	4.33e-13	2.49e-12	0.503491
cg11613450	55721792+	-0.667323	66.1403	2.47e-15	51954	FCAR	-0.005932	0.14	-7.51791	2.38e-13	2.55e-12	-0.219062
cg24044564	99115944-	3.90278	11.4281	0.000770977	26177	DOCK9	-0.004137	0.11	-7.723	5.68e-14	2.56e-12	-2.52238
cg03450635	159094213+	1.24919	13.5992	0.000247071	70975	FAM198B	-0.005575	0.12	7.7162	5.96e-14	2.56e-12	0.368226
cg17525411	7341580+	-0.947105	93.4157	1.28e-20	19933	COPS7A	-0.005075	0.14	7.65392	9.23e-14	2.6e-12	0.152397
cg02294111	34838601-	1.68842	48.0379	1.09e-11	86206	IL11RA	-0.00665	0.14	7.38565	5.9e-13	2.6e-12	0.827235
cg24317585	1936611+	2.03628	51.9182	1.77e-12	142	MXRA8	-0.000563	0.11	7.59317	1.41e-13	2.63e-12	0.448121
cg08742288	141031147-	-4.06178	142.612	1.31e-29	73831	PCDH1	-0.006345	0.13	7.52053	2.34e-13	2.64e-12	0.136662
cg02993069	36786777+	0.930984	44.6055	5.55e-11	1798	MEAF6	-0.001818	0.11	7.41904	4.7e-13	2.69e-12	0.718714
cg15193228	30855332+	0.848001	65.6964	3.02e-15	61690	MTMR3	-0.007024	0.14	7.46112	3.52e-13	2.72e-12	0.237151
cg22731513	111451972+	0.337297	20.9532	5.74e-06	26278	ARHGEF7	-0.005152	0.13	-7.63247	1.07e-13	2.73e-12	-0.214302
cg14294077	111981135-	1.24243	36.483	2.72e-09	26278	ARHGEF7	-0.005152	0.13	-7.63036	1.09e-13	2.73e-12	-0.261479
cg13695933	35539509-	2.38555	173.144	7.05e-35	86276	TPM2	-0.005379	0.15	7.50517	2.6e-13	2.73e-12	0.287162
cg17588003	5138696-	2.49098	17.8451	2.77e-05	38690	RPAIN	-0.006636	0.15	-7.56894	1.67e-13	2.88e-12	-0.393067
cg21117584	38019997+	-3.52856	20.9282	5.81e-06	1798	MEAF6	-0.001818	0.11	7.40543	5.15e-13	2.92e-12	4.48526
cg01487803	4674220+	0.201396	75.3711	3.77e-17	38690	RPAIN	-0.006636	0.15	-7.56223	1.75e-13	2.93e-12	-0.186683
cg16377162	29603194-	1.7102	19.7697	1.04e-05	61690	MTMR3	-0.007024	0.14	7.44245	4e-13	2.99e-12	0.226943
cg10908116	110885404-	1.47244	85.1683	4.79e-19	26278	ARHGEF7	-0.005152	0.13	-7.61447	1.22e-13	3e-12	-0.221182
cg15179985	46287958-	3.52864	98.7991	1.23e-21	45389	HAUS1	-0.000171	0.12	-7.53151	2.17e-13	3e-12	-1.64939
ch.20.1527371F	62514243+	-2.9116	56.4755	2.11e-13	60121	KCNQ2	-0.000492	0.11	7.82209	2.81e-14	3.01e-12	1.95005
cg03537747	27886640-	-3.55864	62.6694	1.21e-14	53041	SUPT7L	-0.004928	0.12	-7.97062	9.69e-15	3.01e-12	-2.37365
[truncated: 19,985 more rows]
