# Supplementary material for: Genome-Wide Analysis for the Regulation of Gene Alternative Splicing by DNA Methylation Level in Glioma and its Prognostic Implications
Source: Front Genet. 2022 Mar 4;13:799913. doi: 10.3389/fgene.2022.799913 (PMC8931337; doi:10.3389/fgene.2022.799913)
Supplement: Supplementary file 3 [file Table4.XLSX]

## Sheet: Sheet1
Supplementary Table S4 The results of Fisher's exact test of me-sQTLs in each common diseases
Diseases	OR	95% CI	P value
Anaplastic oligodendrogliomas/oligoastrocytomas	3.01382	[2.88537;3.14845]	0
Astrocytoma	2.52541	[2.43659;2.61741]	0
Glioma	2.48571	[2.36934;2.60868]	0
Oligodendroglial tumors	2.19592	[2.11084;2.28442]	0
Neural tube defects	2.10971	[2.02102;2.20263]	4.74e-276
Hepatocellular carcinoma	1.87014	[1.80111;1.94198]	1.62e-244
Obesity	1.77604	[1.71081;1.84393]	3.27e-207
Huntington's disease	1.78667	[1.72138;1.85422]	2.52e-205
Autism	1.69832	[1.64018;1.75847]	1.17e-198
Non small cell lung cancer	1.68369	[1.62615;1.74346]	1.93e-192
Pediatric acute lymphoblastic leukemia	1.96136	[1.87173;2.0557]	1.7e-190
Multiple sclerosis	1.70341	[1.64343;1.76548]	2.48e-187
Meningioma	0.556717	[0.53448;0.57982]	2.37e-185
Nonfunctioning pituitary adenomas	1.79956	[1.72965;1.87223]	1.38e-184
Atypical teratoid/rhabdoid tumor	1.6637	[1.60624;1.72306]	6.28e-179
Neuroblastoma	1.64491	[1.58874;1.70317]	2.27e-175
Medulloblastoma	1.67136	[1.60793;1.7375]	2.87e-155
Acute myeloid leukemia	1.77387	[1.69784;1.85364]	2.95e-154
Central chondrosarcoma	1.92166	[1.83112;2.01653]	7.02e-154
Down syndrome	1.60471	[1.54785;1.66353]	5.12e-146
Systemic lupus erythematosus	1.7388	[1.6599;1.82182]	1.6e-128
Schizophrenia	1.62863	[1.55986;1.70074]	2.5e-114
Familial recurrent moles	1.57186	[1.51107;1.63495]	1.78e-111
Primary medulloblastoma	1.48547	[1.43447;1.53835]	4.73e-111
Colorectal cancer	1.54824	[1.487;1.6122]	5.07e-104
Crohn's disease	1.60774	[1.54026;1.67806]	8.11e-104
Small intestinal neuroendocrine tumours	1.54345	[1.48376;1.60538]	7.24e-103
Idiopathic pulmonary fibrosis	1.50179	[1.44546;1.56015]	1.74e-96
Cutaneous melanoma	1.47452	[1.42021;1.53073]	1.74e-91
Osteoarthritis	1.59917	[1.52572;1.67603]	1.32e-84
Osteosarcoma	1.44422	[1.39173;1.49863]	2.42e-84
Gastrointestinal stromal tumors	1.41658	[1.36701;1.46799]	2.23e-83
Head and neck squamous cell cancer	1.44468	[1.38684;1.50481]	1.84e-69
Esophageal adenocarcinoma	1.36427	[1.31745;1.41279]	4e-69
Adenoma	1.35882	[1.31199;1.40746]	9.67e-67
Gastric cancer	1.35474	[1.30861;1.40255]	1.25e-66
Papillary thyroid carcinoma	1.49269	[1.42151;1.56718]	7.43e-58
Pancreatic ductal adenocarcinoma	1.33507	[1.28686;1.38523]	2.23e-53
Lung adenocarcinoma	1.32281	[1.27642;1.3709]	2.32e-53
Parkinson's disease	1.50393	[1.42704;1.58475]	3.8e-52
Ovarian serous adenocarcinoma	1.63542	[1.53487;1.7423]	8.25e-52
Prostate cancer	1.42083	[1.35723;1.48716]	6.89e-51
Dementia	0.729798	[0.69928;0.76155]	4.15e-49
Nonalcoholic fatty liver disease	1.48673	[1.40913;1.56825]	1.88e-47
Oral or pharyngeal squamous cell carcinoma	1.47612	[1.4003;1.55581]	3.43e-47
Sotos syndrome	1.33744	[1.2856;1.39142]	6.01e-47
Thyroid tumors	1.30238	[1.25612;1.35036]	1.54e-46
Nasopharyngeal carcinoma	1.29393	[1.24877;1.34074]	4.97e-46
Clear cell renal cell carcinoma	1.35549	[1.30001;1.41345]	6.41e-46
Atherosclerosis	1.28471	[1.24087;1.33019]	1.33e-45
Chronic obstructive pulmonary disease	1.2918	[1.24527;1.34011]	1.29e-42
Psoriatic	1.3248	[1.2718;1.38002]	2.08e-41
Ovarian carcinoma	1.55376	[1.45523;1.65869]	1.82e-39
Leukemia	1.27517	[1.2296;1.32251]	3.27e-39
Germinoma	1.25185	[1.20825;1.29707]	5.68e-36
Primitive neuroectodermal tumors	1.30679	[1.25255;1.36337]	5.28e-35
Ductal carcinoma in situ	1.37206	[1.30472;1.44265]	9.73e-35
Hepatocellular adenoma	1.36357	[1.29575;1.43465]	1.16e-32
Graves disease	1.6576	[1.52477;1.8016]	2.64e-32
High grade serous ovarian cancer	1.51397	[1.40333;1.63299]	1.15e-26
Alzheimer's disease	1.80046	[1.60412;2.02463]	6.32e-26
Melanoma	0.830302	[0.80047;0.86118]	8.97e-24
Chronic myeloid leukemia	1.43918	[1.33618;1.54963]	8.01e-22
Allergic asthma	1.42025	[1.31656;1.53165]	1.19e-19
Non-syndromic cleft lip and palate	0.699483	[0.64017;0.76363]	1.97e-16
Cirrhotic	1.34947	[1.25468;1.451]	7.68e-16
Esophageal squamous cell carcinoma	1.36654	[1.26624;1.47424]	1.03e-15
Fibromyalgia	0.655265	[0.58782;0.72942]	1.04e-15
Gastric primary tumor	1.54339	[1.38262;1.72206]	8.71e-15
Tuberculosis	1.37935	[1.27136;1.49594]	1.06e-14
Rectal cancer	1.41586	[1.28735;1.55648]	7.84e-13
Fetal alcohol spectrum disorder	1.68048	[1.45656;1.93772]	8.36e-13
Asthma	1.23395	[1.16298;1.3091]	3.52e-12
Keloid	1.38597	[1.26373;1.51932]	4.05e-12
Leiomyoma	1.42735	[1.2833;1.58674]	4.77e-11
Allergy	1.26918	[1.17932;1.36548]	1.92e-10
Small bowel adenocarcinoma	1.167	[1.11092;1.22578]	7.39e-10
Wilms tumor	0.685932	[0.60442;0.77697]	9.35e-10
Posterior fossa ependymoma	1.42995	[1.27246;1.60585]	1.53e-09
Myalgic encephalomyelitis/chronic fatigue syndrome	1.25178	[1.16125;1.34905]	4.22e-09
Cervical intraepithelial neoplasia	0.64984	[0.5525;0.76178]	3.48e-08
Schwannoma	1.19432	[1.11899;1.27448]	8.37e-08
Signet ring cell colorectal cancer	1.1071	[1.06566;1.15011]	1.64e-07
Endometriosis	1.14419	[1.08201;1.21018]	1.84e-06
Myelodysplastic syndrome	1.7083	[1.36655;2.13283]	1.85e-06
Burkitt Lymphoma	1.45597	[1.23885;1.70908]	4.05e-06
Preeclampsia	1.08203	[1.04514;1.12017]	7.8e-06
Adrenal cortical cancer	1.20362	[1.10824;1.30669]	9.91e-06
Congenital hypopituitarism	1.42183	[1.21467;1.66238]	1.06e-05
Chronic fatigue syndrome	1.41894	[1.18598;1.69507]	0.000105874
Liver cancer	1.13323	[1.06213;1.20876]	0.000148595
Colon adenocarcinoma	0.909428	[0.86373;0.9574]	0.000266376
Atrial fibrillation	1.37048	[1.15061;1.62975]	0.000337242
Lupus	1.84377	[1.2826;2.64518]	0.000665775
Russell-Silver syndrome	0.882402	[0.8172;0.95232]	0.00120073
Choroid plexus tumors	1.24901	[1.08624;1.43457]	0.00153723
Autoimmune arthritis	1.35106	[1.09668;1.6606]	0.00434647
Periodontitis	0.700655	[0.53537;0.90889]	0.00624011
Breast cancer	1.09572	[1.02112;1.1762]	0.0106414
Serrated adenoma	1.61191	[1.09425;2.36298]	0.012963
Alcohol use disorder	0.723926	[0.54404;0.95395]	0.0196244
Cervical squamous cell carcinoma	0.816528	[0.68353;0.97209]	0.0223505
Kagami-Ogata syndrome	1.35874	[1.01457;1.81133]	0.0370328
Rheumatoid arthritis	0.966557	[0.93374;1.00054]	0.0536576
IgA nephropathy	1.59713	[0.93843;2.69252]	0.0632856
Panic disorder	1.14125	[0.96475;1.34735]	0.115286
Diffuse large B-cell lymphoma	0.547101	[0.21671;1.22178]	0.1655
Depression	1.21706	[0.91071;1.61754]	0.167054
Ulcerative colitis	0.877769	[0.72591;1.05756]	0.16992
Gestational diabetes	0.488519	[0.14391;1.33155]	0.208286
Nicotine dependent	0.482796	[0.11817;1.48043]	0.245674
Coronary artery ectasia	0.256529	[0.00578;1.91346]	0.287448
Food allergy	0.921213	[0.78562;1.07765]	0.311346
Myasthenia gravis	3.07873	[0.35264;36.87833]	0.338893
Primary osteoporosis	1.40452	[0.6374;2.99835]	0.350056
Cutaneous squamous cell carcinoma	1.06183	[0.93275;1.20719]	0.360303
Anaplastic large cell lymphoma	0.972902	[0.91375;1.03556]	0.394528
Myelomeningocele	0.820703	[0.4996;1.31218]	0.435147
Paraganglioma	2.05256	[0.38225;11.02162]	0.451634
Psychiatric disorders	1.01505	[0.97565;1.05611]	0.463382
Pregnancy anxiety	1.642	[0.32579;7.62956]	0.48695
Polycystic ovarian syndrome	0.879271	[0.61321;1.24414]	0.500189
Acquired immune deficiency syndrome	1.04797	[0.91282;1.20128]	0.509906
Respiratory allergy	0.948054	[0.81067;1.10628]	0.512633
Pituitary macroadenomas	0.844859	[0.52351;1.33043]	0.514212
Pain sensitivity	2.0524	[0.02614;160.90654]	0.547909
Intellectual disability	0.902127	[0.65775;1.22513]	0.54915
Fetal growth restriction	0.746173	[0.2872;1.74065]	0.562754
Rheumatic heart disease	0.759969	[0.32819;1.62053]	0.599386
Constitutional MLH1 epimutations	1.03952	[0.89709;1.20249]	0.605349
Fragile X syndrome	1.09708	[0.68527;1.72592]	0.653362
Werner syndrome	0.798074	[0.28169;2.00279]	0.676448
Fetal alcohol syndrome	1.06809	[0.77653;1.4571]	0.696512
Septicemia	0.873202	[0.48995;1.50308]	0.696605
Macular degeneration	0.83605	[0.37417;1.74174]	0.730481
Intellectual disability and congenital anomalies	0.993383	[0.94784;1.041]	0.784748
Allergic rhinitis	0.879514	[0.35459;2.00353]	0.847284
Fetal intolerance of labor	0.961351	[0.67751;1.34872]	0.867441
Infertile	1.02618	[0.16603;4.80543]	1
Symptomatic carotid plaques	0.932854	[0.25408;2.91269]	1
Anxiety disorder	0.820907	[0.18791;2.84653]	1
