# Supplementary material for: Genome-Wide Analysis for the Regulation of Gene Alternative Splicing by DNA Methylation Level in Glioma and its Prognostic Implications
Source: Front Genet. 2022 Mar 4;13:799913. doi: 10.3389/fgene.2022.799913 (PMC8931337; doi:10.3389/fgene.2022.799913)
Supplement: Supplementary file 4 [file Table1.XLSX]

## Sheet: Sheet1
Supplementary Table S1 The differentially methylated positions between LGG and GBM subjects
Methylated Positions	Intercept	f	P value	FDR qval
cg16249894	-7.05741	15.1372	0.000111298	3.46e-05
cg03731673	-6.95309	28.2239	1.53e-07	6.54e-08
cg26865258	-6.93766	17.8489	2.77e-05	9.24e-06
cg18266620	-6.93199	20.7424	6.38e-06	2.29e-06
cg17836940	-6.85303	11.7456	0.000652112	0.000184526
cg10163397	-6.8456	23.7802	1.39e-06	5.35e-07
cg11948421	-6.79547	17.6611	3.05e-05	1.01e-05
cg19868301	-6.77809	12.5854	0.000419516	0.000121598
cg04570604	-6.75722	20.104	8.81e-06	3.11e-06
cg17547812	-6.74186	12.7189	0.000391191	0.00011383
cg08650320	-6.7199	13.3876	0.000275858	8.18e-05
cg23421970	-6.7186	15.0443	0.000116773	3.62e-05
cg21556309	-6.71635	17.8565	2.76e-05	9.2e-06
cg14881459	-6.71601	16.5628	5.34e-05	1.73e-05
cg24813355	-6.71326	11.7442	0.000652584	0.000184646
cg12500284	-6.71104	51.6314	2.02e-12	1.4e-12
cg04117853	-6.70004	19.1811	1.41e-05	4.85e-06
cg01215356	-6.69736	12.9226	0.000351648	0.000102925
cg04307927	-6.69516	31.7875	2.66e-08	1.23e-08
cg16196758	-6.69441	16.8415	4.63e-05	1.51e-05
cg04415045	-6.69167	32.0783	2.31e-08	1.07e-08
cg00071565	-6.68663	19.2763	1.34e-05	4.63e-06
cg03163443	-6.6841	55.9179	2.73e-13	2.06e-13
cg04417788	-6.6791	16.5561	5.36e-05	1.73e-05
cg13694471	-6.67739	55.7532	2.95e-13	2.22e-13
cg04604806	-6.66924	19.0391	1.51e-05	5.19e-06
cg25404069	-6.66701	30.9114	4.09e-08	1.85e-08
cg14210236	-6.6604	22.5105	2.62e-06	9.8e-07
cg22191731	-6.65344	39.9515	5.12e-10	2.81e-10
cg03756088	-6.65014	67.8773	1.12e-15	1.06e-15
cg06750635	-6.63526	30.1486	5.94e-08	2.65e-08
cg20001850	-6.63367	11.2902	0.000829242	0.000231618
cg25157709	-6.63241	21.9346	3.5e-06	1.29e-06
cg24285919	-6.62872	50.5488	3.36e-12	2.28e-12
cg27180563	-6.62611	102.786	2.2e-22	4.13e-22
cg15603734	-6.62407	46.0113	2.85e-11	1.77e-11
cg15604891	-6.62279	24.5482	9.47e-07	3.72e-07
cg13741740	-6.62243	22.0038	3.38e-06	1.25e-06
cg25270655	-6.61994	12.0271	0.000562321	0.000160405
cg00576402	-6.61503	82.1746	1.8e-18	2.26e-18
cg11311579	-6.61134	18.5939	1.89e-05	6.44e-06
cg06285766	-6.61111	83.781	8.84e-19	1.14e-18
cg02226688	-6.61101	43.6939	8.57e-11	5.07e-11
cg19400780	-6.60736	25.9268	4.77e-07	1.93e-07
cg01485704	-6.60341	44.7899	5.09e-11	3.08e-11
cg15057238	-6.60318	85.5304	4.08e-19	5.46e-19
cg17579075	-6.60241	12.6939	0.000396345	0.000115247
cg07643904	-6.60222	21.7951	3.75e-06	1.38e-06
cg09928203	-6.60177	24.6895	8.82e-07	3.48e-07
cg14451452	-6.60087	19.3454	1.29e-05	4.48e-06
cg14823967	-6.60006	37.8394	1.41e-09	7.42e-10
cg10338639	-6.59834	15.0125	0.000118706	3.68e-05
cg24877558	-6.5978	15.7107	8.28e-05	2.62e-05
cg03303757	-6.59542	37.2251	1.9e-09	9.85e-10
cg20450979	-6.59013	41.4679	2.48e-10	1.4e-10
cg03762431	-6.59003	19.8775	9.88e-06	3.47e-06
cg10019429	-6.589	40.3	4.33e-10	2.39e-10
cg16202187	-6.58772	27.3057	2.41e-07	1.01e-07
cg06921501	-6.58595	44.0408	7.26e-11	4.33e-11
cg18056133	-6.58529	19.3389	1.3e-05	4.49e-06
cg22984404	-6.58429	19.4305	1.24e-05	4.3e-06
cg16322655	-6.58198	18.1737	2.35e-05	7.9e-06
cg14976978	-6.57577	25.486	5.94e-07	2.38e-07
cg00815440	-6.57526	21.3423	4.72e-06	1.71e-06
cg24883709	-6.57401	91.5397	2.9e-20	4.37e-20
cg04010471	-6.57176	22.4929	2.65e-06	9.88e-07
cg27447557	-6.57006	28.2192	1.53e-07	6.56e-08
cg19845159	-6.5694	12.4894	0.00044116	0.000127533
cg00318766	-6.56213	14.8376	0.00012994	4.01e-05
cg00590991	-6.56048	44.5886	5.6e-11	3.38e-11
cg11653406	-6.56021	24.1169	1.17e-06	4.56e-07
cg06474323	-6.56001	11.6577	0.000683016	0.000192754
cg16149129	-6.55927	48.3568	9.41e-12	6.11e-12
cg14205952	-6.55664	12.6909	0.000396964	0.000115416
cg11227172	-6.55444	85.2626	4.59e-19	6.12e-19
cg23888462	-6.55358	23.1101	1.94e-06	7.36e-07
cg09999650	-6.55356	15.786	7.97e-05	2.52e-05
cg13939431	-6.55323	12.0487	0.000555981	0.000158692
cg23664318	-6.55277	50.103	4.14e-12	2.78e-12
cg17166282	-6.55128	33.1648	1.36e-08	6.48e-09
cg07853743	-6.54912	15.4822	9.32e-05	2.92e-05
cg18473153	-6.54897	64.899	4.35e-15	3.89e-15
cg14858951	-6.54896	28.4608	1.36e-07	5.85e-08
cg12245206	-6.5465	28.5119	1.33e-07	5.71e-08
cg04428853	-6.54258	40.5156	3.91e-10	2.17e-10
cg00537387	-6.54195	25.6936	5.36e-07	2.16e-07
cg06214716	-6.54117	39.0403	7.93e-10	4.27e-10
cg19319088	-6.54115	104.56	1.03e-22	2e-22
cg02691819	-6.53925	24.1501	1.15e-06	4.49e-07
cg22228677	-6.53915	31.2422	3.48e-08	1.59e-08
cg17459893	-6.53902	20.5178	7.15e-06	2.55e-06
cg20637653	-6.53807	44.2649	6.53e-11	3.91e-11
cg04665974	-6.53548	15.7894	7.95e-05	2.52e-05
cg11701055	-6.53437	44.9446	4.73e-11	2.87e-11
cg19355685	-6.53178	19.094	1.47e-05	5.06e-06
cg19828022	-6.53055	25.3043	6.5e-07	2.6e-07
cg10357721	-6.52813	13.9359	0.000207375	6.25e-05
cg16568530	-6.5279	44.4396	6.01e-11	3.61e-11
cg08189659	-6.52731	27.751	1.93e-07	8.17e-08
cg09617296	-6.52715	11.7449	0.000652341	0.000184582
cg22515201	-6.5269	31.2405	3.48e-08	1.59e-08
cg04353881	-6.5261	17.9338	2.65e-05	8.87e-06
cg01995078	-6.52588	31.866	2.56e-08	1.19e-08
cg27554509	-6.52489	45.797	3.16e-11	1.95e-11
cg07160694	-6.52479	31.7287	2.74e-08	1.26e-08
cg10706910	-6.52367	32.8157	1.61e-08	7.62e-09
cg26664090	-6.52129	25.6797	5.39e-07	2.17e-07
cg20336580	-6.52015	45.3826	3.84e-11	2.35e-11
cg11135720	-6.51949	20.215	8.33e-06	2.95e-06
cg11124426	-6.51895	16.9645	4.35e-05	1.42e-05
cg25346059	-6.51863	19.7245	1.07e-05	3.73e-06
cg05986044	-6.51856	11.7321	0.000656782	0.000185765
cg26349166	-6.51732	22.4335	2.73e-06	1.02e-06
cg20703240	-6.51652	36.9982	2.12e-09	1.09e-09
cg10974104	-6.51557	19.7663	1.04e-05	3.66e-06
cg10699881	-6.5138	47.7237	1.27e-11	8.14e-12
cg19898230	-6.51305	53.9758	6.75e-13	4.9e-13
cg14293864	-6.51284	21.8293	3.69e-06	1.36e-06
cg23601994	-6.51278	35.5526	4.27e-09	2.14e-09
cg23471777	-6.51079	31.4963	3.07e-08	1.41e-08
cg02920502	-6.51064	35.3832	4.63e-09	2.31e-09
cg12216318	-6.50969	19.3077	1.32e-05	4.56e-06
cg05570096	-6.50934	19.0627	1.49e-05	5.13e-06
cg01728866	-6.50675	13.044	0.000330026	9.69e-05
cg21962918	-6.50488	29.1868	9.53e-08	4.16e-08
cg27200190	-6.50475	14.9885	0.000120185	3.72e-05
cg15740054	-6.50435	34.4111	7.42e-09	3.63e-09
cg06889442	-6.50418	44.8866	4.86e-11	2.95e-11
cg11495060	-6.50383	31.2407	3.48e-08	1.59e-08
cg05971912	-6.50346	11.8077	0.00063112	0.000178916
cg04215348	-6.50274	35.3627	4.68e-09	2.33e-09
cg17184604	-6.50156	32.9318	1.52e-08	7.22e-09
cg19536594	-6.50081	11.0254	0.000953928	0.000264389
cg04757428	-6.5006	24.0381	1.22e-06	4.74e-07
cg21028760	-6.50005	30.5644	4.85e-08	2.18e-08
cg20911168	-6.50002	13.5521	0.000253204	7.55e-05
cg12842013	-6.49969	44.4144	6.08e-11	3.65e-11
cg04302946	-6.49843	12.0641	0.000551483	0.000157485
cg13064914	-6.49792	19.437	1.23e-05	4.29e-06
cg00910907	-6.49773	48.3639	9.38e-12	6.1e-12
cg04313601	-6.49761	54.401	5.54e-13	4.05e-13
cg03693601	-6.49716	15.5018	9.22e-05	2.9e-05
cg10440483	-6.49533	18.8236	1.69e-05	5.76e-06
cg03149706	-6.4921	14.955	0.000122286	3.78e-05
cg26275371	-6.49151	63.1424	9.72e-15	8.43e-15
cg15665968	-6.49095	46.6535	2.1e-11	1.32e-11
cg07909292	-6.48933	19.8543	9.99e-06	3.5e-06
cg00970737	-6.48726	73.3433	9.4e-17	9.93e-17
cg05125483	-6.48688	14.5505	0.000150758	4.62e-05
cg13186679	-6.48667	42.6633	1.4e-10	8.12e-11
cg10282345	-6.48606	19.6762	1.09e-05	3.82e-06
cg09077340	-6.486	23.7749	1.39e-06	5.37e-07
cg11712735	-6.48597	18.1906	2.33e-05	7.83e-06
cg14348828	-6.48535	12.5272	0.000432496	0.000125157
cg22269486	-6.48486	17.3903	3.5e-05	1.15e-05
cg26640895	-6.48357	12.5561	0.000425997	0.000123374
cg06761793	-6.48315	32.489	1.89e-08	8.87e-09
cg09805314	-6.48283	26.2532	4.06e-07	1.66e-07
cg27589088	-6.48235	12.3511	0.000474339	0.000136599
cg00914462	-6.48115	37.1988	1.92e-09	9.97e-10
cg08202978	-6.4809	19.9904	9.33e-06	3.28e-06
cg18334211	-6.48015	55.5841	3.19e-13	2.39e-13
cg21124552	-6.47982	22.1932	3.07e-06	1.14e-06
cg08359958	-6.47962	28.6917	1.22e-07	5.25e-08
cg24517800	-6.47947	35.4424	4.5e-09	2.25e-09
cg21639968	-6.47922	24.6647	8.93e-07	3.52e-07
cg10751605	-6.47844	90.2072	5.2e-20	7.64e-20
cg20183778	-6.47818	30.2501	5.65e-08	2.53e-08
cg01067724	-6.47619	43.0264	1.18e-10	6.88e-11
cg04538470	-6.47461	39.3738	6.76e-10	3.66e-10
cg15214567	-6.47444	23.8658	1.33e-06	5.14e-07
cg04486417	-6.47434	21.7441	3.85e-06	1.41e-06
cg01494303	-6.47379	16.053	6.94e-05	2.21e-05
cg07242422	-6.47349	11.6346	0.000691408	0.000195
cg21413108	-6.47335	25.309	6.48e-07	2.59e-07
cg10572969	-6.4716	85.3883	4.34e-19	5.8e-19
cg02204096	-6.47095	13.8675	0.000214875	6.46e-05
cg15256944	-6.47092	17.3623	3.55e-05	1.17e-05
cg09423994	-6.47078	26.0795	4.42e-07	1.8e-07
cg22176353	-6.47077	11.3125	0.000819497	0.000229051
cg12600418	-6.47062	12.8122	0.000372553	0.000108698
cg19354851	-6.47057	35.0494	5.44e-09	2.7e-09
cg13337201	-6.47055	32.4659	1.91e-08	8.97e-09
cg23389585	-6.47009	30.5775	4.81e-08	2.17e-08
cg11380545	-6.46983	73.1715	1.02e-16	1.07e-16
cg07677396	-6.46936	19.8866	9.83e-06	3.45e-06
cg26273962	-6.46836	50.2653	3.83e-12	2.59e-12
cg05553000	-6.46818	31.5233	3.03e-08	1.39e-08
cg26259627	-6.46813	13.5131	0.000258398	7.69e-05
cg00788312	-6.46809	22.5416	2.58e-06	9.66e-07
cg24974229	-6.46785	33.0056	1.47e-08	6.97e-09
cg20018561	-6.46778	28.4203	1.39e-07	5.96e-08
cg09525523	-6.46771	22.1439	3.15e-06	1.17e-06
cg24115067	-6.46736	80.532	3.75e-18	4.56e-18
cg21083161	-6.46597	37.7889	1.45e-09	7.6e-10
cg05368762	-6.46581	13.2055	0.000303349	8.95e-05
cg23742887	-6.46437	20.3043	7.96e-06	2.82e-06
cg03535439	-6.46352	58.7196	7.46e-14	5.93e-14
cg22072825	-6.46315	29.035	1.03e-07	4.47e-08
cg11166741	-6.46235	22.9464	2.11e-06	7.96e-07
cg17900884	-6.46209	26.8602	3e-07	1.24e-07
cg08494545	-6.46181	28.3096	1.47e-07	6.28e-08
cg04927502	-6.46181	28.1788	1.57e-07	6.68e-08
cg08515845	-6.46169	36.2209	3.09e-09	1.57e-09
cg19959648	-6.46132	66.3622	2.23e-15	2.06e-15
cg21533667	-6.46113	14.9546	0.000122314	3.79e-05
cg25959527	-6.46095	15.0844	0.000114379	3.55e-05
cg14682345	-6.46016	44.5303	5.76e-11	3.47e-11
cg05561993	-6.45916	14.1557	0.000185	5.6e-05
cg07154861	-6.45904	11.0396	0.000946771	0.000262494
cg24117376	-6.45884	27.0498	2.73e-07	1.14e-07
cg22365063	-6.45882	61.43	2.14e-14	1.79e-14
cg22681806	-6.4583	25.4034	6.19e-07	2.48e-07
cg26150071	-6.45759	14.9548	0.000122295	3.79e-05
cg09865339	-6.45628	68.624	7.96e-16	7.67e-16
cg15817923	-6.45595	15.6294	8.63e-05	2.72e-05
cg25388301	-6.45523	24.0331	1.22e-06	4.75e-07
cg14684441	-6.4552	26.5486	3.5e-07	1.44e-07
cg07307653	-6.45516	17.911	2.68e-05	8.96e-06
cg10840007	-6.45511	74.8941	4.67e-17	5.09e-17
cg05749548	-6.45444	29.4921	8.2e-08	3.61e-08
cg02185053	-6.45384	11.7284	0.00065804	0.000186102
cg12503235	-6.45348	24.9963	7.57e-07	3e-07
cg03500911	-6.45303	15.7991	7.91e-05	2.5e-05
cg26243254	-6.45299	14.8717	0.000127664	3.94e-05
cg23043213	-6.45257	27.2952	2.42e-07	1.01e-07
cg06912515	-6.45199	13.316	0.000286354	8.48e-05
cg16169620	-6.45189	11.3122	0.000819642	0.000229089
cg18722557	-6.45106	16.3465	5.97e-05	1.92e-05
cg08627604	-6.45016	19.1646	1.42e-05	4.89e-06
cg27297221	-6.44942	16.794	4.75e-05	1.54e-05
cg14058998	-6.4491	26.4534	3.67e-07	1.51e-07
cg10971895	-6.44894	77.668	1.35e-17	1.55e-17
cg10599362	-6.4485	26.6752	3.29e-07	1.36e-07
cg21041580	-6.44692	16.2929	6.14e-05	1.97e-05
cg04832844	-6.44663	58.6434	7.72e-14	6.14e-14
cg13215643	-6.44655	15.9613	7.28e-05	2.31e-05
cg13984393	-6.44653	60.5965	3.13e-14	2.59e-14
cg25980157	-6.44602	21.7903	3.76e-06	1.38e-06
cg05045294	-6.44591	19.9194	9.67e-06	3.4e-06
cg08603836	-6.44553	54.2815	5.85e-13	4.27e-13
cg02040083	-6.44541	20.8955	5.91e-06	2.12e-06
cg03180457	-6.44534	47.2116	1.62e-11	1.03e-11
cg13735691	-6.44505	23.997	1.25e-06	4.83e-07
cg04213038	-6.44439	14.1498	0.000185564	5.62e-05
cg13220109	-6.444	82.4338	1.61e-18	2.03e-18
cg26912890	-6.44379	14.2434	0.00017677	5.37e-05
cg07681084	-6.44327	35.072	5.38e-09	2.67e-09
cg14467103	-6.44313	26.0264	4.54e-07	1.84e-07
cg01597066	-6.44296	14.0207	0.000198437	5.99e-05
cg18030218	-6.44257	32.2968	2.08e-08	9.7e-09
cg02992252	-6.44248	62.0941	1.57e-14	1.34e-14
cg25274052	-6.44236	40.3591	4.21e-10	2.33e-10
cg13910484	-6.44169	25.3053	6.5e-07	2.59e-07
cg21859597	-6.44149	25.5815	5.66e-07	2.28e-07
cg26421286	-6.44041	16.6484	5.11e-05	1.65e-05
cg27390425	-6.4403	40.8101	3.39e-10	1.9e-10
cg23839113	-6.43844	16.6308	5.16e-05	1.67e-05
cg04257877	-6.43777	12.5712	0.000422631	0.000122457
cg14169521	-6.43665	23.0344	2.02e-06	7.64e-07
cg15563237	-6.43656	25.4938	5.91e-07	2.37e-07
cg10207187	-6.43607	11.7067	0.00066562	0.000188125
cg19603390	-6.43593	66.8905	1.75e-15	1.63e-15
cg10916625	-6.43523	40.9765	3.13e-10	1.76e-10
cg26224223	-6.43454	15.8963	7.53e-05	2.39e-05
cg20002729	-6.4345	31.013	3.89e-08	1.77e-08
cg25283846	-6.43447	26.5263	3.54e-07	1.46e-07
cg04731570	-6.43376	46.2797	2.51e-11	1.57e-11
cg26871120	-6.4333	54.7594	4.68e-13	3.45e-13
cg26744078	-6.43289	43.7442	8.36e-11	4.96e-11
cg15291410	-6.43261	13.9937	0.000201233	6.07e-05
cg17902989	-6.43244	38.236	1.17e-09	6.18e-10
cg19601991	-6.43195	22.5677	2.55e-06	9.54e-07
cg23001000	-6.43185	13.1837	0.000306822	9.05e-05
cg01688026	-6.43063	25.0761	7.28e-07	2.89e-07
cg06896534	-6.42959	32.5067	1.87e-08	8.8e-09
cg06019722	-6.42796	15.3295	0.000100783	3.15e-05
cg06350612	-6.42783	21.5996	4.14e-06	1.51e-06
cg02308097	-6.42687	13.7259	0.000231302	6.93e-05
cg22388653	-6.42677	29.3303	8.88e-08	3.89e-08
cg17162271	-6.42516	39.445	6.53e-10	3.54e-10
cg04286729	-6.42475	49.6854	5.03e-12	3.36e-12
cg02446006	-6.42431	43.6115	8.91e-11	5.26e-11
cg23235297	-6.42387	36.4987	2.7e-09	1.38e-09
cg20679309	-6.4238	31.0239	3.87e-08	1.76e-08
cg25161976	-6.42374	32.4472	1.93e-08	9.04e-09
cg07352001	-6.42278	13.5038	0.000259655	7.73e-05
cg04319218	-6.4222	81.8595	2.08e-18	2.59e-18
cg03697316	-6.42182	21.154	5.18e-06	1.88e-06
cg09995068	-6.42141	13.6719	0.000237895	7.11e-05
cg11721769	-6.42109	29.6159	7.72e-08	3.4e-08
cg15001673	-6.42065	23.5909	1.53e-06	5.86e-07
cg21773710	-6.42053	29.8631	6.83e-08	3.03e-08
cg04597004	-6.42042	37.9321	1.35e-09	7.11e-10
cg09662051	-6.42007	26.8808	2.97e-07	1.23e-07
cg11162249	-6.41976	44.8466	4.95e-11	3e-11
cg16728516	-6.41921	34.28	7.91e-09	3.86e-09
cg07582047	-6.41897	28.8247	1.14e-07	4.93e-08
cg16500810	-6.41743	23.1062	1.95e-06	7.38e-07
cg20923716	-6.41717	18.3724	2.12e-05	7.17e-06
cg21972156	-6.41644	20.0751	8.94e-06	3.15e-06
cg23430742	-6.41633	12.4735	0.000444849	0.000128537
cg10365046	-6.41611	13.1275	0.000315954	9.3e-05
cg20435150	-6.4158	11.6258	0.000694617	0.00019585
cg02636798	-6.41496	15.8313	7.78e-05	2.47e-05
cg18172804	-6.41449	47.5269	1.39e-11	8.9e-12
cg21332495	-6.41448	49.8318	4.7e-12	3.14e-12
cg17330695	-6.41429	39.9324	5.17e-10	2.83e-10
cg07176034	-6.41295	14.0313	0.00019734	5.96e-05
cg13002346	-6.41286	61.8328	1.77e-14	1.5e-14
cg26338873	-6.41279	20.3756	7.68e-06	2.73e-06
cg10353859	-6.41268	20.1339	8.68e-06	3.06e-06
cg05354521	-6.41127	11.2819	0.000832877	0.000232573
cg23398335	-6.41019	41.1802	2.84e-10	1.6e-10
cg18376335	-6.40989	28.874	1.11e-07	4.82e-08
cg06709324	-6.40967	15.4617	9.41e-05	2.95e-05
cg18957484	-6.40875	28.3765	1.42e-07	6.09e-08
cg15839910	-6.40874	15.947	7.33e-05	2.33e-05
cg23301140	-6.40863	10.9655	0.000984649	0.000272394
cg22456132	-6.40849	35.2528	4.93e-09	2.46e-09
cg25476939	-6.40777	19.5745	1.15e-05	4.01e-06
cg26975351	-6.4075	63.1954	9.49e-15	8.23e-15
cg06809055	-6.40716	12.0225	0.000563683	0.00016077
cg24493334	-6.40598	38.1618	1.21e-09	6.39e-10
cg17344085	-6.40579	85.2252	4.67e-19	6.21e-19
cg20607769	-6.40566	18.3594	2.13e-05	7.22e-06
cg08103551	-6.40549	22.2326	3.01e-06	1.12e-06
cg17010941	-6.40474	59.7445	4.64e-14	3.77e-14
cg13587582	-6.40359	20.2496	8.18e-06	2.9e-06
cg25538602	-6.4035	32.5979	1.79e-08	8.43e-09
cg18645688	-6.40201	23.0346	2.02e-06	7.63e-07
cg15002372	-6.40178	25.1897	6.88e-07	2.74e-07
cg12868887	-6.40145	37.6722	1.53e-09	8.02e-10
cg08072574	-6.4011	16.1261	6.69e-05	2.13e-05
cg13781843	-6.40096	14.9374	0.000123405	3.82e-05
cg11684022	-6.40068	25.0074	7.53e-07	2.99e-07
cg05955334	-6.40054	17.8317	2.79e-05	9.31e-06
cg02770165	-6.40023	81.3556	2.6e-18	3.21e-18
cg18835942	-6.39957	51.2569	2.41e-12	1.66e-12
cg05100596	-6.39933	27.3431	2.37e-07	9.9e-08
cg22516651	-6.39884	28.0692	1.65e-07	7.03e-08
cg04352944	-6.398	18.8817	1.64e-05	5.6e-06
cg08340521	-6.39798	46.2202	2.58e-11	1.61e-11
cg27511255	-6.39694	27.429	2.27e-07	9.51e-08
cg01349687	-6.39624	43.646	8.76e-11	5.18e-11
cg11845159	-6.39541	14.2214	0.000178797	5.43e-05
cg25572309	-6.39535	13.0427	0.000330264	9.7e-05
cg19886179	-6.39534	12.6525	0.00040503	0.000117632
cg02708722	-6.39507	86.7035	2.43e-19	3.33e-19
cg24611427	-6.39448	31.8231	2.62e-08	1.21e-08
cg07804111	-6.39397	18.983	1.55e-05	5.34e-06
cg18060685	-6.39364	26.9303	2.9e-07	1.2e-07
cg20810398	-6.39243	53.909	6.96e-13	5.05e-13
cg01349267	-6.39225	21.3997	4.58e-06	1.67e-06
cg16744862	-6.39217	16.3844	5.86e-05	1.88e-05
cg08864381	-6.39217	14.3211	0.000169785	5.17e-05
cg25837710	-6.39192	18.3667	2.13e-05	7.19e-06
cg02652260	-6.39106	19.5175	1.19e-05	4.12e-06
cg26257177	-6.39071	30.0356	6.28e-08	2.79e-08
cg15703070	-6.39044	14.5947	0.000147346	4.52e-05
cg08971981	-6.38974	18.5505	1.94e-05	6.58e-06
cg04175895	-6.38946	22.5515	2.57e-06	9.61e-07
cg18139020	-6.38883	17.2809	3.7e-05	1.22e-05
cg01264379	-6.3888	28.5683	1.29e-07	5.56e-08
cg13611226	-6.38879	15.7756	8.01e-05	2.53e-05
cg05511815	-6.38841	35.3302	4.75e-09	2.37e-09
cg01447244	-6.38826	34.7328	6.35e-09	3.12e-09
cg10214045	-6.38824	82.9564	1.28e-18	1.62e-18
cg05717204	-6.38821	20.7398	6.39e-06	2.29e-06
cg07743799	-6.3879	62.4435	1.34e-14	1.15e-14
cg19627864	-6.38756	52.6016	1.28e-12	9.06e-13
cg07174053	-6.38753	18.266	2.24e-05	7.55e-06
cg07130869	-6.38697	12.2172	0.000508882	0.000145974
cg02016892	-6.38644	64.0873	6.3e-15	5.56e-15
cg23043438	-6.38623	14.7927	0.000132988	4.1e-05
cg08042432	-6.38543	19.4966	1.2e-05	4.16e-06
cg24506149	-6.38525	28.314	1.46e-07	6.27e-08
cg16178998	-6.38493	24.833	8.22e-07	3.25e-07
cg25552655	-6.38422	16.0981	6.78e-05	2.16e-05
cg18015323	-6.38415	26.0041	4.59e-07	1.86e-07
cg19228181	-6.384	116.719	5.85e-25	1.45e-24
cg20659169	-6.38387	36.618	2.55e-09	1.3e-09
cg26122012	-6.38374	16.7179	4.94e-05	1.6e-05
cg16895948	-6.38318	14.7246	0.00013776	4.24e-05
cg11011774	-6.38296	15.8366	7.76e-05	2.46e-05
cg26375147	-6.38282	12.764	0.000382058	0.00011132
cg13209487	-6.3828	15.4111	9.66e-05	3.03e-05
cg17749468	-6.38274	45.9235	2.97e-11	1.84e-11
cg15308666	-6.38236	25.3869	6.24e-07	2.5e-07
cg17149882	-6.38201	18.656	1.84e-05	6.25e-06
cg23605439	-6.38137	22.9496	2.1e-06	7.95e-07
cg09476286	-6.38134	86.8291	2.3e-19	3.16e-19
cg04219625	-6.38127	17.7731	2.88e-05	9.58e-06
cg25646888	-6.38111	25.6328	5.52e-07	2.22e-07
cg00837838	-6.3809	21.1693	5.14e-06	1.86e-06
cg17491548	-6.38057	22.3743	2.81e-06	1.05e-06
cg23617786	-6.3797	33.8597	9.7e-09	4.69e-09
cg24962141	-6.37923	15.1947	0.000108042	3.37e-05
cg02340856	-6.37865	22.4742	2.67e-06	9.97e-07
cg06751705	-6.37855	12.4077	0.000460463	0.000132804
cg22683035	-6.37852	22.6981	2.39e-06	8.96e-07
cg16179976	-6.37851	13.733	0.000230442	6.9e-05
cg08634762	-6.37846	11.7028	0.000666994	0.000188494
cg01508159	-6.37754	16.7621	4.82e-05	1.57e-05
cg19841405	-6.37748	44.4593	5.95e-11	3.58e-11
cg00475036	-6.37583	22.2884	2.93e-06	1.09e-06
cg12064069	-6.37543	28.897	1.1e-07	4.77e-08
cg00726174	-6.37539	15.2295	0.000106121	3.31e-05
cg05506908	-6.37498	14.4333	0.000160191	4.89e-05
cg05984320	-6.37488	28.9693	1.06e-07	4.61e-08
cg19459784	-6.37454	18.3405	2.15e-05	7.28e-06
cg14744768	-6.37424	15.774	8.01e-05	2.54e-05
cg27489481	-6.37355	15.9692	7.25e-05	2.31e-05
cg27449864	-6.37294	61.3239	2.24e-14	1.88e-14
cg08977266	-6.37248	26.2413	4.08e-07	1.67e-07
cg18127191	-6.37199	23.4653	1.63e-06	6.22e-07
cg26058391	-6.37184	32.3332	2.04e-08	9.54e-09
cg08888249	-6.3713	11.0788	0.000927334	0.000257389
cg00543658	-6.37105	34.4592	7.25e-09	3.55e-09
cg22702618	-6.37092	27.1957	2.54e-07	1.06e-07
cg27597084	-6.37087	31.3458	3.3e-08	1.51e-08
cg21378393	-6.37059	14.6417	0.000143803	4.41e-05
cg04987465	-6.37049	11.1132	0.000910583	0.000252981
cg26204713	-6.36994	17.5258	3.26e-05	1.08e-05
cg05900430	-6.36972	12.2117	0.000510334	0.000146363
cg06726393	-6.36963	29.7635	7.18e-08	3.17e-08
cg01957400	-6.36936	15.2566	0.000104644	3.26e-05
cg24396691	-6.36934	43.6106	8.91e-11	5.27e-11
cg04301102	-6.36925	57.3302	1.42e-13	1.1e-13
cg09482816	-6.36899	37.0104	2.11e-09	1.09e-09
cg03176453	-6.36843	96.3252	3.6e-21	5.94e-21
cg05162750	-6.36793	21.2177	5.02e-06	1.82e-06
cg25625872	-6.36766	52.8204	1.16e-12	8.21e-13
cg20141910	-6.3672	50.2799	3.81e-12	2.57e-12
cg19414071	-6.36679	12.2128	0.000510042	0.000146284
cg19359929	-6.3664	18.0435	2.51e-05	8.41e-06
cg08898568	-6.36565	34.2816	7.9e-09	3.85e-09
cg12140468	-6.36541	54.8136	4.57e-13	3.37e-13
cg05955013	-6.36435	35.5509	4.27e-09	2.14e-09
cg00702030	-6.36394	15.5355	9.06e-05	2.85e-05
cg12549201	-6.36356	53.0596	1.04e-12	7.38e-13
cg26573952	-6.36334	27.3335	2.38e-07	9.94e-08
cg14506751	-6.36285	16.0202	7.06e-05	2.25e-05
cg13464876	-6.36254	11.2534	0.000845525	0.000235921
cg09766769	-6.36249	14.3016	0.000171514	5.22e-05
cg12025027	-6.36216	30.9936	3.93e-08	1.78e-08
cg20918730	-6.36189	36.5509	2.63e-09	1.35e-09
cg02386244	-6.36179	24.8587	8.11e-07	3.21e-07
cg26376809	-6.36135	20.4744	7.3e-06	2.6e-06
cg08635118	-6.36089	53.9571	6.81e-13	4.94e-13
cg01415275	-6.36081	29.7699	7.15e-08	3.16e-08
cg01498883	-6.36072	12.2592	0.000497763	0.000142937
cg03261004	-6.3605	19.0593	1.5e-05	5.14e-06
cg20965255	-6.35977	12.5761	0.000421554	0.000122164
cg11540624	-6.35977	23.8495	1.34e-06	5.18e-07
cg14204478	-6.35937	16.1574	6.58e-05	2.1e-05
cg00469635	-6.35921	27.4353	2.26e-07	9.48e-08
cg21898799	-6.3589	35.897	3.61e-09	1.82e-09
cg17949371	-6.35843	13.0931	0.000321676	9.46e-05
cg25231478	-6.35822	73.1012	1.05e-16	1.1e-16
cg00688264	-6.35789	13.0304	0.000332379	9.76e-05
cg02961575	-6.35748	49.8922	4.57e-12	3.06e-12
cg20115051	-6.35719	27.2189	2.51e-07	1.05e-07
cg02714882	-6.35707	13.2701	0.000293292	8.67e-05
cg01366467	-6.35694	17.5715	3.19e-05	1.06e-05
cg00008839	-6.35679	15.7635	8.06e-05	2.55e-05
cg04096735	-6.35668	33.3342	1.25e-08	5.99e-09
cg20202505	-6.35646	11.7456	0.000652106	0.000184525
cg09230774	-6.35618	41.8298	2.08e-10	1.19e-10
cg03209541	-6.35602	13.3172	0.000286172	8.47e-05
cg04159381	-6.35589	25.3474	6.36e-07	2.54e-07
cg21989213	-6.35569	20.7466	6.37e-06	2.28e-06
cg00017441	-6.35557	12.9105	0.000353879	0.000103534
cg08017990	-6.35556	26.8244	3.06e-07	1.26e-07
cg12368055	-6.3549	20.6524	6.68e-06	2.39e-06
cg05080154	-6.35487	15.9039	7.5e-05	2.38e-05
cg26030610	-6.35483	29.1789	9.57e-08	4.18e-08
cg22920873	-6.3548	20.3919	7.61e-06	2.7e-06
cg08514185	-6.35466	22.1517	3.14e-06	1.16e-06
cg07481335	-6.35405	55.5258	3.28e-13	2.45e-13
cg17750139	-6.35344	16.0102	7.1e-05	2.26e-05
cg15033250	-6.35343	19.6333	1.12e-05	3.9e-06
cg16695835	-6.35226	28.8991	1.1e-07	4.76e-08
cg26399773	-6.35212	15.0528	0.000116259	3.61e-05
cg02728748	-6.35128	16.8745	4.55e-05	1.48e-05
cg15278646	-6.35037	11.4698	0.000754189	0.000211715
cg12320221	-6.35033	10.9709	0.000981845	0.000271667
cg26353957	-6.3497	41.7524	2.16e-10	1.23e-10
cg15689069	-6.3494	13.2415	0.000297694	8.79e-05
cg14382318	-6.34898	19.6463	1.11e-05	3.87e-06
cg07348706	-6.3486	47.5474	1.38e-11	8.82e-12
cg17871792	-6.34826	31.7104	2.77e-08	1.28e-08
cg16699331	-6.34775	15.4578	9.43e-05	2.96e-05
cg03855256	-6.34736	84.6962	5.9e-19	7.77e-19
cg13708688	-6.34732	36.3873	2.85e-09	1.45e-09
cg22627826	-6.34699	38.2253	1.17e-09	6.21e-10
cg16480966	-6.34695	39.4109	6.64e-10	3.6e-10
cg18625286	-6.34671	26.2894	3.98e-07	1.63e-07
cg11237535	-6.34622	14.5764	0.000148744	4.56e-05
cg05972033	-6.34609	14.0792	0.000192491	5.82e-05
cg08346140	-6.34512	17.3815	3.51e-05	1.16e-05
cg00556132	-6.34489	50.2185	3.92e-12	2.64e-12
cg07618730	-6.34471	49.8855	4.58e-12	3.07e-12
cg22745437	-6.34469	20.8252	6.12e-06	2.2e-06
cg05666571	-6.34462	16.0633	6.91e-05	2.2e-05
cg20179892	-6.34455	33.288	1.28e-08	6.12e-09
cg05616278	-6.34403	18.0685	2.47e-05	8.31e-06
cg12928619	-6.34388	44.5897	5.6e-11	3.37e-11
cg19622078	-6.34377	17.033	4.2e-05	1.37e-05
cg01510626	-6.34376	25.3296	6.42e-07	2.56e-07
cg27016990	-6.34332	21.6086	4.12e-06	1.51e-06
cg13447927	-6.34301	55.3315	3.59e-13	2.67e-13
cg23166765	-6.34235	32.0687	2.32e-08	1.08e-08
cg23891712	-6.34206	19.2533	1.36e-05	4.68e-06
cg02466918	-6.34191	15.8667	7.64e-05	2.42e-05
cg03392900	-6.34182	25.373	6.28e-07	2.51e-07
cg16253142	-6.34176	20.4721	7.31e-06	2.6e-06
cg24575169	-6.34155	33.8515	9.74e-09	4.7e-09
cg23290834	-6.3414	60.0709	3.99e-14	3.26e-14
cg17197034	-6.34088	17.0553	4.15e-05	1.36e-05
cg08613594	-6.3407	56.0349	2.59e-13	1.95e-13
cg20442619	-6.34059	16.5278	5.44e-05	1.76e-05
cg06774618	-6.34014	11.8518	0.000616652	0.000175049
cg10692290	-6.33971	33.0724	1.42e-08	6.76e-09
cg05755092	-6.33958	53.3372	9.09e-13	6.52e-13
cg05871997	-6.33937	12.1389	0.000530224	0.000151772
cg05089059	-6.33925	26.0116	4.57e-07	1.86e-07
cg22807378	-6.33903	33.0612	1.43e-08	6.8e-09
cg23041332	-6.33784	31.6921	2.79e-08	1.29e-08
cg13300623	-6.3377	25.9014	4.83e-07	1.96e-07
cg22482746	-6.33749	46.6271	2.13e-11	1.34e-11
cg18082014	-6.33727	17.097	4.06e-05	1.33e-05
cg11282895	-6.33597	14.5535	0.00015052	4.61e-05
cg13848566	-6.33534	31.2384	3.48e-08	1.59e-08
cg07523536	-6.33532	21.1005	5.33e-06	1.92e-06
cg01581637	-6.33495	49.4953	5.51e-12	3.66e-12
cg09840850	-6.33466	28.7057	1.21e-07	5.21e-08
cg14481263	-6.33443	15.5837	8.84e-05	2.78e-05
cg25632093	-6.33435	20.5113	7.17e-06	2.55e-06
cg19877581	-6.33409	12.9282	0.000350629	0.000102641
cg24336646	-6.33392	13.1239	0.000316543	9.32e-05
cg03791325	-6.33392	22.7544	2.32e-06	8.73e-07
cg05244029	-6.33383	68.9609	6.83e-16	6.62e-16
cg06869160	-6.33371	36.8298	2.3e-09	1.18e-09
cg09506302	-6.33354	11.0537	0.000939733	0.000260641
cg09767602	-6.33327	20.9064	5.87e-06	2.11e-06
cg26266931	-6.33311	49.1418	6.5e-12	4.29e-12
cg01533021	-6.3329	18.385	2.11e-05	7.13e-06
cg06140118	-6.33247	21.5058	4.34e-06	1.58e-06
cg18214799	-6.33168	16.3126	6.08e-05	1.95e-05
cg24907970	-6.33138	31.3201	3.35e-08	1.53e-08
cg26981251	-6.33118	33.4695	1.17e-08	5.62e-09
cg14039463	-6.33113	49.6859	5.03e-12	3.36e-12
cg10157975	-6.33094	23.3781	1.7e-06	6.48e-07
cg11323020	-6.33082	19.9547	9.5e-06	3.34e-06
cg00226608	-6.3306	27.5426	2.14e-07	9.01e-08
cg04643909	-6.33007	20.6231	6.78e-06	2.42e-06
cg07279085	-6.33002	50.3498	3.68e-12	2.49e-12
cg08433486	-6.32974	21.7894	3.77e-06	1.38e-06
cg14997226	-6.3295	11.4123	0.000777444	0.000217885
cg11804334	-6.32941	30.6901	4.56e-08	2.05e-08
cg27062159	-6.32907	19.677	1.09e-05	3.82e-06
cg08262582	-6.32891	17.2877	3.69e-05	1.21e-05
cg11503720	-6.32884	38.0368	1.29e-09	6.77e-10
cg17177318	-6.32874	29.4522	8.36e-08	3.67e-08
cg10900437	-6.32852	12.3262	0.000480564	0.000138285
cg18274279	-6.32846	17.3722	3.53e-05	1.16e-05
cg14373490	-6.32842	22.4128	2.75e-06	1.03e-06
cg16483426	-6.32841	20.6842	6.57e-06	2.35e-06
cg16395712	-6.32818	22.4505	2.7e-06	1.01e-06
cg15266121	-6.32767	58.7962	7.2e-14	5.74e-14
cg07534440	-6.32656	15.0011	0.000119409	3.7e-05
cg07752304	-6.32636	43.3644	1e-10	5.89e-11
cg05041382	-6.32563	22.5549	2.56e-06	9.59e-07
cg23975441	-6.32511	23.3338	1.74e-06	6.62e-07
cg15580724	-6.32487	11.6571	0.000683238	0.000192813
cg16482729	-6.32486	13.0258	0.000333187	9.78e-05
cg27425719	-6.3246	12.7803	0.000378819	0.000110433
cg24698875	-6.32457	20.7318	6.41e-06	2.3e-06
cg08853494	-6.32431	25.7173	5.29e-07	2.13e-07
cg21067709	-6.32396	14.9628	0.000121793	3.77e-05
cg20121803	-6.32344	11.192	0.000873418	0.00024323
cg26514420	-6.32342	40.5482	3.85e-10	2.14e-10
cg02837488	-6.32289	19.1172	1.45e-05	5e-06
cg17816495	-6.32288	11.5744	0.000713688	0.000200924
cg10156941	-6.32283	25.3951	6.21e-07	2.49e-07
cg19980382	-6.32274	53.4165	8.76e-13	6.29e-13
cg23791592	-6.32239	20.7281	6.43e-06	2.3e-06
cg08647699	-6.32231	22.5496	2.57e-06	9.62e-07
cg08614659	-6.32197	13.2274	0.000299905	8.86e-05
cg08723769	-6.32184	19.7348	1.06e-05	3.71e-06
cg09140090	-6.32171	51.3839	2.27e-12	1.56e-12
cg24458400	-6.32167	30.7569	4.41e-08	1.99e-08
cg10064400	-6.32151	32.1835	2.19e-08	1.02e-08
cg07682937	-6.32142	12.6321	0.000409375	0.000118819
cg13527624	-6.3212	25.3489	6.36e-07	2.54e-07
cg00372354	-6.3212	29.3102	8.97e-08	3.93e-08
cg14302662	-6.32119	43.7316	8.42e-11	4.98e-11
cg07083667	-6.32076	36.7037	2.44e-09	1.25e-09
cg11186962	-6.3206	19.592	1.14e-05	3.98e-06
cg05790999	-6.32055	24.0486	1.21e-06	4.71e-07
cg02624558	-6.32037	58.8478	7.03e-14	5.61e-14
cg17468553	-6.32033	11.2395	0.000851745	0.000237557
cg24836204	-6.32018	17.2797	3.7e-05	1.22e-05
cg15561235	-6.31999	11.9139	0.000596832	0.000169701
cg09378497	-6.3197	39.8669	5.33e-10	2.92e-10
cg18001866	-6.31962	15.2867	0.000103035	3.22e-05
cg06402602	-6.31961	18.9098	1.61e-05	5.53e-06
cg08879546	-6.31943	43.7801	8.22e-11	4.88e-11
cg06802056	-6.31895	21.8484	3.66e-06	1.35e-06
cg21011043	-6.31857	27.3259	2.39e-07	9.98e-08
cg05564086	-6.31849	12.0007	0.00057019	0.000162531
cg12910951	-6.31838	16.7128	4.95e-05	1.6e-05
cg08102688	-6.31807	28.3832	1.42e-07	6.07e-08
cg19933833	-6.31771	12.9607	0.000344711	0.00010102
cg05238812	-6.31763	11.6147	0.000698687	0.000196934
cg16636153	-6.31745	59.3474	5.58e-14	4.49e-14
cg18382341	-6.3174	36.4773	2.73e-09	1.39e-09
cg21761844	-6.31737	11.3952	0.000784481	0.000219749
cg00085403	-6.3173	16.2308	6.34e-05	2.03e-05
cg25954729	-6.31699	26.8693	2.99e-07	1.24e-07
cg13558608	-6.3169	20.5339	7.09e-06	2.53e-06
cg19704070	-6.31672	15.752	8.11e-05	2.56e-05
cg07233469	-6.31649	15.5591	8.95e-05	2.82e-05
cg15486822	-6.31637	27.4546	2.24e-07	9.39e-08
cg13505011	-6.31623	22.6526	2.44e-06	9.16e-07
cg16107740	-6.31594	11.3868	0.000787972	0.000220679
cg10649714	-6.31593	34.6144	6.72e-09	3.3e-09
cg16929299	-6.31589	17.465	3.37e-05	1.11e-05
cg11700173	-6.31492	38.4579	1.05e-09	5.58e-10
cg10892866	-6.31487	34.8564	5.98e-09	2.95e-09
cg03001986	-6.31483	26.3733	3.82e-07	1.56e-07
cg06896906	-6.31474	64.8724	4.4e-15	3.94e-15
cg26770381	-6.3145	12.0696	0.000549898	0.000157058
cg25820361	-6.31384	21.145	5.21e-06	1.88e-06
cg05904194	-6.31379	28.3016	1.47e-07	6.31e-08
cg13184582	-6.31372	31.0986	3.73e-08	1.7e-08
cg22910715	-6.31368	14.9128	0.000124982	3.86e-05
cg11931667	-6.31362	21.051	5.46e-06	1.97e-06
cg02756849	-6.3136	32.2731	2.1e-08	9.81e-09
cg23506964	-6.31358	33.9348	9.35e-09	4.53e-09
cg16998835	-6.3135	66.8626	1.77e-15	1.65e-15
cg14898306	-6.31331	12.9222	0.000351721	0.000102943
cg03402805	-6.31315	22.9872	2.06e-06	7.81e-07
cg25096193	-6.31314	67.5162	1.32e-15	1.24e-15
cg10872447	-6.3131	29.392	8.61e-08	3.78e-08
cg08757611	-6.31299	23.2797	1.78e-06	6.79e-07
cg18708384	-6.31298	17.2889	3.68e-05	1.21e-05
cg25241885	-6.31275	14.1262	0.000187851	5.69e-05
cg17907730	-6.31271	26.7228	3.21e-07	1.33e-07
cg10725121	-6.31264	38.7053	9.32e-10	4.98e-10
cg20516472	-6.31213	18.1153	2.42e-05	8.12e-06
cg10288996	-6.31178	13.3574	0.00028023	8.31e-05
cg01336821	-6.31176	19.5159	1.19e-05	4.13e-06
cg18620298	-6.31093	11.4179	0.000775127	0.000217271
cg11371933	-6.31065	11.5322	0.000729759	0.000205183
cg07117119	-6.31021	37.2797	1.85e-09	9.61e-10
cg14520770	-6.31018	26.4947	3.6e-07	1.48e-07
cg11276198	-6.30957	35.1842	5.1e-09	2.53e-09
cg17322163	-6.30941	34.527	7.01e-09	3.44e-09
cg08868793	-6.30881	16.575	5.31e-05	1.72e-05
cg19783675	-6.3085	34.2217	8.13e-09	3.96e-09
cg08928882	-6.30842	15.7242	8.22e-05	2.6e-05
cg25803766	-6.30838	19.4543	1.22e-05	4.25e-06
cg22333836	-6.30811	11.5869	0.000708988	0.000199674
cg16048942	-6.30801	16.6734	5.05e-05	1.63e-05
cg04393675	-6.30779	35.7899	3.8e-09	1.91e-09
cg17241592	-6.30775	24.9753	7.65e-07	3.03e-07
cg09776513	-6.30764	63.4093	8.6e-15	7.49e-15
cg00471966	-6.3074	36.7949	2.34e-09	1.2e-09
cg21101051	-6.30717	11.7789	0.000640771	0.000181493
cg22587751	-6.30704	25.2724	6.6e-07	2.64e-07
cg11455690	-6.30683	23.3511	1.72e-06	6.57e-07
cg10977834	-6.30665	19.054	1.5e-05	5.16e-06
cg12529083	-6.30654	35.6049	4.16e-09	2.09e-09
cg04660357	-6.30627	28.1512	1.59e-07	6.77e-08
cg15104702	-6.30603	11.6283	0.000693679	0.000195598
cg03981906	-6.30582	18.1337	2.39e-05	8.05e-06
cg08744461	-6.30504	17.1426	3.97e-05	1.3e-05
cg00871917	-6.30457	19.3117	1.32e-05	4.55e-06
cg22083643	-6.30433	19.3462	1.29e-05	4.48e-06
cg14902107	-6.30425	22.1051	3.21e-06	1.19e-06
cg19669959	-6.30411	12.4914	0.00044069	0.000127401
cg20024234	-6.30333	52.7881	1.18e-12	8.33e-13
cg23896578	-6.30309	22.54	2.58e-06	9.66e-07
cg03769349	-6.30243	28.5333	1.31e-07	5.65e-08
cg20621463	-6.30238	20.5499	7.03e-06	2.51e-06
cg04868132	-6.3022	48.3541	9.42e-12	6.12e-12
cg04547588	-6.30178	43.3772	9.96e-11	5.86e-11
cg06612791	-6.30176	48.7694	7.75e-12	5.08e-12
cg17647863	-6.30166	41.7006	2.22e-10	1.26e-10
cg11360768	-6.30165	15.3335	0.000100577	3.14e-05
cg07790826	-6.30153	38.7417	9.15e-10	4.9e-10
cg08023020	-6.30144	16.5756	5.31e-05	1.71e-05
cg01559617	-6.30117	39.6825	5.83e-10	3.18e-10
cg27484876	-6.30102	11.8447	0.000618944	0.000175661
cg17944282	-6.30091	19.7021	1.08e-05	3.77e-06
cg08134631	-6.30077	22.1956	3.07e-06	1.14e-06
cg09713877	-6.30075	39.2449	7.19e-10	3.89e-10
cg27228563	-6.30043	38.6214	9.7e-10	5.18e-10
cg00039044	-6.30034	44.8247	5.01e-11	3.03e-11
cg27597504	-6.30015	68.7745	7.43e-16	7.18e-16
cg00626843	-6.30013	26.5655	3.48e-07	1.43e-07
cg22251877	-6.30009	12.8904	0.00035762	0.00010457
cg19826544	-6.29954	18.5732	1.91e-05	6.51e-06
cg00631609	-6.29933	43.1488	1.11e-10	6.5e-11
cg26317613	-6.29929	70.3858	3.58e-16	3.57e-16
cg04169263	-6.29916	12.2743	0.000493833	0.000141877
cg10968375	-6.2988	13.2628	0.000294407	8.7e-05
cg07425090	-6.29826	17.3289	3.61e-05	1.19e-05
cg03175635	-6.29821	77.3255	1.57e-17	1.79e-17
cg22028544	-6.2981	18.6322	1.86e-05	6.32e-06
cg14138432	-6.29782	26.3757	3.82e-07	1.56e-07
cg01462884	-6.29779	20.7914	6.22e-06	2.23e-06
cg25456515	-6.29741	16.6865	5.02e-05	1.62e-05
cg12288365	-6.29728	11.7992	0.000633963	0.000179677
cg18017109	-6.29659	31.6639	2.83e-08	1.3e-08
cg22752506	-6.29657	22.4516	2.7e-06	1.01e-06
cg10120925	-6.29649	30.7569	4.41e-08	1.99e-08
cg18845801	-6.29645	26.6823	3.28e-07	1.35e-07
cg00870265	-6.2962	17.6208	3.11e-05	1.03e-05
cg22822919	-6.29586	39.5159	6.31e-10	3.43e-10
cg08690200	-6.29526	20.5258	7.12e-06	2.54e-06
cg00052422	-6.29512	30.918	4.07e-08	1.85e-08
cg12058391	-6.29493	12.6231	0.000411302	0.000119339
cg07582470	-6.29484	39.6956	5.79e-10	3.16e-10
cg13626842	-6.29481	19.9375	9.58e-06	3.37e-06
cg04779788	-6.29477	12.3572	0.00047281	0.000136182
cg16657816	-6.29436	50.0198	4.3e-12	2.89e-12
cg24501027	-6.29388	20.3096	7.94e-06	2.81e-06
cg10815543	-6.2931	28.5867	1.28e-07	5.51e-08
cg02806352	-6.29294	20.1012	8.82e-06	3.11e-06
cg20983312	-6.29292	24.3453	1.05e-06	4.09e-07
cg06023487	-6.29255	13.4276	0.000270172	8.03e-05
cg26335527	-6.29248	16.1558	6.59e-05	2.1e-05
cg14822696	-6.29242	41.2668	2.73e-10	1.54e-10
cg03280624	-6.29228	21.4677	4.43e-06	1.61e-06
cg24051276	-6.29207	23.8838	1.32e-06	5.1e-07
cg11820558	-6.29153	20.7684	6.3e-06	2.26e-06
cg04895321	-6.29121	44.562	5.67e-11	3.42e-11
cg24681695	-6.29097	49.5454	5.38e-12	3.58e-12
cg06839777	-6.29056	27.8137	1.87e-07	7.93e-08
cg18332849	-6.29039	32.1169	2.27e-08	1.06e-08
cg05669873	-6.29024	15.7021	8.32e-05	2.63e-05
cg19037357	-6.28977	12.3878	0.000465286	0.000134115
cg13247668	-6.28941	38.762	9.07e-10	4.85e-10
cg06233122	-6.28896	36.109	3.26e-09	1.65e-09
cg21647473	-6.28878	11.9149	0.000596511	0.000169615
cg14439950	-6.28873	17.1242	4.01e-05	1.31e-05
cg17955752	-6.28866	17.2651	3.73e-05	1.23e-05
cg00009364	-6.2881	22.7706	2.3e-06	8.66e-07
cg07248407	-6.28808	24.0634	1.21e-06	4.68e-07
cg04505727	-6.28789	39.2099	7.31e-10	3.95e-10
cg25959239	-6.28758	19.6017	1.14e-05	3.96e-06
cg21761776	-6.28749	11.8388	0.000620895	0.000176178
cg20172862	-6.28748	47.5513	1.38e-11	8.8e-12
cg03776541	-6.28743	16.0134	7.09e-05	2.26e-05
cg22788080	-6.28737	61.262	2.31e-14	1.93e-14
cg17046977	-6.28648	13.0542	0.000328287	9.65e-05
cg13303553	-6.28634	14.3978	0.000163171	4.98e-05
cg20204401	-6.28615	24.0985	1.18e-06	4.6e-07
cg01401337	-6.28601	27.7895	1.9e-07	8.02e-08
cg22524447	-6.28593	16.8227	4.68e-05	1.52e-05
cg14126210	-6.2859	85.0222	5.11e-19	6.77e-19
cg20136444	-6.28577	21.0611	5.43e-06	1.96e-06
cg23132254	-6.28565	37.0921	2.03e-09	1.05e-09
cg02603192	-6.28523	74.4174	5.79e-17	6.25e-17
cg07236904	-6.28466	27.6037	2.08e-07	8.76e-08
cg00005306	-6.28437	11.6583	0.000682821	0.000192702
cg03779431	-6.28407	14.7568	0.000135487	4.17e-05
cg11422402	-6.28367	50.0791	4.18e-12	2.81e-12
cg03783062	-6.28341	19.5206	1.18e-05	4.12e-06
cg08134704	-6.28335	20.0994	8.83e-06	3.11e-06
cg02386921	-6.28284	58.1258	9.81e-14	7.72e-14
cg08418750	-6.28274	48.2719	9.8e-12	6.35e-12
cg16892046	-6.28272	28.052	1.67e-07	7.09e-08
cg15535093	-6.28255	19.8709	9.91e-06	3.48e-06
cg12042503	-6.28248	21.716	3.91e-06	1.43e-06
cg25852545	-6.28237	39.853	5.37e-10	2.94e-10
cg15198335	-6.28173	70.2464	3.81e-16	3.79e-16
cg06869415	-6.28143	89.8307	6.14e-20	8.94e-20
cg23790326	-6.28123	14.1876	0.000181963	5.52e-05
cg06648971	-6.28098	59.1218	6.19e-14	4.97e-14
cg13028789	-6.28078	53.6886	7.72e-13	5.57e-13
cg03067192	-6.28072	24.6741	8.89e-07	3.5e-07
cg18715716	-6.28047	40.9741	3.14e-10	1.76e-10
cg15945019	-6.2804	56.3927	2.19e-13	1.67e-13
cg14163827	-6.2803	31.6526	2.84e-08	1.31e-08
cg00945964	-6.28017	19.7007	1.08e-05	3.77e-06
cg26526036	-6.2798	26.8331	3.04e-07	1.26e-07
cg13664195	-6.27975	13.0885	0.000322444	9.48e-05
cg02853322	-6.27962	92.3707	2.02e-20	3.08e-20
cg12944197	-6.27937	98.1019	1.66e-21	2.85e-21
cg23110891	-6.27933	32.1454	2.24e-08	1.04e-08
cg09300324	-6.27879	42.4213	1.57e-10	9.07e-11
cg13912035	-6.27853	44.318	6.37e-11	3.82e-11
cg06615861	-6.27844	16.6579	5.09e-05	1.65e-05
cg14708875	-6.27778	17.7884	2.85e-05	9.51e-06
cg09991298	-6.27777	24.2179	1.12e-06	4.35e-07
cg09344644	-6.27759	33.7825	1.01e-08	4.86e-09
cg16896009	-6.27758	25.6285	5.53e-07	2.23e-07
cg04552889	-6.27724	12.1203	0.000535427	0.000153168
cg16478733	-6.27698	23.1757	1.88e-06	7.14e-07
cg10236503	-6.27637	16.4628	5.63e-05	1.81e-05
cg12199425	-6.27637	35.4324	4.52e-09	2.26e-09
cg14878357	-6.27584	16.3178	6.06e-05	1.94e-05
cg04320405	-6.27563	22.6443	2.45e-06	9.2e-07
cg05062047	-6.27554	19.0762	1.48e-05	5.1e-06
cg19558503	-6.27544	13.3664	0.000278932	8.27e-05
cg07540722	-6.2754	52.3785	1.42e-12	1e-12
cg18802838	-6.2753	66.475	2.12e-15	1.96e-15
cg15066777	-6.27506	19.7732	1.04e-05	3.64e-06
cg03217679	-6.27495	13.166	0.000309663	9.13e-05
cg17283383	-6.27448	48.9466	7.13e-12	4.68e-12
cg19987229	-6.27406	37.5968	1.59e-09	8.3e-10
cg04226365	-6.27406	26.3273	3.91e-07	1.6e-07
cg04398916	-6.27397	13.825	0.000219673	6.6e-05
cg13295984	-6.27365	24.2127	1.12e-06	4.36e-07
cg06650216	-6.27355	42.1125	1.82e-10	1.04e-10
cg24437429	-6.27344	20.6992	6.52e-06	2.33e-06
cg17976635	-6.27253	24.8658	8.08e-07	3.2e-07
cg19350682	-6.2725	12.3362	0.000478061	0.000137613
cg22251298	-6.27201	33.4084	1.21e-08	5.78e-09
cg18595011	-6.27171	35.6555	4.06e-09	2.04e-09
cg22523077	-6.2715	40.5116	3.91e-10	2.17e-10
cg08724636	-6.27128	11.2632	0.000841156	0.000234764
cg11050601	-6.27094	38.0572	1.27e-09	6.71e-10
cg23624671	-6.27047	27.4877	2.2e-07	9.25e-08
cg08133350	-6.27037	37.1075	2.01e-09	1.04e-09
cg02763810	-6.27032	25.4048	6.18e-07	2.48e-07
cg07191560	-6.27028	32.2795	2.09e-08	9.78e-09
cg20158669	-6.26977	12.1291	0.000532982	0.000152511
cg07229076	-6.26948	75.8735	3.01e-17	3.34e-17
cg24414039	-6.26919	19.1636	1.42e-05	4.89e-06
cg20491397	-6.26911	23.4905	1.61e-06	6.14e-07
cg15680975	-6.26904	20.177	8.49e-06	3e-06
cg07866464	-6.26901	28.1724	1.57e-07	6.7e-08
cg00037072	-6.26888	51.1524	2.53e-12	1.74e-12
cg06883949	-6.26873	40.5319	3.88e-10	2.15e-10
cg00666986	-6.26867	25.8969	4.84e-07	1.96e-07
cg09571572	-6.26814	12.0085	0.000567862	0.000161909
cg18165349	-6.26805	12.3246	0.000480965	0.00013839
cg16493566	-6.26744	20.4773	7.29e-06	2.6e-06
cg09827701	-6.26743	14.1576	0.000184822	5.6e-05
cg08424639	-6.26742	40.4862	3.96e-10	2.2e-10
cg00536289	-6.2673	23.2223	1.84e-06	6.98e-07
cg02441305	-6.26706	56.3532	2.23e-13	1.7e-13
cg05616550	-6.26699	23.4227	1.66e-06	6.35e-07
cg10369451	-6.26691	33.0008	1.47e-08	6.99e-09
cg15427448	-6.26669	28.3639	1.43e-07	6.12e-08
cg03965198	-6.26638	18.8505	1.66e-05	5.69e-06
cg09953959	-6.2663	35.3733	4.65e-09	2.32e-09
cg23036931	-6.26616	20.0847	8.89e-06	3.14e-06
cg16896079	-6.26606	18.8566	1.66e-05	5.67e-06
cg22346581	-6.26592	48.0402	1.09e-11	7.06e-12
cg26851608	-6.2659	12.9742	0.000342284	0.000100353
cg14108394	-6.26552	16.5756	5.31e-05	1.71e-05
cg23905110	-6.26516	16.7066	4.96e-05	1.61e-05
cg02493440	-6.26496	24.8268	8.24e-07	3.26e-07
cg02337349	-6.26479	21.5188	4.31e-06	1.57e-06
cg25768756	-6.2647	12.4008	0.00046212	0.000133259
cg26821539	-6.26469	33.6623	1.07e-08	5.14e-09
cg05380522	-6.26443	17.2028	3.85e-05	1.26e-05
cg16148416	-6.26412	92.5608	1.86e-20	2.85e-20
cg04395977	-6.26411	27.3542	2.35e-07	9.85e-08
cg05602783	-6.26407	19.4817	1.21e-05	4.19e-06
cg07277447	-6.26403	12.8442	0.000366364	0.000106987
cg25479468	-6.26382	19.1091	1.46e-05	5.02e-06
cg13110711	-6.26373	17.5681	3.19e-05	1.06e-05
cg21394197	-6.26366	50.9743	2.75e-12	1.88e-12
cg01046593	-6.26341	61.0203	2.58e-14	2.14e-14
cg05367824	-6.2631	15.0207	0.000118204	3.67e-05
cg23494874	-6.26307	35.5105	4.35e-09	2.18e-09
cg25007939	-6.26301	26.9851	2.82e-07	1.17e-07
cg10064575	-6.26251	42.5817	1.46e-10	8.43e-11
cg16066641	-6.26211	14.6794	0.000141019	4.33e-05
cg06407663	-6.26208	20.1757	8.49e-06	3e-06
cg10283338	-6.26183	43.8155	8.09e-11	4.8e-11
cg25340241	-6.26179	12.7417	0.000386551	0.000112552
cg04294625	-6.26174	60.044	4.04e-14	3.3e-14
cg10149326	-6.26173	115.028	1.19e-24	2.86e-24
cg16099036	-6.26172	12.072	0.000549206	0.000156875
cg12181797	-6.26172	19.3838	1.27e-05	4.4e-06
cg01808810	-6.26167	12.657	0.000404077	0.00011737
cg02147028	-6.26116	18.9641	1.57e-05	5.38e-06
cg03861428	-6.2609	21.6001	4.14e-06	1.51e-06
cg13903809	-6.26043	12.0952	0.000542556	0.00015509
cg22937574	-6.26001	21.6906	3.96e-06	1.45e-06
cg12698784	-6.25994	42.1337	1.8e-10	1.03e-10
cg19607838	-6.25981	23.1622	1.89e-06	7.18e-07
cg18718634	-6.25907	67.3753	1.4e-15	1.32e-15
cg06063856	-6.25905	25.2083	6.82e-07	2.72e-07
cg16468187	-6.25871	20.602	6.85e-06	2.45e-06
cg09393705	-6.25856	26.0424	4.5e-07	1.83e-07
cg26494424	-6.25831	11.358	0.000800063	0.000223892
cg21455438	-6.25821	14.1019	0.000190237	5.75e-05
cg19877419	-6.25786	11.4312	0.000769707	0.000215839
cg25050353	-6.25785	33.4728	1.17e-08	5.61e-09
cg17229496	-6.25748	35.1313	5.23e-09	2.6e-09
cg11543665	-6.25727	18.8485	1.66e-05	5.69e-06
cg19260500	-6.25706	66.0737	2.54e-15	2.33e-15
cg14385122	-6.25698	26.4002	3.77e-07	1.54e-07
cg04948911	-6.25673	12.5578	0.000425617	0.000123269
cg17735028	-6.25658	16.2824	6.17e-05	1.98e-05
cg06190547	-6.25657	11.4492	0.000762414	0.000213894
cg05352767	-6.25649	46.0549	2.79e-11	1.73e-11
cg01020980	-6.25624	16.0264	7.04e-05	2.24e-05
cg17403708	-6.25603	15.1763	0.000109074	3.4e-05
cg20295671	-6.2559	16.3644	5.92e-05	1.9e-05
cg06075477	-6.25561	23.1635	1.89e-06	7.18e-07
cg01156768	-6.25557	18.2585	2.25e-05	7.58e-06
cg05798107	-6.2555	10.9523	0.000991539	0.000274205
cg27482438	-6.25485	57.3478	1.41e-13	1.09e-13
cg26417604	-6.25446	28.0715	1.65e-07	7.02e-08
cg23350087	-6.25407	33.5068	1.15e-08	5.53e-09
cg03301945	-6.25377	18.4475	2.04e-05	6.91e-06
cg02852743	-6.25331	26.487	3.61e-07	1.48e-07
cg07134102	-6.25284	11.0505	0.000941318	0.000261061
cg25437816	-6.25281	54.718	4.78e-13	3.52e-13
cg27116713	-6.25278	38.2839	1.14e-09	6.05e-10
cg02978142	-6.25237	18.1256	2.4e-05	8.08e-06
cg26812362	-6.25232	31.613	2.9e-08	1.33e-08
cg22385817	-6.25216	42.3042	1.66e-10	9.56e-11
cg16699326	-6.25207	21.0265	5.53e-06	1.99e-06
cg26106626	-6.25196	13.3389	0.00028295	8.38e-05
cg07702750	-6.25167	14.1112	0.000189321	5.73e-05
cg00910333	-6.25104	13.9586	0.000204938	6.18e-05
cg23672176	-6.25096	13.077	0.000324397	9.54e-05
cg19195609	-6.25079	21.2975	4.82e-06	1.75e-06
cg25341937	-6.25074	23.4486	1.64e-06	6.27e-07
cg09700855	-6.25058	24.945	7.77e-07	3.08e-07
cg06623560	-6.25034	14.4643	0.000157639	4.82e-05
cg14756332	-6.25023	61.8134	1.79e-14	1.51e-14
cg03345567	-6.25015	17.4283	3.43e-05	1.13e-05
cg10109570	-6.25001	40.1178	4.73e-10	2.6e-10
cg11028586	-6.24974	16.34	5.99e-05	1.92e-05
cg09530755	-6.24959	30.8233	4.27e-08	1.93e-08
cg06481699	-6.24944	19.5784	1.15e-05	4e-06
cg23027583	-6.2494	18.6123	1.88e-05	6.38e-06
cg26018738	-6.24938	15.2221	0.000106525	3.32e-05
cg26143525	-6.24931	11.8736	0.000609617	0.000173155
cg14455487	-6.24925	60.3747	3.47e-14	2.85e-14
cg14429012	-6.24903	14.5977	0.000147113	4.51e-05
cg11523538	-6.24828	12.3764	0.000468076	0.00013488
cg13482628	-6.24819	11.8105	0.000630191	0.000178666
cg23149423	-6.24814	12.4119	0.000459451	0.000132531
cg04667246	-6.24771	26.9443	2.88e-07	1.19e-07
cg09797599	-6.24759	26.9217	2.91e-07	1.21e-07
cg03974985	-6.24757	16.2329	6.33e-05	2.03e-05
cg09867128	-6.2473	17.7735	2.88e-05	9.58e-06
cg13103209	-6.24707	14.7502	0.000135947	4.18e-05
cg25538649	-6.24684	21.702	3.93e-06	1.44e-06
cg06492496	-6.24681	13.7353	0.000230172	6.89e-05
cg20166106	-6.24681	38.143	1.22e-09	6.45e-10
cg27218767	-6.24679	15.3745	9.85e-05	3.08e-05
cg19895882	-6.24677	22.6707	2.42e-06	9.08e-07
cg11353368	-6.24667	39.7633	5.6e-10	3.06e-10
cg17783671	-6.24653	66.8018	1.82e-15	1.7e-15
cg08320628	-6.24639	51.9329	1.75e-12	1.22e-12
cg00706019	-6.2461	15.4129	9.65e-05	3.02e-05
cg26737458	-6.24604	32.2501	2.12e-08	9.91e-09
cg23412136	-6.24529	14.6265	0.00014494	4.45e-05
cg21865533	-6.2452	13.6565	0.00023981	7.17e-05
cg06620654	-6.24516	32.6431	1.75e-08	8.26e-09
cg07966851	-6.24503	12.644	0.000406823	0.000118125
cg23311628	-6.24497	15.2387	0.000105615	3.29e-05
cg21825840	-6.24492	11.1447	0.000895526	0.00024904
cg05412031	-6.24461	18.4069	2.08e-05	7.05e-06
cg09558224	-6.24448	21.9621	3.45e-06	1.27e-06
cg15716405	-6.24403	45.2718	4.05e-11	2.47e-11
cg06793691	-6.24398	11.17	0.000883609	0.00024591
cg14196211	-6.24379	22.1993	3.06e-06	1.14e-06
cg13632070	-6.24375	29.4015	8.57e-08	3.76e-08
cg27543493	-6.24358	11.8239	0.000625761	0.000177478
cg08765806	-6.24357	20.8109	6.16e-06	2.21e-06
cg01817714	-6.24334	41.3439	2.63e-10	1.48e-10
cg25320562	-6.24313	42.5143	1.5e-10	8.69e-11
cg20407116	-6.24285	15.3768	9.84e-05	3.08e-05
cg00072099	-6.24275	16.0878	6.82e-05	2.18e-05
cg26367444	-6.24274	22.9419	2.11e-06	7.98e-07
cg20081969	-6.24261	23.2183	1.84e-06	7e-07
cg08579082	-6.24247	19.5129	1.19e-05	4.13e-06
cg07448856	-6.24224	16.1348	6.66e-05	2.13e-05
cg23120805	-6.24209	36.6448	2.51e-09	1.29e-09
cg06341202	-6.2417	19.0025	1.54e-05	5.29e-06
cg09213347	-6.2416	43.7003	8.54e-11	5.06e-11
cg26935020	-6.24145	14.1011	0.000190324	5.76e-05
cg16098064	-6.24137	24.3236	1.06e-06	4.14e-07
cg16204216	-6.24102	16.9055	4.48e-05	1.46e-05
cg25183470	-6.24097	64.8552	4.44e-15	3.97e-15
cg10030417	-6.24035	15.01	0.000118861	3.68e-05
cg08738040	-6.24031	12.6947	0.000396175	0.0001152
cg09975316	-6.24025	30.0509	6.23e-08	2.77e-08
cg17171962	-6.24025	14.3508	0.000167196	5.09e-05
cg14067364	-6.23985	35.4394	4.51e-09	2.25e-09
cg21364278	-6.23966	51.7696	1.89e-12	1.32e-12
cg00182294	-6.23961	17.4959	3.31e-05	1.1e-05
cg08875431	-6.23944	15.6347	8.61e-05	2.71e-05
cg02465715	-6.23881	27.3677	2.34e-07	9.79e-08
cg27125605	-6.23868	22.5279	2.6e-06	9.72e-07
cg22801127	-6.23846	48.3076	9.63e-12	6.25e-12
cg10836036	-6.23834	26.8	3.09e-07	1.28e-07
cg16024834	-6.23822	23.3845	1.69e-06	6.46e-07
cg24057373	-6.23799	77.7704	1.29e-17	1.48e-17
cg24669129	-6.23774	43.563	9.12e-11	5.38e-11
cg23632979	-6.23758	62.3802	1.38e-14	1.18e-14
cg16523653	-6.23756	17.4704	3.36e-05	1.11e-05
cg25950548	-6.23735	37.0396	2.08e-09	1.07e-09
cg16975027	-6.23721	20.4102	7.54e-06	2.68e-06
cg11387286	-6.23716	62.8282	1.12e-14	9.67e-15
cg04332613	-6.23714	27.6075	2.08e-07	8.74e-08
cg23743186	-6.23714	20.6298	6.75e-06	2.41e-06
cg12528394	-6.23684	51.4224	2.23e-12	1.54e-12
cg02925800	-6.23683	15.5923	8.8e-05	2.77e-05
cg07420702	-6.23674	54.2714	5.88e-13	4.29e-13
cg02372421	-6.2362	23.3886	1.69e-06	6.45e-07
cg10051620	-6.23619	36.2188	3.09e-09	1.57e-09
cg11564120	-6.23614	23.8534	1.34e-06	5.17e-07
cg01687453	-6.23606	17.8705	2.74e-05	9.14e-06
cg05749577	-6.23539	13.3685	0.000278627	8.26e-05
cg09024340	-6.23507	13.2811	0.000291614	8.62e-05
cg01055610	-6.23472	22.9624	2.09e-06	7.9e-07
cg13298734	-6.23463	31.7864	2.66e-08	1.23e-08
cg07592085	-6.23459	14.1188	0.000188573	5.71e-05
cg02632274	-6.23457	21.1068	5.31e-06	1.92e-06
cg17734135	-6.23442	19.529	1.18e-05	4.1e-06
cg15186648	-6.23419	26.7816	3.12e-07	1.29e-07
cg11924653	-6.23418	21.3376	4.73e-06	1.72e-06
cg06993041	-6.23392	10.9697	0.000982479	0.000271826
cg11861986	-6.23375	17.7605	2.9e-05	9.64e-06
cg08349573	-6.23369	13.9125	0.000209911	6.32e-05
cg21253692	-6.23363	33.8585	9.7e-09	4.69e-09
cg10197162	-6.23332	20.3899	7.62e-06	2.71e-06
cg06358970	-6.23317	20.3179	7.9e-06	2.8e-06
cg00877401	-6.23314	19.335	1.3e-05	4.5e-06
cg00668182	-6.23283	24.1109	1.18e-06	4.58e-07
cg11725975	-6.23236	31.093	3.74e-08	1.7e-08
cg16847696	-6.23195	34.1533	8.41e-09	4.09e-09
cg11167521	-6.23169	21.2298	4.99e-06	1.81e-06
cg23274604	-6.23155	27.9941	1.71e-07	7.29e-08
cg19590290	-6.23115	27.0044	2.8e-07	1.16e-07
cg07218516	-6.23114	70.6853	3.12e-16	3.14e-16
cg16028578	-6.23086	13.0564	0.000327901	9.63e-05
cg19048535	-6.23085	39.4327	6.57e-10	3.56e-10
cg18380550	-6.23028	24.9027	7.94e-07	3.14e-07
cg07294177	-6.22991	42.748	1.34e-10	7.81e-11
cg16586002	-6.22991	25.8816	4.88e-07	1.97e-07
cg19029696	-6.22972	21.175	5.13e-06	1.86e-06
cg03309786	-6.22968	12.5071	0.000437087	0.000126411
cg18920904	-6.22938	23.9267	1.29e-06	4.99e-07
cg13397067	-6.2293	17.3944	3.49e-05	1.15e-05
cg16069936	-6.22873	12.8111	0.000372764	0.000108756
cg05920643	-6.22872	21.2372	4.97e-06	1.8e-06
cg02570004	-6.22853	13.6668	0.000238522	7.13e-05
cg13894301	-6.22851	15.8178	7.84e-05	2.48e-05
cg07132633	-6.22826	14.6251	0.000145045	4.45e-05
cg00314230	-6.22814	19.3278	1.3e-05	4.52e-06
cg12903374	-6.22771	13.2057	0.000303312	8.95e-05
cg09070503	-6.22766	39.4098	6.64e-10	3.6e-10
cg26445292	-6.22766	49.4337	5.67e-12	3.76e-12
cg10853077	-6.22747	16.5744	5.31e-05	1.72e-05
cg09123773	-6.22723	12.1898	0.000516239	0.000147976
cg15559560	-6.22704	19.534	1.18e-05	4.09e-06
cg05497616	-6.22703	19.0097	1.53e-05	5.27e-06
cg02422426	-6.22689	32.3709	2e-08	9.37e-09
cg15107336	-6.22669	48.7755	7.73e-12	5.06e-12
cg06788803	-6.22651	24.9161	7.88e-07	3.12e-07
cg04852103	-6.22646	11.6908	0.000671217	0.000189607
cg09898060	-6.22641	29.5085	8.14e-08	3.58e-08
cg15064598	-6.22601	39.4787	6.42e-10	3.49e-10
cg11220437	-6.226	20.3951	7.6e-06	2.7e-06
cg09135113	-6.22568	11.2591	0.000842949	0.000235244
cg12433217	-6.22542	104.845	9.1e-23	1.78e-22
cg18354686	-6.22513	27.8814	1.81e-07	7.68e-08
cg22817421	-6.22512	13.7653	0.0002266	6.79e-05
cg03564700	-6.22497	15.5053	9.2e-05	2.89e-05
cg17066716	-6.22485	20.7132	6.47e-06	2.32e-06
cg25719798	-6.22485	46.9186	1.86e-11	1.17e-11
cg04646986	-6.22469	15.9306	7.39e-05	2.35e-05
cg20913732	-6.22432	29.4992	8.17e-08	3.59e-08
cg16708785	-6.22405	20.9982	5.61e-06	2.02e-06
cg19952228	-6.22398	35.3822	4.63e-09	2.31e-09
cg06419258	-6.22397	35.7823	3.82e-09	1.92e-09
cg13588640	-6.22395	32.7406	1.67e-08	7.89e-09
cg17415293	-6.22366	19.0828	1.48e-05	5.08e-06
cg13266717	-6.2234	12.2898	0.000489851	0.000140799
cg07851057	-6.22267	37.6399	1.56e-09	8.13e-10
cg14264380	-6.22233	23.8777	1.32e-06	5.11e-07
cg04730319	-6.22229	11.2047	0.000867578	0.000241708
cg04487931	-6.22166	69.4574	5.45e-16	5.34e-16
cg26500707	-6.22122	47.1167	1.69e-11	1.07e-11
cg13656501	-6.22117	15.8379	7.76e-05	2.46e-05
cg21755633	-6.22093	39.062	7.85e-10	4.23e-10
cg07532993	-6.22086	21.6036	4.13e-06	1.51e-06
cg18519170	-6.22069	19.7342	1.06e-05	3.71e-06
cg05624510	-6.22057	13.7346	0.000230249	6.9e-05
cg14887315	-6.22042	27.176	2.57e-07	1.07e-07
cg18319916	-6.22033	11.0883	0.000922685	0.000256152
cg25088355	-6.22008	24.8149	8.29e-07	3.28e-07
cg13183628	-6.22005	16.9214	4.45e-05	1.45e-05
cg09172423	-6.22001	18.9138	1.61e-05	5.52e-06
cg14288209	-6.21977	12.3808	0.000466991	0.000134583
cg07184698	-6.21955	32.1975	2.18e-08	1.02e-08
cg16150798	-6.21948	20.0325	9.13e-06	3.22e-06
cg18588052	-6.21923	15.5125	9.17e-05	2.88e-05
cg13980399	-6.2192	12.2839	0.000491357	0.000141209
cg17602776	-6.21866	33.3466	1.24e-08	5.95e-09
cg02487654	-6.21851	13.9278	0.000208247	6.27e-05
cg22913249	-6.21831	12.6642	0.000402541	0.000116946
cg00026853	-6.21784	45.4856	3.66e-11	2.25e-11
cg22831313	-6.21742	24.8727	8.05e-07	3.19e-07
cg05432118	-6.21721	28.8925	1.1e-07	4.78e-08
cg03482087	-6.21699	22.6899	2.4e-06	9e-07
cg07225362	-6.21676	49.0423	6.81e-12	4.49e-12
cg19605920	-6.21663	39.0114	8.04e-10	4.33e-10
cg03532167	-6.21659	15.3681	9.88e-05	3.09e-05
cg08241630	-6.21637	16.0418	6.98e-05	2.22e-05
cg07402724	-6.21628	14.3334	0.000168708	5.14e-05
cg00847043	-6.21618	19.1337	1.44e-05	4.96e-06
cg17474694	-6.21605	18.1128	2.42e-05	8.13e-06
cg12097945	-6.21601	40.1655	4.62e-10	2.55e-10
cg07472069	-6.21587	32.9523	1.51e-08	7.15e-09
cg02211433	-6.21565	13.3722	0.000278086	8.25e-05
cg25706373	-6.21555	34.9867	5.61e-09	2.78e-09
cg05501721	-6.21542	31.636	2.87e-08	1.32e-08
cg19142411	-6.21522	11.1114	0.000911461	0.000253212
cg08105748	-6.21522	14.2406	0.000177024	5.38e-05
cg04582541	-6.2151	43.1802	1.09e-10	6.41e-11
cg18387017	-6.21509	42.3537	1.62e-10	9.35e-11
cg08319332	-6.21488	33.1307	1.38e-08	6.58e-09
cg15628953	-6.21475	11.5658	0.00071693	0.000201785
cg13257044	-6.21437	74.2131	6.35e-17	6.83e-17
cg26224499	-6.21429	40.2106	4.52e-10	2.49e-10
cg01535698	-6.21423	35.5158	4.34e-09	2.17e-09
cg06505107	-6.21422	16.5053	5.5e-05	1.77e-05
cg11951952	-6.21416	59.0351	6.44e-14	5.16e-14
cg14243299	-6.2141	39.2591	7.14e-10	3.86e-10
cg07382273	-6.21409	24.0534	1.21e-06	4.7e-07
cg26380756	-6.21395	42.9888	1.2e-10	7e-11
cg25713309	-6.21382	10.9374	0.000999436	0.00027627
cg11579281	-6.21351	23.2319	1.83e-06	6.95e-07
cg23442955	-6.21339	47.1967	1.63e-11	1.03e-11
cg14587446	-6.21328	47.9446	1.14e-11	7.37e-12
cg06858599	-6.21325	42.7658	1.33e-10	7.75e-11
cg11602546	-6.2132	18.4505	2.04e-05	6.9e-06
cg05872702	-6.21313	15.061	0.000115766	3.59e-05
cg17039842	-6.21271	25.307	6.49e-07	2.59e-07
cg07111678	-6.21244	14.6439	0.000143635	4.41e-05
cg04272969	-6.21219	11.6008	0.000703821	0.000198303
cg20014284	-6.21211	30.0842	6.13e-08	2.73e-08
cg05509203	-6.2121	20.9441	5.76e-06	2.07e-06
cg01132100	-6.212	16.524	5.45e-05	1.76e-05
cg08149078	-6.21192	43.4517	9.61e-11	5.66e-11
cg11341527	-6.21151	28.1185	1.61e-07	6.87e-08
cg10158711	-6.21117	41.372	2.59e-10	1.47e-10
cg18654873	-6.21093	14.6518	0.000143047	4.39e-05
cg01155058	-6.21088	64.3906	5.49e-15	4.87e-15
cg23158051	-6.21087	39.4547	6.5e-10	3.53e-10
cg20680664	-6.21076	20.6162	6.8e-06	2.43e-06
cg03202064	-6.21047	23.5363	1.57e-06	6.01e-07
cg01241850	-6.21009	41.6062	2.32e-10	1.32e-10
cg08080008	-6.20997	17.8838	2.72e-05	9.08e-06
cg10322824	-6.20976	19.0578	1.5e-05	5.15e-06
cg10914655	-6.20967	13.1354	0.000314657	9.27e-05
cg04031129	-6.2096	16.9677	4.34e-05	1.42e-05
cg04001556	-6.20949	15.3372	0.000100386	3.14e-05
cg23657870	-6.2092	52.5364	1.32e-12	9.33e-13
cg26689097	-6.20919	37.7487	1.48e-09	7.74e-10
cg16534233	-6.20916	61.9835	1.66e-14	1.4e-14
cg14781919	-6.20844	26.6516	3.33e-07	1.37e-07
cg06799298	-6.20842	28.9282	1.08e-07	4.7e-08
cg15598511	-6.20828	12.0055	0.000568733	0.000162137
cg23973558	-6.20805	14.1934	0.000181418	5.5e-05
cg04794120	-6.20792	18.8823	1.64e-05	5.6e-06
cg25683535	-6.20788	23.3553	1.72e-06	6.55e-07
cg20909370	-6.20751	37.9256	1.36e-09	7.13e-10
cg09783209	-6.20721	13.2444	0.000297245	8.78e-05
cg27517717	-6.20713	19.1629	1.42e-05	4.89e-06
cg25098497	-6.20704	47.4227	1.46e-11	9.33e-12
cg24703757	-6.2067	34.7643	6.25e-09	3.08e-09
cg21381360	-6.20646	21.7139	3.91e-06	1.43e-06
cg02060794	-6.20637	34.5211	7.03e-09	3.45e-09
cg16246410	-6.20634	15.6337	8.62e-05	2.72e-05
cg01276616	-6.20622	29.2576	9.2e-08	4.02e-08
cg19252529	-6.20562	57.0296	1.63e-13	1.26e-13
cg08929083	-6.20488	16.5406	5.41e-05	1.74e-05
cg25236904	-6.2047	41.0315	3.05e-10	1.71e-10
cg07233502	-6.20462	23.1977	1.86e-06	7.06e-07
cg03403113	-6.20444	22.8083	2.26e-06	8.5e-07
cg03470736	-6.20443	36.9985	2.12e-09	1.09e-09
cg09854746	-6.20434	17.1012	4.06e-05	1.33e-05
cg14016074	-6.20434	19.0834	1.48e-05	5.08e-06
cg07307803	-6.20414	15.8603	7.67e-05	2.43e-05
cg15356885	-6.20398	24.8654	8.08e-07	3.2e-07
cg07252851	-6.20393	42.4576	1.54e-10	8.92e-11
cg05711542	-6.20375	20.2827	8.05e-06	2.85e-06
cg00569953	-6.20342	43.0604	1.16e-10	6.77e-11
cg15109851	-6.2033	32.5076	1.87e-08	8.79e-09
cg15055039	-6.20295	22.536	2.59e-06	9.68e-07
cg26002253	-6.20272	34.5241	7.02e-09	3.44e-09
cg18750086	-6.20249	40.5603	3.82e-10	2.13e-10
cg01281078	-6.20231	36.482	2.72e-09	1.39e-09
cg07462932	-6.20205	18.9874	1.55e-05	5.32e-06
cg04129227	-6.20204	18.4956	1.99e-05	6.75e-06
cg26828320	-6.20199	44.0195	7.34e-11	4.37e-11
cg01856985	-6.20199	25.1641	6.97e-07	2.77e-07
cg25297425	-6.2018	17.1188	4.02e-05	1.32e-05
cg02951150	-6.20171	16.8066	4.72e-05	1.53e-05
cg21831587	-6.2007	21.6569	4.02e-06	1.47e-06
cg10227843	-6.20068	32.0185	2.38e-08	1.1e-08
cg20430847	-6.20026	13.9891	0.000201716	6.08e-05
cg08540010	-6.20008	57.5048	1.31e-13	1.02e-13
cg03262205	-6.19987	25.4422	6.07e-07	2.43e-07
cg06474646	-6.1998	29.1712	9.6e-08	4.19e-08
cg23758931	-6.19977	37.6447	1.55e-09	8.12e-10
cg04426311	-6.19966	42.0497	1.88e-10	1.07e-10
cg10082270	-6.19955	27.6707	2.01e-07	8.48e-08
cg17241999	-6.19935	48.382	9.3e-12	6.05e-12
cg22024281	-6.19872	65.0538	4.05e-15	3.64e-15
cg07237882	-6.19862	26.2587	4.05e-07	1.65e-07
cg25719439	-6.19851	26.0996	4.38e-07	1.78e-07
cg08140343	-6.19821	49.9795	4.38e-12	2.94e-12
cg16229364	-6.19764	21.8735	3.61e-06	1.33e-06
cg24364143	-6.1973	68.0177	1.05e-15	9.99e-16
cg07936037	-6.19724	33.6787	1.06e-08	5.1e-09
cg05973832	-6.19723	19.0824	1.48e-05	5.09e-06
cg25307593	-6.19672	29.1573	9.67e-08	4.22e-08
cg01690735	-6.19655	26.0742	4.43e-07	1.8e-07
cg15347004	-6.19605	17.5507	3.22e-05	1.07e-05
cg23506944	-6.19587	24.9233	7.85e-07	3.11e-07
cg26664455	-6.1958	19.6462	1.11e-05	3.87e-06
cg08875078	-6.19538	15.7343	8.18e-05	2.59e-05
cg07767672	-6.19503	17.9882	2.58e-05	8.64e-06
cg02073919	-6.19461	40.6763	3.62e-10	2.02e-10
cg21952901	-6.19454	11.22	0.000860558	0.000239864
cg19285119	-6.19446	13.1732	0.000308495	9.1e-05
cg23616383	-6.19392	17.5695	3.19e-05	1.06e-05
cg04267590	-6.19366	12.4234	0.000456682	0.000131771
cg04618002	-6.19362	34.642	6.63e-09	3.26e-09
cg02034447	-6.19327	31.3177	3.35e-08	1.53e-08
cg22786506	-6.1932	43.5216	9.3e-11	5.48e-11
cg23868899	-6.19315	52.8319	1.15e-12	8.17e-13
cg23366101	-6.19301	23.3221	1.75e-06	6.66e-07
cg13628960	-6.19259	14.8357	0.000130064	4.01e-05
cg07787995	-6.19253	32.3069	2.07e-08	9.65e-09
cg04799218	-6.1924	14.6421	0.00014377	4.41e-05
cg08996790	-6.19201	15.8594	7.67e-05	2.43e-05
cg27324455	-6.19186	21.419	4.54e-06	1.65e-06
cg11433553	-6.19176	19.701	1.08e-05	3.77e-06
cg24389389	-6.19138	43.9501	7.58e-11	4.51e-11
cg07673182	-6.1912	47.215	1.61e-11	1.02e-11
cg19626500	-6.19103	38.3683	1.1e-09	5.81e-10
cg26667142	-6.19096	45.4791	3.67e-11	2.25e-11
cg19763319	-6.1909	13.5247	0.000256845	7.65e-05
cg11074977	-6.19077	34.9008	5.85e-09	2.89e-09
cg03855276	-6.19066	11.4267	0.000771554	0.000216328
cg18300819	-6.19037	24.8458	8.16e-07	3.23e-07
cg05819172	-6.19021	32.98	1.49e-08	7.06e-09
cg07092593	-6.19016	32.4226	1.95e-08	9.15e-09
cg03705284	-6.19014	23.3238	1.74e-06	6.65e-07
cg22517552	-6.18997	13.4575	0.000265985	7.91e-05
cg05876635	-6.18985	19.8254	1.01e-05	3.55e-06
cg02300764	-6.18958	57.0037	1.65e-13	1.27e-13
cg25398598	-6.18941	13.1874	0.00030623	9.03e-05
cg08602305	-6.18935	39.0956	7.72e-10	4.16e-10
cg23227555	-6.18935	35.0867	5.35e-09	2.65e-09
cg20766702	-6.18909	128.934	3.57e-27	1.15e-26
cg18889183	-6.18907	13.6259	0.00024366	7.28e-05
cg25211013	-6.1886	45.0439	4.51e-11	2.74e-11
cg01207010	-6.18791	32.2581	2.12e-08	9.88e-09
cg18574426	-6.18759	63.1893	9.51e-15	8.25e-15
cg04317338	-6.18737	38.5504	1e-09	5.35e-10
cg09554558	-6.18726	20.4876	7.26e-06	2.58e-06
cg08754618	-6.18718	35.5861	4.2e-09	2.1e-09
cg08442028	-6.18714	28.6346	1.25e-07	5.39e-08
cg13654993	-6.18701	21.4772	4.41e-06	1.61e-06
cg18846554	-6.18699	25.888	4.86e-07	1.97e-07
cg16721101	-6.18694	17.7972	2.84e-05	9.47e-06
cg16273524	-6.18685	16.5371	5.42e-05	1.75e-05
cg13598790	-6.18659	16.1821	6.5e-05	2.08e-05
cg16196850	-6.18637	27.725	1.96e-07	8.27e-08
cg22728323	-6.18585	12.3147	0.00048347	0.000139072
cg01307092	-6.18574	19.433	1.24e-05	4.29e-06
cg06952291	-6.18571	62.8895	1.09e-14	9.42e-15
cg15471079	-6.1857	69.3301	5.77e-16	5.64e-16
cg11890603	-6.18505	13.0725	0.000325151	9.56e-05
cg06041595	-6.18468	12.3457	0.000475692	0.00013697
cg17492904	-6.18463	43.1028	1.14e-10	6.64e-11
cg24842889	-6.18461	20.4027	7.57e-06	2.69e-06
cg26359206	-6.18461	69.6087	5.09e-16	5e-16
cg21560774	-6.18445	15.7102	8.28e-05	2.62e-05
cg05243293	-6.18432	53.5574	8.21e-13	5.9e-13
cg06549777	-6.18404	19.7256	1.07e-05	3.73e-06
cg01722185	-6.18403	79.3587	6.32e-18	7.52e-18
cg14701410	-6.18395	14.0134	0.000199187	6.01e-05
cg24930634	-6.18384	12.4236	0.000456629	0.000131758
cg01271641	-6.18379	21.2324	4.98e-06	1.81e-06
cg02503257	-6.18374	17.7755	2.87e-05	9.57e-06
cg18943949	-6.18352	21.0045	5.59e-06	2.01e-06
cg04228274	-6.18348	41.719	2.2e-10	1.25e-10
cg11510941	-6.18345	55.1898	3.83e-13	2.85e-13
cg08475931	-6.18326	15.0854	0.000114316	3.55e-05
cg05611218	-6.18318	12.0579	0.000553277	0.000157961
cg20566942	-6.18317	25.827	5.01e-07	2.03e-07
cg13174342	-6.18304	15.787	7.96e-05	2.52e-05
cg13626505	-6.18299	11.1318	0.000901664	0.000250628
cg17245548	-6.18283	16.6037	5.23e-05	1.69e-05
cg21497043	-6.18259	11.8008	0.000633436	0.000179538
cg04364453	-6.18254	21.4225	4.53e-06	1.65e-06
cg03618257	-6.18225	21.7573	3.83e-06	1.4e-06
cg26924025	-6.18203	41.2219	2.79e-10	1.57e-10
cg04913057	-6.18187	162.89	3.92e-33	2.8e-32
cg02945294	-6.18176	15.1917	0.000108211	3.37e-05
cg14691416	-6.18172	18.9451	1.58e-05	5.43e-06
cg02479575	-6.18159	18.5706	1.92e-05	6.51e-06
cg00560671	-6.18111	39.6599	5.89e-10	3.21e-10
cg14522793	-6.18106	14.1003	0.000190397	5.76e-05
cg00953066	-6.181	14.7382	0.000136797	4.21e-05
cg18126883	-6.18088	18.457	2.03e-05	6.88e-06
cg12936746	-6.18078	18.7823	1.72e-05	5.88e-06
cg02043951	-6.18072	34.8419	6.02e-09	2.97e-09
cg13906236	-6.17996	12.2808	0.000492161	0.000141425
cg13576006	-6.17956	22.1991	3.07e-06	1.14e-06
cg16401290	-6.17952	19.2225	1.38e-05	4.75e-06
cg26904999	-6.1795	12.3029	0.000486478	0.000139884
cg10379951	-6.17945	21.0621	5.43e-06	1.96e-06
cg00023695	-6.17935	16.913	4.47e-05	1.46e-05
cg20263098	-6.17909	57.7639	1.16e-13	9.07e-14
cg00220952	-6.17903	31.6284	2.88e-08	1.33e-08
cg05764403	-6.17897	12.2109	0.000510557	0.000146427
cg08551680	-6.17893	17.4562	3.38e-05	1.12e-05
cg15377113	-6.17893	23.966	1.27e-06	4.9e-07
cg23807559	-6.17889	26.3478	3.87e-07	1.58e-07
cg00541156	-6.17858	29.3056	8.99e-08	3.93e-08
cg25947544	-6.17802	20.7168	6.46e-06	2.31e-06
cg16175862	-6.17743	13.7129	0.000232874	6.97e-05
cg11775528	-6.17704	11.534	0.000729083	0.000205007
cg22164287	-6.17696	13.6827	0.000236554	7.08e-05
cg25045127	-6.17695	27.249	2.48e-07	1.03e-07
cg02612712	-6.17648	29.0515	1.02e-07	4.43e-08
cg14808521	-6.17608	36.775	2.36e-09	1.21e-09
cg22976700	-6.17539	14.6629	0.000142231	4.37e-05
cg25972499	-6.17533	21.9832	3.42e-06	1.26e-06
cg06776824	-6.17518	14.358	0.00016657	5.07e-05
cg10605130	-6.17514	13.149	0.000312426	9.2e-05
cg08866639	-6.17497	24.5305	9.55e-07	3.75e-07
cg08530030	-6.17494	17.4328	3.42e-05	1.13e-05
cg18936022	-6.17481	12.9134	0.000353343	0.000103388
cg21945459	-6.17472	26.5327	3.53e-07	1.45e-07
cg26099943	-6.17455	44.6701	5.39e-11	3.25e-11
cg06671690	-6.17446	16.7407	4.88e-05	1.58e-05
cg23012552	-6.17422	14.9452	0.000122905	3.8e-05
cg00507354	-6.17411	33.0727	1.42e-08	6.76e-09
cg20045888	-6.17411	21.1883	5.1e-06	1.85e-06
cg10907981	-6.17392	34.5692	6.87e-09	3.37e-09
cg02756152	-6.17392	11.3281	0.000812802	0.000227286
cg07105657	-6.17378	31.1532	3.63e-08	1.65e-08
cg25392970	-6.17372	14.8227	0.000130942	4.04e-05
cg08470036	-6.17326	11.2835	0.000832185	0.000232397
cg24586432	-6.17313	13.4278	0.000270141	8.02e-05
cg11566054	-6.1729	31.8461	2.59e-08	1.2e-08
cg21946940	-6.17274	33.2622	1.3e-08	6.19e-09
cg26403559	-6.17244	21.4319	4.51e-06	1.64e-06
cg00191629	-6.1724	51.7083	1.95e-12	1.35e-12
cg27479937	-6.17235	23.5467	1.56e-06	5.98e-07
cg04590931	-6.17216	54.3504	5.67e-13	4.14e-13
cg03956367	-6.17213	11.6163	0.000698105	0.000196777
cg13692001	-6.17196	48.2378	9.95e-12	6.45e-12
cg06057576	-6.17162	11.5845	0.0007099	0.000199915
cg00558053	-6.17161	13.6284	0.00024334	7.27e-05
cg20160565	-6.17158	40.8716	3.29e-10	1.84e-10
cg12759997	-6.17122	26.2374	4.09e-07	1.67e-07
cg07902188	-6.1712	29.5904	7.81e-08	3.44e-08
cg02555513	-6.17109	11.8882	0.00060496	0.000171901
cg06659169	-6.17104	27.1383	2.62e-07	1.09e-07
cg12528144	-6.17096	66.7181	1.89e-15	1.76e-15
cg23804751	-6.17073	63.1532	9.67e-15	8.39e-15
cg05878849	-6.1695	20.2394	8.22e-06	2.91e-06
cg16987101	-6.16919	34.6334	6.66e-09	3.27e-09
cg05620842	-6.16917	16.1364	6.65e-05	2.12e-05
cg09280946	-6.16904	102.691	2.29e-22	4.29e-22
cg15661450	-6.16852	20.462	7.35e-06	2.62e-06
cg22105146	-6.16832	12.4472	0.00045102	0.000130231
cg14405589	-6.16824	24.5685	9.37e-07	3.68e-07
cg08270206	-6.16819	12.5914	0.000418196	0.000121236
cg02503933	-6.16809	11.1023	0.000915835	0.000254348
cg22216069	-6.16805	30.7241	4.48e-08	2.02e-08
cg03895690	-6.16786	14.2934	0.000172246	5.24e-05
cg11843606	-6.16757	11.1981	0.000870609	0.000242488
cg19963747	-6.16754	26.4989	3.59e-07	1.47e-07
cg24314057	-6.16746	11.244	0.000849716	0.000237023
cg18242990	-6.16738	16.4949	5.53e-05	1.78e-05
cg08984686	-6.16733	47.7637	1.25e-11	8e-12
cg06106312	-6.16728	12.5121	0.000435935	0.0001261
cg21911557	-6.16726	16.913	4.47e-05	1.46e-05
cg05979819	-6.16725	14.6792	0.000141038	4.33e-05
cg23765834	-6.16714	45.5485	3.55e-11	2.18e-11
cg15011721	-6.16675	12.8083	0.000373307	0.000108908
cg05315670	-6.16672	17.3945	3.49e-05	1.15e-05
cg18089134	-6.16662	11.1407	0.000897454	0.000249547
cg06526137	-6.16646	44.2997	6.42e-11	3.85e-11
cg06093719	-6.1663	15.3549	9.95e-05	3.11e-05
cg21652505	-6.16617	41.493	2.45e-10	1.39e-10
cg04996668	-6.16615	11.8236	0.000625852	0.000177502
cg13677111	-6.16605	49.3581	5.87e-12	3.89e-12
cg22265988	-6.16599	38.9272	8.37e-10	4.5e-10
cg15206621	-6.16594	21.295	4.83e-06	1.75e-06
cg27288268	-6.16594	30.0685	6.18e-08	2.75e-08
cg24481633	-6.16593	13.8839	0.000213056	6.41e-05
cg09635681	-6.16585	27.257	2.47e-07	1.03e-07
cg09882128	-6.16555	19.9028	9.75e-06	3.42e-06
cg24546083	-6.16538	16.1921	6.46e-05	2.07e-05
cg00396230	-6.16487	17.8225	2.81e-05	9.36e-06
cg23712314	-6.16443	62.0459	1.61e-14	1.36e-14
cg08324950	-6.16433	23.4861	1.61e-06	6.16e-07
cg08802203	-6.16416	15.667	8.47e-05	2.67e-05
cg23868672	-6.16392	18.039	2.51e-05	8.43e-06
cg27118059	-6.16385	14.0295	0.000197527	5.96e-05
cg24516711	-6.16369	15.5002	9.23e-05	2.9e-05
cg08871609	-6.16344	15.9638	7.27e-05	2.31e-05
cg02169125	-6.16343	19.1764	1.41e-05	4.86e-06
cg09312254	-6.16309	20.4913	7.24e-06	2.58e-06
cg17778441	-6.16306	27.4033	2.3e-07	9.62e-08
cg20477929	-6.16293	29.6412	7.62e-08	3.36e-08
cg00773459	-6.16274	56.3118	2.28e-13	1.73e-13
cg24536044	-6.1626	24.0395	1.22e-06	4.73e-07
cg15187550	-6.1626	30.4196	5.2e-08	2.33e-08
cg26586300	-6.16245	13.8765	0.000213876	6.43e-05
cg18003762	-6.16235	17.7981	2.84e-05	9.47e-06
cg05999191	-6.16233	15.488	9.29e-05	2.92e-05
cg02384682	-6.16229	15.6689	8.46e-05	2.67e-05
cg05512505	-6.16222	11.383	0.000789571	0.000221106
cg18262028	-6.16179	15.9274	7.41e-05	2.35e-05
cg22693042	-6.16153	28.1523	1.59e-07	6.76e-08
cg17315331	-6.16152	14.9471	0.000122785	3.8e-05
cg21568286	-6.1615	12.5032	0.000437967	0.000126653
cg20263435	-6.16144	21.8185	3.71e-06	1.36e-06
cg03677101	-6.1614	36.9243	2.2e-09	1.13e-09
cg02902395	-6.16121	23.8401	1.35e-06	5.2e-07
cg02514062	-6.16109	12.0771	0.000547726	0.000156475
cg24472231	-6.16088	22.0466	3.31e-06	1.22e-06
cg06900856	-6.16082	54.3473	5.68e-13	4.15e-13
cg21269400	-6.16081	23.6958	1.45e-06	5.57e-07
cg21690979	-6.16077	63.2304	9.34e-15	8.11e-15
cg25809637	-6.16038	47.4418	1.45e-11	9.25e-12
cg04334417	-6.16033	12.526	0.000432765	0.000125229
cg19424343	-6.16015	54.5214	5.23e-13	3.84e-13
cg01077085	-6.16013	18.5893	1.9e-05	6.46e-06
cg05059031	-6.16004	26.8907	2.96e-07	1.23e-07
cg07883956	-6.1598	17.2293	3.8e-05	1.25e-05
cg16087457	-6.15979	57.4376	1.35e-13	1.05e-13
cg11859541	-6.15966	18.6037	1.88e-05	6.41e-06
cg06272678	-6.15955	25.5267	5.82e-07	2.34e-07
cg06335301	-6.15954	16.8099	4.71e-05	1.53e-05
cg23687994	-6.15953	11.0733	0.00093001	0.000258094
cg04321866	-6.15896	21.0632	5.43e-06	1.96e-06
cg13533707	-6.15868	23.0167	2.03e-06	7.7e-07
cg20959960	-6.15866	14.1348	0.000187016	5.66e-05
cg15510468	-6.15858	40.5514	3.84e-10	2.13e-10
cg12837552	-6.1584	10.9555	0.00098987	0.000273761
cg24337993	-6.15806	22.6784	2.41e-06	9.05e-07
cg19584341	-6.15786	15.4737	9.36e-05	2.94e-05
cg11829380	-6.15773	20.477	7.29e-06	2.6e-06
cg10776919	-6.1575	18.8047	1.7e-05	5.82e-06
cg03634708	-6.15737	33.1281	1.38e-08	6.59e-09
cg24455359	-6.1572	20.7931	6.22e-06	2.23e-06
cg21805221	-6.1572	17.1388	3.98e-05	1.3e-05
cg19958009	-6.15701	18.2694	2.23e-05	7.54e-06
cg15717656	-6.15687	15.3439	0.000100039	3.13e-05
cg22955628	-6.15651	55.9463	2.7e-13	2.03e-13
cg07602954	-6.15641	18.5001	1.99e-05	6.74e-06
cg02641675	-6.15633	37.4403	1.71e-09	8.92e-10
cg16426870	-6.15633	31.1775	3.59e-08	1.64e-08
cg16878075	-6.15631	12.0073	0.000568203	0.000162
cg16638571	-6.15626	111.65	4.99e-24	1.11e-23
cg14017435	-6.15541	11.072	0.000930648	0.000258259
cg12077875	-6.15532	15.1713	0.000109359	3.4e-05
cg01777403	-6.15497	18.9242	1.6e-05	5.49e-06
cg13291004	-6.15485	12.2647	0.000496346	0.000142556
cg13607835	-6.15474	11.1008	0.000916603	0.000254546
cg14791831	-6.15469	39.9103	5.22e-10	2.86e-10
cg26819388	-6.15468	14.5424	0.000151386	4.63e-05
cg21014120	-6.15461	12.2391	0.000503053	0.000144385
cg23249667	-6.15423	13.6074	0.000246009	7.34e-05
cg11775731	-6.15409	38.5088	1.02e-09	5.45e-10
cg09474175	-6.15377	21.9734	3.43e-06	1.27e-06
cg13167664	-6.15364	22.9157	2.14e-06	8.08e-07
cg16314058	-6.1536	28.4865	1.35e-07	5.78e-08
cg10734276	-6.15325	17.6859	3.01e-05	1e-05
cg14481481	-6.15318	29.4199	8.5e-08	3.73e-08
cg10433231	-6.15309	15.3451	0.0001	3.13e-05
cg19448109	-6.15309	18.583	1.9e-05	6.48e-06
cg18224588	-6.15305	13.7587	0.000227381	6.81e-05
cg07508229	-6.153	126.775	8.73e-27	2.69e-26
cg27141863	-6.153	40.5782	3.79e-10	2.11e-10
cg04996158	-6.1525	16.7726	4.8e-05	1.56e-05
cg00281600	-6.15248	15.6256	8.65e-05	2.73e-05
cg17082373	-6.15237	13.9328	0.000207705	6.25e-05
cg17597744	-6.15236	12.3284	0.000480008	0.000138136
cg22585957	-6.15231	16.5253	5.45e-05	1.76e-05
cg03122164	-6.15189	22.6881	2.4e-06	9.01e-07
cg01910231	-6.1517	25.0735	7.29e-07	2.9e-07
cg04376644	-6.15169	19.0929	1.47e-05	5.06e-06
cg13491481	-6.15167	45.6533	3.38e-11	2.08e-11
cg11234564	-6.15121	59.806	4.51e-14	3.67e-14
cg08420085	-6.15107	16.6149	5.2e-05	1.68e-05
cg09154213	-6.15097	38.9326	8.35e-10	4.49e-10
cg26038859	-6.15049	26.2207	4.12e-07	1.68e-07
cg05134500	-6.15041	14.0063	0.000199928	6.03e-05
cg13207784	-6.1503	22.7662	2.31e-06	8.68e-07
cg04599652	-6.15018	43.3383	1.01e-10	5.96e-11
cg07805724	-6.15011	36.8614	2.27e-09	1.17e-09
cg21934323	-6.14926	20.0942	8.85e-06	3.12e-06
cg19307233	-6.14902	19.2236	1.38e-05	4.75e-06
cg25881344	-6.14886	18.104	2.43e-05	8.17e-06
cg06031740	-6.1488	55.0761	4.04e-13	3e-13
cg00290924	-6.14875	12.5273	0.000432486	0.000125155
cg16229772	-6.14841	38.9464	8.3e-10	4.46e-10
cg09091443	-6.14839	19.2057	1.39e-05	4.79e-06
cg10302736	-6.14832	39.3311	6.9e-10	3.74e-10
cg25745472	-6.14826	39.4708	6.45e-10	3.5e-10
cg02076414	-6.14826	30.2816	5.57e-08	2.49e-08
cg06931398	-6.14815	35.8991	3.61e-09	1.82e-09
cg16720488	-6.14776	13.0956	0.000321259	9.45e-05
cg11135003	-6.14773	38.165	1.21e-09	6.39e-10
cg05935283	-6.14752	26.4228	3.73e-07	1.53e-07
cg24007915	-6.14733	20.5426	7.06e-06	2.52e-06
cg27561072	-6.14715	19.3891	1.26e-05	4.39e-06
cg17753496	-6.14715	21.2513	4.94e-06	1.79e-06
cg25613251	-6.14711	11.252	0.000846144	0.000236084
cg14725151	-6.14694	12.2357	0.000503963	0.000144631
cg21875845	-6.14693	32.3851	1.99e-08	9.31e-09
cg27048098	-6.14683	12.3424	0.000476511	0.000137196
cg12580665	-6.1467	26.2472	4.07e-07	1.66e-07
cg15070096	-6.14626	25.6936	5.36e-07	2.16e-07
cg26102096	-6.14626	16.4663	5.62e-05	1.81e-05
cg13391363	-6.14608	18.5913	1.9e-05	6.45e-06
cg12557235	-6.1458	15.513	9.17e-05	2.88e-05
cg18426487	-6.14569	13.4614	0.000265454	7.89e-05
cg15556085	-6.14562	29.1677	9.62e-08	4.2e-08
cg16307484	-6.14559	19.023	1.52e-05	5.23e-06
cg07638282	-6.14549	20.6734	6.61e-06	2.36e-06
cg20631335	-6.14549	18.3626	2.13e-05	7.2e-06
cg09990440	-6.14546	14.6138	0.00014589	4.47e-05
cg20000099	-6.14546	103.711	1.48e-22	2.83e-22
cg11510557	-6.14528	16.9049	4.48e-05	1.46e-05
cg04197313	-6.1452	74.5122	5.55e-17	6e-17
cg13308525	-6.14512	11.4515	0.000761513	0.000213654
cg04065909	-6.14492	24.2947	1.07e-06	4.19e-07
cg16953106	-6.14486	12.7206	0.000390837	0.000113734
cg00032227	-6.14485	12.9578	0.000345246	0.000101169
cg05385059	-6.14481	28.1161	1.61e-07	6.88e-08
cg23287906	-6.14478	28.5618	1.3e-07	5.58e-08
cg03319323	-6.14476	19.0462	1.51e-05	5.18e-06
cg04622074	-6.14463	67.468	1.35e-15	1.27e-15
cg01308268	-6.14454	14.0883	0.000191587	5.79e-05
cg08063194	-6.14451	11.8253	0.000625299	0.000177355
cg05164514	-6.14425	39.1718	7.44e-10	4.02e-10
cg04054012	-6.14411	43.7159	8.48e-11	5.02e-11
cg15772712	-6.14411	30.9063	4.1e-08	1.86e-08
cg14986832	-6.14407	10.9917	0.000971079	0.000268871
cg12323089	-6.14403	11.9608	0.000582271	0.000165791
cg05445632	-6.14402	59.4647	5.28e-14	4.27e-14
cg15807180	-6.144	17.3377	3.59e-05	1.18e-05
cg26878778	-6.14398	20.1675	8.53e-06	3.01e-06
cg05227280	-6.14385	20.1864	8.45e-06	2.99e-06
cg24734581	-6.14371	10.9701	0.000982264	0.000271772
cg15125265	-6.14362	20.1276	8.7e-06	3.07e-06
cg16478012	-6.14349	27.2256	2.51e-07	1.05e-07
cg15784913	-6.14349	11.9429	0.000587788	0.000167272
cg15864354	-6.14345	16.5346	5.42e-05	1.75e-05
cg02005367	-6.14316	12.7087	0.000393284	0.000114409
cg27654505	-6.14298	12.2129	0.000510028	0.000146282
cg03651583	-6.14296	35.2691	4.89e-09	2.44e-09
cg07515865	-6.14277	25.129	7.09e-07	2.82e-07
cg01905313	-6.14277	11.8712	0.000610375	0.000173352
cg08377010	-6.14275	15.0063	0.000119086	3.69e-05
cg21780294	-6.14243	33.6259	1.09e-08	5.23e-09
cg12655452	-6.1424	65.3187	3.59e-15	3.24e-15
cg24990803	-6.14207	14.2374	0.000177321	5.38e-05
cg06933031	-6.14195	40.8924	3.26e-10	1.83e-10
cg08422181	-6.14182	40.2799	4.37e-10	2.42e-10
cg16048517	-6.14163	29.1756	9.58e-08	4.18e-08
cg05602854	-6.1416	15.1439	0.000110913	3.45e-05
cg06535942	-6.14146	55.1645	3.88e-13	2.88e-13
cg20284025	-6.14138	57.8682	1.11e-13	8.66e-14
cg17863352	-6.14125	27.7677	1.92e-07	8.11e-08
cg23499639	-6.14121	26.5363	3.53e-07	1.45e-07
cg10899668	-6.14114	84.3305	6.93e-19	9.07e-19
cg25019564	-6.14106	32.8766	1.57e-08	7.4e-09
cg19637372	-6.14102	16.263	6.23e-05	2e-05
cg06416885	-6.1408	19.8719	9.9e-06	3.48e-06
cg04630321	-6.14074	11.0707	0.000931277	0.000258419
cg16768261	-6.14066	11.6516	0.000685239	0.000193349
cg05308814	-6.14063	16.4577	5.64e-05	1.82e-05
cg03532930	-6.14055	24.8037	8.34e-07	3.29e-07
cg12622139	-6.14052	56.2901	2.3e-13	1.75e-13
cg17466891	-6.14034	14.3998	0.000162997	4.97e-05
cg01885050	-6.14023	23.2248	1.83e-06	6.97e-07
cg15560632	-6.13991	11.5178	0.000735306	0.00020667
cg03945322	-6.1392	24.2892	1.08e-06	4.2e-07
cg00287370	-6.13891	19.2723	1.34e-05	4.64e-06
cg24833071	-6.13884	35.569	4.23e-09	2.12e-09
cg09845187	-6.13874	33.3834	1.22e-08	5.85e-09
cg18683720	-6.13872	16.0498	6.95e-05	2.22e-05
cg04400110	-6.13871	36.5519	2.63e-09	1.34e-09
cg18231159	-6.1387	31.0036	3.91e-08	1.77e-08
cg04317492	-6.13867	23.8911	1.31e-06	5.08e-07
cg24975666	-6.1385	11.9663	0.000580602	0.000165335
cg17043366	-6.13845	16.8209	4.68e-05	1.52e-05
cg07205460	-6.13845	20.9994	5.6e-06	2.02e-06
cg24491766	-6.13799	13.066	0.000326258	9.59e-05
cg12251884	-6.13782	69.6491	4.99e-16	4.91e-16
cg25214684	-6.13768	45.4135	3.79e-11	2.32e-11
cg25602921	-6.1376	15.7671	8.04e-05	2.54e-05
cg11152454	-6.1375	13.2928	0.000289847	8.58e-05
cg14016680	-6.13744	19.3382	1.3e-05	4.49e-06
cg20214692	-6.13739	17.8913	2.71e-05	9.05e-06
cg12636814	-6.13738	33.7305	1.03e-08	4.98e-09
cg15816013	-6.13725	18.0747	2.47e-05	8.28e-06
cg19116172	-6.13714	13.3833	0.000276478	8.2e-05
cg18788524	-6.13707	14.2013	0.000180673	5.48e-05
cg10700964	-6.13699	20.6872	6.56e-06	2.35e-06
cg14950288	-6.1368	42.3258	1.64e-10	9.47e-11
cg08638512	-6.13642	67.1311	1.57e-15	1.47e-15
cg01441114	-6.1364	59.6299	4.9e-14	3.97e-14
cg15191848	-6.13636	32.8354	1.6e-08	7.55e-09
cg05302784	-6.13636	26.6184	3.39e-07	1.39e-07
cg01798499	-6.13622	27.7142	1.97e-07	8.31e-08
cg25181631	-6.13567	43.1464	1.11e-10	6.51e-11
cg13127713	-6.13553	25.678	5.4e-07	2.17e-07
cg14825887	-6.13546	11.4792	0.000750462	0.000210715
cg00776808	-6.13532	40.4645	4e-10	2.22e-10
cg21335266	-6.1353	39.4477	6.52e-10	3.54e-10
cg26303861	-6.13519	20.4876	7.26e-06	2.58e-06
cg27220130	-6.13498	25.5231	5.83e-07	2.34e-07
cg17497066	-6.13485	18.0954	2.44e-05	8.2e-06
cg26147372	-6.13437	19.7004	1.08e-05	3.77e-06
cg15524239	-6.13427	11.4181	0.000775032	0.000217245
cg17895157	-6.13414	30.1755	5.86e-08	2.62e-08
cg16385431	-6.13412	33.6028	1.1e-08	5.28e-09
cg11602642	-6.13406	17.3394	3.59e-05	1.18e-05
cg02688710	-6.13398	26.6806	3.28e-07	1.35e-07
cg12477533	-6.13396	11.1409	0.000897356	0.000249521
cg18123048	-6.13389	68.3984	8.81e-16	8.46e-16
cg25353308	-6.13386	19.5183	1.18e-05	4.12e-06
cg23236025	-6.13382	18.5921	1.9e-05	6.45e-06
cg22555102	-6.13368	39.6416	5.94e-10	3.24e-10
cg07499643	-6.13342	50.3262	3.73e-12	2.52e-12
cg04360780	-6.13329	35.709	3.95e-09	1.99e-09
cg06364023	-6.13328	24.9263	7.84e-07	3.11e-07
cg00992153	-6.13325	29.5259	8.07e-08	3.55e-08
cg16715692	-6.13303	38.0359	1.29e-09	6.78e-10
cg10196309	-6.13288	26.6499	3.33e-07	1.37e-07
cg27598656	-6.1328	14.7847	0.000133541	4.11e-05
cg20719132	-6.13278	18.0141	2.54e-05	8.53e-06
cg03403116	-6.1326	17.1268	4e-05	1.31e-05
cg21474955	-6.13254	20.8962	5.9e-06	2.12e-06
cg02847140	-6.13246	67.6489	1.24e-15	1.17e-15
cg17023455	-6.13222	143.08	1.08e-29	4.78e-29
cg03234970	-6.13217	41.5061	2.43e-10	1.38e-10
cg17895018	-6.13203	29.3324	8.87e-08	3.89e-08
cg19844840	-6.132	39.7805	5.56e-10	3.04e-10
cg25208863	-6.1319	115.786	8.67e-25	2.11e-24
cg06221695	-6.13183	34.0146	9e-09	4.36e-09
cg20283668	-6.13175	16.4923	5.54e-05	1.79e-05
cg12333112	-6.13165	11.9772	0.000577269	0.000164437
cg10168763	-6.13154	54.6848	4.85e-13	3.57e-13
cg06423975	-6.1314	30.2834	5.56e-08	2.49e-08
cg06316695	-6.13129	29.1726	9.6e-08	4.19e-08
cg25226768	-6.13096	110.425	8.4e-24	1.83e-23
cg22468868	-6.13041	39.7094	5.75e-10	3.14e-10
cg01002995	-6.1304	22.8729	2.19e-06	8.25e-07
cg10746341	-6.1302	112.161	4.02e-24	9.07e-24
cg17114192	-6.13016	16.9851	4.3e-05	1.4e-05
cg22720560	-6.13016	22.0312	3.33e-06	1.23e-06
cg16440638	-6.12996	47.1795	1.64e-11	1.04e-11
cg06049295	-6.12988	26.2511	4.06e-07	1.66e-07
cg19125323	-6.12973	15.4836	9.31e-05	2.92e-05
cg12457740	-6.12962	46.4018	2.37e-11	1.48e-11
cg00031967	-6.12943	18.4687	2.02e-05	6.84e-06
cg11356794	-6.12939	17.3835	3.51e-05	1.16e-05
cg08229907	-6.12914	18.5129	1.97e-05	6.7e-06
cg14544983	-6.12913	13.4352	0.000269105	8e-05
cg13470644	-6.12856	40.3328	4.26e-10	2.36e-10
cg18363538	-6.1285	13.1106	0.000318751	9.38e-05
cg23267217	-6.12839	13.2321	0.000299165	8.84e-05
cg13967864	-6.12801	27.5556	2.13e-07	8.96e-08
cg20074371	-6.12779	14.0035	0.000200216	6.04e-05
cg10002561	-6.12745	14.828	0.000130586	4.03e-05
cg25637824	-6.12737	24.5464	9.48e-07	3.72e-07
cg23187103	-6.12732	17.6293	3.1e-05	1.03e-05
cg03001457	-6.1266	19.4596	1.22e-05	4.24e-06
cg22079616	-6.12628	13.714	0.000232736	6.97e-05
cg05718567	-6.12623	17.4379	3.41e-05	1.13e-05
cg03523193	-6.12609	32.0035	2.4e-08	1.11e-08
cg15368722	-6.12607	14.0528	0.000195156	5.9e-05
cg11047049	-6.12595	23.2941	1.77e-06	6.75e-07
cg11520162	-6.12594	25.1128	7.15e-07	2.84e-07
cg08129848	-6.1257	21.8903	3.58e-06	1.32e-06
cg23080179	-6.12559	24.9886	7.6e-07	3.02e-07
cg21658946	-6.12553	13.951	0.000205749	6.2e-05
cg22077701	-6.12551	18.8108	1.7e-05	5.8e-06
cg25628543	-6.12533	25.2224	6.77e-07	2.7e-07
cg14592491	-6.12526	36.9254	2.2e-09	1.13e-09
cg11424682	-6.12511	15.232	0.000105984	3.3e-05
cg01722423	-6.12509	15.657	8.51e-05	2.68e-05
cg00627788	-6.12484	20.9407	5.77e-06	2.08e-06
cg05612758	-6.12478	29.0866	1e-07	4.36e-08
cg04237662	-6.12476	54.593	5.06e-13	3.72e-13
cg15476279	-6.12473	43.694	8.57e-11	5.07e-11
cg05733364	-6.12414	46.6941	2.06e-11	1.3e-11
cg26665246	-6.12393	42.1224	1.81e-10	1.04e-10
cg15875437	-6.1239	40.3659	4.2e-10	2.32e-10
cg01349858	-6.12381	18.0362	2.52e-05	8.44e-06
cg00875200	-6.1238	19.213	1.38e-05	4.77e-06
cg03885684	-6.1238	14.0154	0.000198981	6.01e-05
cg10210959	-6.12345	58.3709	8.76e-14	6.92e-14
cg20713898	-6.12344	26.4915	3.6e-07	1.48e-07
cg25257870	-6.12334	12.3443	0.000476042	0.000137068
cg04885673	-6.12322	28.3774	1.42e-07	6.08e-08
cg21224834	-6.12298	38.1537	1.21e-09	6.42e-10
cg10901841	-6.12292	15.2586	0.000104539	3.26e-05
cg21421278	-6.1229	31.395	3.23e-08	1.48e-08
cg01383546	-6.12237	71.6013	2.06e-16	2.11e-16
cg08326301	-6.1221	36.3407	2.91e-09	1.48e-09
cg07070039	-6.1219	23.131	1.92e-06	7.29e-07
cg02620694	-6.1219	22.1189	3.19e-06	1.18e-06
cg23695120	-6.12189	11.1805	0.000878716	0.000244626
cg15974416	-6.12154	40.9747	3.14e-10	1.76e-10
cg09170051	-6.12148	27.0245	2.77e-07	1.15e-07
cg05482832	-6.12139	47.1255	1.68e-11	1.07e-11
cg07467448	-6.12138	28.7296	1.19e-07	5.16e-08
cg00616500	-6.12126	34.9461	5.72e-09	2.83e-09
cg25607899	-6.12064	15.9569	7.3e-05	2.32e-05
cg21744203	-6.12044	18.1229	2.41e-05	8.09e-06
cg14847975	-6.12022	35.6236	4.12e-09	2.07e-09
cg17849194	-6.11995	25.9059	4.82e-07	1.95e-07
cg15736296	-6.11991	17.804	2.83e-05	9.44e-06
cg13950210	-6.11986	18.3771	2.11e-05	7.15e-06
cg18776286	-6.11976	15.8305	7.79e-05	2.47e-05
cg01632311	-6.11905	20.8738	5.97e-06	2.15e-06
cg16511870	-6.11895	14.6151	0.000145791	4.47e-05
cg16066237	-6.11859	23.6179	1.51e-06	5.78e-07
cg05499262	-6.11854	13.1269	0.000316043	9.31e-05
cg00157855	-6.11853	21.339	4.72e-06	1.72e-06
cg11229079	-6.11848	19.4228	1.24e-05	4.32e-06
cg01998682	-6.11836	51.0355	2.67e-12	1.83e-12
cg09168548	-6.11811	11.7902	0.000636976	0.000180469
cg16698835	-6.11792	28.1034	1.62e-07	6.92e-08
cg07657521	-6.11792	16.2195	6.37e-05	2.04e-05
cg24743639	-6.11786	26.6465	3.34e-07	1.38e-07
cg07440637	-6.11781	18.6125	1.88e-05	6.38e-06
cg26579311	-6.11777	69.2347	6.03e-16	5.88e-16
cg23637705	-6.11729	19.052	1.5e-05	5.16e-06
cg00032686	-6.11719	21.0057	5.59e-06	2.01e-06
cg19510057	-6.11717	11.7977	0.000634477	0.000179814
cg21283714	-6.11716	11.7609	0.000646869	0.000183133
cg19260885	-6.11701	17.8845	2.72e-05	9.08e-06
cg01119971	-6.11691	23.8852	1.32e-06	5.09e-07
cg05242139	-6.11644	22.9915	2.06e-06	7.79e-07
cg01483882	-6.116	11.8958	0.000602516	0.000171237
cg09908474	-6.11593	14.8643	0.000128154	3.96e-05
cg10172107	-6.11586	31.3417	3.31e-08	1.52e-08
cg09683324	-6.11585	73.8708	7.41e-17	7.91e-17
cg10117518	-6.11556	12.1544	0.000525927	0.0001506
cg00890148	-6.11554	12.6699	0.000401347	0.00011662
cg05675008	-6.11548	12.6181	0.000412382	0.000119638
cg01953134	-6.11541	31.1637	3.61e-08	1.65e-08
cg18650878	-6.11522	11.2445	0.000849508	0.000236974
cg18780730	-6.11521	12.2962	0.000488191	0.000140342
cg23928525	-6.1152	24.8672	8.08e-07	3.19e-07
cg03285963	-6.11503	23.6835	1.46e-06	5.61e-07
cg08501533	-6.115	85.4677	4.19e-19	5.61e-19
cg12876261	-6.11477	39.9941	5.02e-10	2.76e-10
cg05942152	-6.11476	30.7434	4.44e-08	2e-08
cg18581762	-6.1147	20.7855	6.24e-06	2.24e-06
cg03198275	-6.11466	12.332	0.000479109	0.000137893
cg05001758	-6.11459	35.9337	3.55e-09	1.79e-09
cg24846594	-6.11458	192.644	3.93e-38	6.1e-37
cg25735887	-6.11452	12.6289	0.000410066	0.000119003
cg03822350	-6.1145	16.7568	4.84e-05	1.57e-05
cg27278382	-6.11449	12.1371	0.000530745	0.000151914
cg08733005	-6.11447	16.1289	6.68e-05	2.13e-05
cg15093003	-6.11444	32.1082	2.28e-08	1.06e-08
cg24525646	-6.11411	17.0674	4.13e-05	1.35e-05
cg16049349	-6.11382	40.573	3.8e-10	2.11e-10
cg25678532	-6.11373	21.5561	4.23e-06	1.55e-06
cg25726414	-6.11367	69.3574	5.7e-16	5.57e-16
cg20729891	-6.11358	34.2768	7.92e-09	3.86e-09
cg13021277	-6.1135	11.8268	0.000624824	0.000177229
cg14862378	-6.11346	14.9555	0.000122254	3.78e-05
cg22030419	-6.11341	12.0077	0.000568075	0.000161965
cg21363943	-6.11329	11.691	0.000671154	0.000189591
cg05597008	-6.11326	88.3362	1.18e-19	1.67e-19
cg22233523	-6.11322	31.7727	2.68e-08	1.24e-08
cg16103681	-6.11314	19.687	1.09e-05	3.8e-06
cg22966065	-6.11295	18.3637	2.13e-05	7.2e-06
cg18100876	-6.1129	19.3935	1.26e-05	4.38e-06
cg15060663	-6.11286	22.215	3.04e-06	1.13e-06
cg18515328	-6.11273	48.8291	7.53e-12	4.94e-12
cg19777900	-6.11265	18.0664	2.48e-05	8.32e-06
cg03525527	-6.11199	29.8168	6.99e-08	3.1e-08
cg06636527	-6.11189	62.2073	1.49e-14	1.27e-14
cg03904897	-6.11185	11.411	0.000777953	0.000218014
cg06140764	-6.11174	43.2616	1.05e-10	6.18e-11
cg04311355	-6.11162	42.586	1.45e-10	8.41e-11
cg23684787	-6.11159	21.8215	3.71e-06	1.36e-06
cg21751231	-6.11153	26.2213	4.12e-07	1.68e-07
cg18738553	-6.11149	28.0552	1.66e-07	7.08e-08
cg00754232	-6.11127	19.3115	1.32e-05	4.55e-06
cg12390953	-6.11124	15.8347	7.77e-05	2.46e-05
cg16582344	-6.11106	18.0307	2.52e-05	8.46e-06
cg05103231	-6.11103	28.2539	1.51e-07	6.45e-08
cg12907379	-6.11093	24.9319	7.82e-07	3.1e-07
cg24227390	-6.11077	70.3676	3.61e-16	3.6e-16
cg14417382	-6.11061	14.3569	0.000166661	5.08e-05
cg19826439	-6.11057	32.193	2.18e-08	1.02e-08
cg19741704	-6.1104	19.268	1.34e-05	4.65e-06
cg16315238	-6.11036	18.8529	1.66e-05	5.68e-06
cg26163374	-6.11033	29.4463	8.39e-08	3.68e-08
cg01772115	-6.1103	53.2931	9.28e-13	6.65e-13
cg10861925	-6.11023	18.4998	1.99e-05	6.74e-06
cg19317265	-6.11022	12.6025	0.000415766	0.000120566
cg05531255	-6.11012	22.2012	3.06e-06	1.14e-06
cg08470185	-6.11011	12.7853	0.00037783	0.000110159
cg21594567	-6.10992	19.2201	1.38e-05	4.76e-06
cg07199951	-6.10974	28.0825	1.64e-07	6.99e-08
cg16672108	-6.10973	19.8014	1.03e-05	3.6e-06
cg21490755	-6.10964	20.962	5.71e-06	2.06e-06
cg12244544	-6.10962	13.1836	0.000306828	9.05e-05
cg13583309	-6.10943	25.6131	5.57e-07	2.24e-07
cg24738387	-6.10943	20.7615	6.32e-06	2.26e-06
cg26002955	-6.1093	29.2675	9.16e-08	4e-08
cg20807030	-6.10919	47.8405	1.2e-11	7.72e-12
cg04193422	-6.10907	15.658	8.51e-05	2.68e-05
cg00154549	-6.10892	27.7176	1.97e-07	8.3e-08
cg10994148	-6.10891	21.9117	3.54e-06	1.3e-06
cg05073845	-6.10851	20.7866	6.24e-06	2.24e-06
cg05210131	-6.10851	50.0089	4.32e-12	2.9e-12
cg06079149	-6.10832	13.6494	0.000240693	7.19e-05
cg00462460	-6.10823	58.3591	8.81e-14	6.96e-14
cg23974812	-6.10808	12.5751	0.000421789	0.000122228
cg01980454	-6.10771	40.7663	3.47e-10	1.93e-10
cg01390591	-6.1076	11.2538	0.000845309	0.000235867
cg01054658	-6.1075	25.8997	4.83e-07	1.96e-07
cg13261989	-6.10742	11.4249	0.000772278	0.000216517
cg12892311	-6.1074	28.0134	1.7e-07	7.22e-08
cg24529230	-6.10739	24.4743	9.82e-07	3.85e-07
cg02361781	-6.10735	62.6261	1.23e-14	1.06e-14
cg06376129	-6.10734	33.5658	1.12e-08	5.38e-09
cg23172884	-6.10714	94.533	7.85e-21	1.25e-20
cg18165381	-6.10703	20.9122	5.86e-06	2.11e-06
cg24136855	-6.10703	15.3581	9.93e-05	3.11e-05
cg27479134	-6.10686	11.6173	0.000697728	0.000196679
cg09264330	-6.10683	12.6794	0.000399353	0.000116074
cg02871053	-6.10681	12.1317	0.000532247	0.000152315
cg13581785	-6.10672	20.5738	6.95e-06	2.48e-06
cg16643813	-6.10653	15.0486	0.00011651	3.62e-05
cg02699694	-6.10607	11.9335	0.000590688	0.000168054
cg10256121	-6.10602	38.2621	1.15e-09	6.11e-10
cg22439198	-6.10598	19.5791	1.15e-05	4e-06
cg06035161	-6.10593	25.8306	5e-07	2.02e-07
cg17412528	-6.10587	31.6603	2.83e-08	1.31e-08
cg09883131	-6.1056	73.8329	7.54e-17	8.04e-17
cg21574429	-6.10554	23.4516	1.64e-06	6.26e-07
cg04547554	-6.10536	22.7161	2.36e-06	8.89e-07
cg14878320	-6.10532	22.555	2.56e-06	9.59e-07
cg11923627	-6.10519	18.3505	2.14e-05	7.25e-06
cg13310671	-6.10513	32.1931	2.18e-08	1.02e-08
cg09268877	-6.1047	24.4781	9.8e-07	3.84e-07
cg12639990	-6.10454	19.9161	9.69e-06	3.4e-06
cg14834760	-6.10443	76.3399	2.44e-17	2.74e-17
cg27076139	-6.10406	17.1262	4e-05	1.31e-05
cg26196912	-6.10399	19.2516	1.36e-05	4.69e-06
cg23273214	-6.10392	25.1371	7.06e-07	2.81e-07
cg19083363	-6.10384	19.1122	1.46e-05	5.01e-06
cg26619047	-6.10375	56.4045	2.18e-13	1.66e-13
cg03294164	-6.1036	20.7759	6.27e-06	2.25e-06
cg00852041	-6.10352	15.3416	0.000100154	3.13e-05
cg08900371	-6.10328	17.9361	2.65e-05	8.86e-06
cg03150463	-6.10328	48.2003	1.01e-11	6.56e-12
cg10541313	-6.10321	11.6801	0.000674997	0.000190617
cg19916637	-6.10314	10.9645	0.0009852	0.00027254
cg22154562	-6.10313	40.2053	4.53e-10	2.5e-10
cg13907181	-6.10309	25.8905	4.86e-07	1.97e-07
cg09628838	-6.10303	14.672	0.00014156	4.35e-05
cg18502334	-6.10297	68.1292	9.96e-16	9.52e-16
cg02085210	-6.10295	25.1663	6.96e-07	2.77e-07
cg22048948	-6.10292	31.3984	3.22e-08	1.48e-08
cg16554516	-6.10274	28.8099	1.15e-07	4.96e-08
cg05952755	-6.10269	26.5637	3.48e-07	1.43e-07
cg27347932	-6.10262	15.5418	9.03e-05	2.84e-05
cg02203542	-6.1026	38.917	8.41e-10	4.52e-10
cg17983724	-6.10232	33.7598	1.02e-08	4.91e-09
cg15155738	-6.10232	24.3827	1.03e-06	4.02e-07
cg05160963	-6.10184	17.3872	3.5e-05	1.16e-05
cg06962620	-6.10179	18.6827	1.81e-05	6.17e-06
cg26500801	-6.10166	31.1938	3.56e-08	1.62e-08
cg19622360	-6.10165	17.3654	3.54e-05	1.17e-05
cg11510247	-6.1014	13.9664	0.000204112	6.15e-05
cg14112570	-6.1013	13.7845	0.000224353	6.73e-05
cg22967329	-6.10115	20.4684	7.33e-06	2.61e-06
cg12578791	-6.10099	30.1586	5.91e-08	2.64e-08
cg22295064	-6.10092	14.6238	0.000145139	4.45e-05
cg08362313	-6.10091	13.6576	0.000239661	7.16e-05
cg17609600	-6.1008	25.6626	5.44e-07	2.19e-07
cg02172616	-6.10067	20.0389	9.1e-06	3.21e-06
cg11682216	-6.10067	56.5225	2.06e-13	1.57e-13
cg17194240	-6.10038	15.2024	0.000107613	3.35e-05
cg08354281	-6.10025	21.0827	5.37e-06	1.94e-06
cg13559225	-6.10008	13.7984	0.00022274	6.68e-05
cg15957615	-6.09994	18.8445	1.67e-05	5.71e-06
cg03546505	-6.09933	21.8533	3.65e-06	1.34e-06
cg13190531	-6.09918	13.6572	0.000239712	7.17e-05
cg22684570	-6.09908	22.6577	2.44e-06	9.14e-07
cg02444300	-6.09881	11.0182	0.00095755	0.00026534
cg15076191	-6.09873	20.5437	7.05e-06	2.52e-06
cg06893537	-6.09865	14.1187	0.000188583	5.71e-05
cg00559054	-6.09854	11.6612	0.000681774	0.00019242
cg04572013	-6.09826	37.9895	1.31e-09	6.92e-10
cg26259181	-6.09801	12.7787	0.000379128	0.000110515
cg24008234	-6.0979	11.1482	0.000893874	0.000248608
cg07498874	-6.09785	32.1915	2.19e-08	1.02e-08
cg11089029	-6.09739	12.6423	0.000407201	0.000118229
cg26337738	-6.09734	23.5539	1.55e-06	5.96e-07
cg27194187	-6.09733	18.9437	1.59e-05	5.44e-06
cg15172729	-6.09731	34.6116	6.73e-09	3.31e-09
cg26561342	-6.09696	33.3188	1.26e-08	6.03e-09
cg02603434	-6.09645	12.3136	0.000483749	0.000139149
cg13747872	-6.09631	38.7681	9.04e-10	4.84e-10
cg07356681	-6.09591	59.9529	4.22e-14	3.44e-14
cg14826516	-6.09553	40.9051	3.24e-10	1.81e-10
cg13674574	-6.09552	61.527	2.04e-14	1.71e-14
cg01616732	-6.09517	18.3674	2.13e-05	7.19e-06
cg04901763	-6.09489	13.6701	0.000238114	7.12e-05
cg19190217	-6.09486	12.108	0.000538923	0.000154113
cg00341718	-6.09466	13.8859	0.000212832	6.4e-05
cg21273366	-6.09445	38.6181	9.71e-10	5.18e-10
cg04112539	-6.09428	22.0362	3.33e-06	1.23e-06
cg16507354	-6.09425	37.9585	1.33e-09	7.02e-10
cg06079273	-6.09409	27.1609	2.59e-07	1.08e-07
cg23896253	-6.09405	11.7481	0.00065124	0.000184296
cg04516253	-6.09387	42.7831	1.32e-10	7.68e-11
cg06607696	-6.09374	27.0444	2.74e-07	1.14e-07
cg01975461	-6.0937	77.0785	1.75e-17	1.99e-17
cg22889584	-6.09354	14.066	0.00019382	5.86e-05
cg21151883	-6.09347	13.1299	0.000315548	9.29e-05
cg26063563	-6.09332	14.6402	0.000143909	4.42e-05
cg00940313	-6.09293	11.3756	0.000792644	0.000221924
cg09516362	-6.09292	30.7286	4.47e-08	2.02e-08
cg08802409	-6.09282	27.0607	2.72e-07	1.13e-07
cg04653284	-6.09278	38.3094	1.13e-09	5.97e-10
cg22986488	-6.09261	14.5886	0.000147806	4.53e-05
cg03797687	-6.09247	13.7737	0.000225612	6.76e-05
cg24199050	-6.09245	70.6303	3.2e-16	3.21e-16
cg08251499	-6.09229	11.1976	0.00087082	0.000242542
cg16633750	-6.09219	11.8235	0.000625888	0.00017751
cg21497602	-6.09209	30.5034	4.99e-08	2.24e-08
cg08640609	-6.09201	29.0758	1.01e-07	4.38e-08
cg02980416	-6.09188	24.803	8.34e-07	3.29e-07
cg23359173	-6.09182	35.1786	5.11e-09	2.54e-09
cg20577728	-6.09149	50.5921	3.29e-12	2.23e-12
cg23051578	-6.09146	16.9057	4.48e-05	1.46e-05
cg02359355	-6.09094	18.4858	2e-05	6.79e-06
cg13324568	-6.0909	21.1656	5.15e-06	1.87e-06
cg18470141	-6.09085	11.7389	0.000654409	0.000185129
cg11682124	-6.09061	20.7684	6.3e-06	2.26e-06
cg18085206	-6.0906	11.619	0.000697109	0.000196516
cg10305780	-6.09054	12.4018	0.000461875	0.000133192
cg14401494	-6.09043	18.5373	1.95e-05	6.62e-06
cg16732970	-6.09034	19.4907	1.2e-05	4.18e-06
cg24312117	-6.09034	22.149	3.14e-06	1.16e-06
cg18802414	-6.09019	18.6928	1.8e-05	6.14e-06
cg09466465	-6.08988	69.5435	5.24e-16	5.14e-16
cg08055924	-6.08986	20.2428	8.21e-06	2.91e-06
cg05572020	-6.08952	11.5065	0.00073973	0.00020785
cg06561666	-6.0893	13.8993	0.000211359	6.36e-05
cg09317102	-6.08925	25.4676	5.99e-07	2.4e-07
cg24475443	-6.08876	43.3612	1e-10	5.9e-11
cg17156255	-6.08846	12.5331	0.000431158	0.000124796
cg09781437	-6.08815	18.5291	1.96e-05	6.65e-06
cg23883215	-6.08814	15.0013	0.000119396	3.7e-05
cg14064229	-6.08792	23.502	1.6e-06	6.11e-07
cg08080475	-6.08787	74.8836	4.7e-17	5.12e-17
cg07491203	-6.08769	39.0568	7.87e-10	4.24e-10
cg12595990	-6.08755	66.7346	1.88e-15	1.75e-15
cg15487992	-6.08709	15.7135	8.27e-05	2.61e-05
cg11225849	-6.08707	15.9272	7.41e-05	2.35e-05
cg04257695	-6.087	35.4713	4.44e-09	2.22e-09
cg07417218	-6.08697	17.4406	3.41e-05	1.13e-05
cg09472953	-6.08692	26.0962	4.39e-07	1.78e-07
cg14785810	-6.08669	18.1797	2.34e-05	7.87e-06
cg22014867	-6.0862	22.8737	2.19e-06	8.24e-07
cg23206103	-6.08602	51.3324	2.32e-12	1.6e-12
cg21058927	-6.08596	14.7585	0.000135366	4.17e-05
cg02887679	-6.08586	17.2579	3.74e-05	1.23e-05
cg06400336	-6.08569	17.7204	2.96e-05	9.83e-06
[truncated: 206,140+ more rows]
