# Supplementary material for: Genome-Wide Analysis for the Regulation of Gene Alternative Splicing by DNA Methylation Level in Glioma and its Prognostic Implications
Source: Front Genet. 2022 Mar 4;13:799913. doi: 10.3389/fgene.2022.799913 (PMC8931337; doi:10.3389/fgene.2022.799913)
Supplement: Supplementary file 5 [file Table5.XLSX]

## Sheet: Sheet1
Supplementary Table S5 The results of Fisher's exact test of me-sQTLs for each gene in glioma
Diseases	Genes	OR	95% CI	P value
glioma	LMF1	7.1894	[5.38404;9.63768]	4.94443e-45
glioma	MXRA8	7.38182	[5.18146;10.61106]	1.05447e-32
glioma	DEF8	13.3504	[7.29109;26.44774]	1.98222e-27
glioma	COPS7A	13.5511	[7.16433;27.58741]	6.31292e-23
glioma	CFL1	39.6517	[10.59776;333.47768]	6.90148e-22
glioma	ZDHHC11	6.4547	[4.07336;10.5873]	1.83556e-20
glioma	OAZ1	7.5139	[4.38042;13.73576]	1.02442e-19
glioma	CPSF4	6.61274	[4.18546;10.67948]	1.34638e-19
glioma	CYHR1	5.41672	[3.55562;8.40921]	4.84438e-18
glioma	DPEP2	13.6664	[6.1617;35.79635]	1.20404e-17
glioma	SCIMP	9.81991	[5.33406;18.86335]	3.62063e-17
glioma	C11orf80	4.85638	[3.24129;7.35824]	1.62142e-16
glioma	DCTN1	26.7929	[8.41565;136.80012]	2.90983e-16
glioma	UIMC1	9.0386	[4.66946;18.95261]	3.95281e-15
glioma	SUN1	3.69983	[2.60698;5.28212]	1.79946e-14
glioma	PRKAG2	9.45206	[4.53677;22.15983]	1.18003e-13
glioma	RPAIN	7.29117	[3.97857;13.93551]	4.20201e-13
glioma	SUN2	5.60556	[3.38995;9.41342]	5.47569e-13
glioma	CDIP1	5.46476	[3.29018;9.27181]	8.39683e-13
glioma	CLASP1	12.444	[5.26378;34.21429]	1.12627e-12
glioma	FAM13B	11.1312	[4.93996;28.54187]	1.20836e-12
glioma	NHSL1	Inf	[11.79977;Inf]	5.14888e-12
glioma	ARHGEF7	5.62351	[3.21732;10.11047]	2.21784e-11
glioma	RNF130	5.13248	[3.0349;8.85998]	3.12915e-11
glioma	RNH1	4.38732	[2.65044;7.60435]	5.35582e-11
glioma	UBALD1	4.71074	[2.81799;8.05034]	9.86624e-11
glioma	NOXRED1	21.4594	[5.3589;187.00087]	1.14222e-09
glioma	IL11RA	14.7587	[5.28209;48.27402]	1.43697e-09
glioma	GPR108	4.43026	[2.58109;7.8359]	2.51364e-09
glioma	EXTL3	20.8148	[5.1169;183.03707]	4.20224e-09
glioma	LRRC29	3.79266	[2.34039;6.27649]	4.81204e-09
glioma	TCF20	5.42134	[2.81794;11.17996]	8.19226e-09
glioma	TMCC1	9.43582	[3.71489;28.68843]	1.63022e-08
glioma	IRF7	2.83953	[1.92625;4.24844]	1.69133e-08
glioma	TRAF3IP2	20.397	[4.85952;182.66718]	2.27778e-08
glioma	MTMR3	5.17957	[2.74065;10.05548]	3.72813e-08
glioma	TPM2	10.185	[3.81346;32.22664]	5.0762e-08
glioma	EZR	5.65494	[2.80086;12.0295]	7.6177e-08
glioma	MRPL35	12.0669	[3.72847;62.27825]	8.04135e-08
glioma	TECPR1	4.46706	[2.43541;8.57801]	9.23803e-08
glioma	PPIL2	9.55891	[3.31651;37.86134]	1.52308e-07
glioma	CCDC136	5.90218	[2.74137;13.87007]	2.35704e-07
glioma	FCAR	4.05925	[2.2744;7.36888]	3.88267e-07
glioma	DNAJC14	14.0236	[3.55181;121.59729]	4.11956e-07
glioma	KIF3A	8.14737	[3.04419;27.54925]	5.14304e-07
glioma	ANKRD10	3.83998	[2.18586;6.86699]	5.33301e-07
glioma	RPLP0	24.0363	[3.93287;984.55082]	6.70692e-07
glioma	APBB3	3.20875	[1.96938;5.28182]	7.30338e-07
glioma	PTPRM	11.3736	[3.70942;40.49802]	1.04668e-06
glioma	BEND7	6.28982	[2.69575;16.12368]	1.6336e-06
glioma	PCDH1	4.18937	[2.20294;8.16233]	2.35962e-06
glioma	TBX6	2.92158	[1.80113;4.87627]	3.15686e-06
glioma	WNK1	0.242189	[0.13026;0.45133]	3.39839e-06
glioma	HM13	4.54941	[2.25471;9.39786]	4.94492e-06
glioma	PBX1	8.24086	[2.85174;29.47392]	5.18228e-06
glioma	C16orf59	2.86044	[1.74203;4.89987]	6.34652e-06
glioma	ZNF783	5.0808	[2.20764;13.68271]	9.44724e-06
glioma	ADAM15	Inf	[3.77848;Inf]	9.60337e-06
glioma	ZNF707	5.57616	[2.22136;18.02122]	1.09071e-05
glioma	ZNF524	3.08353	[1.77105;5.53537]	1.81508e-05
glioma	TSHR	Inf	[4.41568;Inf]	2.3404e-05
glioma	MYO5A	5.26669	[2.22995;13.63351]	2.88655e-05
glioma	CREM	22.7822	[3.31853;984.71741]	3.30301e-05
glioma	CD200	11.4445	[2.64152;104.458]	5.64472e-05
glioma	PIAS3	3.47807	[1.81514;6.83876]	6.12049e-05
glioma	ANKLE2	0.319533	[0.17908;0.57652]	7.96404e-05
glioma	CASZ1	2.73849	[1.61615;4.64228]	8.60111e-05
glioma	ATL2	4.09653	[1.88458;9.4512]	0.000100261
glioma	ACADVL	3.12241	[1.65342;6.41581]	0.0001046
glioma	FAM110A	4.48949	[1.90082;11.35126]	0.000186865
glioma	MX1	19.3949	[2.67267;860.91938]	0.000195838
glioma	ITGB3	4.64775	[1.83251;15.12998]	0.000235352
glioma	ADCK4	2.73864	[1.56411;4.79348]	0.00027002
glioma	MEAF6	3.18312	[1.65294;6.12219]	0.00029463
glioma	ACOT8	10.8182	[2.36568;101.75946]	0.000313946
glioma	TEX9	5.33564	[1.92779;16.62515]	0.000328395
glioma	ARMC8	14.0232	[2.2611;579.28775]	0.000336655
glioma	WIPF1	4.79238	[1.81731;14.96449]	0.000358535
glioma	OGFOD2	2.60414	[1.47345;4.77032]	0.000473859
glioma	FAM221A	3.51194	[1.63664;7.68768]	0.000518263
glioma	WDR33	0.042259	[0.0009;0.36285]	0.000520548
glioma	CCDC141	7.04506	[1.93067;39.18055]	0.000617978
glioma	CPNE1	0.327426	[0.16427;0.64898]	0.000655196
glioma	CADM1	10.5754	[2.1104;103.82831]	0.000705706
glioma	CLASRP	0.439261	[0.25972;0.72883]	0.000755429
glioma	C11orf74	15.704	[2.20311;692.32338]	0.00085093
glioma	MUC20	4.16149	[1.58626;13.8615]	0.00120554
glioma	PHKB	4.79297	[1.67789;16.96261]	0.0013212
glioma	OGG1	11.3696	[1.7985;473.66271]	0.00144772
glioma	LIG4	9.50894	[1.94671;92.83186]	0.00156012
glioma	PPP6R3	3.26522	[1.43999;8.69388]	0.00164389
glioma	TSGA10	7.00064	[1.6618;62.8583]	0.0019757
glioma	ZNF124	3.24571	[1.47431;7.53166]	0.00221339
glioma	ST3GAL6	5.20196	[1.55409;22.81371]	0.00262386
glioma	BICD1	Inf	[1.96628;Inf]	0.00269861
glioma	FAM107B	3.98445	[1.44828;13.72266]	0.0027119
glioma	ZDHHC16	5.09287	[1.56055;21.91153]	0.00297302
glioma	CACNB3	6.14504	[1.51574;53.91372]	0.00351791
glioma	STAMBPL1	6.31585	[1.46226;57.32118]	0.00468762
glioma	RBBP8	12.5631	[1.53477;589.33937]	0.00557909
glioma	C22orf29	3.07337	[1.32285;8.32931]	0.00583199
glioma	GPD2	6.52915	[1.53533;33.74135]	0.00657035
glioma	RCAN2	6.06473	[1.37625;55.67159]	0.00699031
glioma	SLC39A13	2.19516	[1.19647;4.12459]	0.00793262
glioma	FAH	3.05689	[1.25645;8.27566]	0.00849573
glioma	GIT2	3.41708	[1.27444;11.54857]	0.00966028
glioma	C5orf45	2.80381	[1.2163;7.55398]	0.00987048
glioma	MED22	2.91663	[1.19508;7.68645]	0.010404
glioma	ZNF300	0.241051	[0.07544;0.81456]	0.0105484
glioma	NUP62	3.36198	[1.19873;13.06522]	0.012488
glioma	ABCA2	2.4105	[1.16839;5.18991]	0.0131144
glioma	CDC14B	8.87593	[1.32047;380.46651]	0.0147649
glioma	LOXL3	2.27719	[1.13284;4.86075]	0.0151378
glioma	ZCWPW1	3.36324	[1.18583;13.16234]	0.0164933
glioma	NAV2	3.94362	[1.14898;21.04866]	0.0172724
glioma	UNC13B	3.13857	[1.14824;10.75374]	0.020041
glioma	C1orf61	0.509952	[0.28853;0.9171]	0.0221822
glioma	OCIAD1	3.93346	[1.14927;17.38628]	0.0226271
glioma	B3GNT5	Inf	[1.16833;Inf]	0.0230344
glioma	NAT9	1.64239	[1.04972;2.58939]	0.0244895
glioma	DOCK9	3.78889	[1.08122;20.50024]	0.0247224
glioma	MAX	0.421936	[0.18568;0.93079]	0.0257947
glioma	AHCYL1	1.90907	[1.02541;3.52217]	0.0306577
glioma	CADM3	6.9122	[1.05259;293.11571]	0.0312785
glioma	HAUS1	2.92267	[1.05625;8.32093]	0.0317987
glioma	ACTA2	3.88751	[1.08652;21.25931]	0.0324684
glioma	NAIP	3.77858	[1.05817;17.29986]	0.0365365
glioma	ANKRD29	3.91903	[0.99733;19.10869]	0.0397006
glioma	ZNF786	Inf	[0.93169;Inf]	0.0424624
glioma	RGL1	3.10471	[0.9762;13.10956]	0.0425342
glioma	HIRA	1.83686	[0.9936;3.52381]	0.0507234
glioma	GNAS	Inf	[0.65052;Inf]	0.0579185
glioma	GLT8D1	1.68141	[0.9708;2.91577]	0.0615777
glioma	KCTD17	0.267031	[0.05471;1.40874]	0.0636889
glioma	FAM193B	1.77995	[0.93996;3.55266]	0.0659917
glioma	DNM1L	2.73799	[0.93735;9.21719]	0.0666362
glioma	DNAH9	6.3676	[0.91077;277.94022]	0.0694762
glioma	SRSF7	0.417722	[0.15097;1.18068]	0.073847
glioma	RNF167	2.67906	[0.87808;10.97253]	0.0792134
glioma	LMNA	3.51034	[0.83613;31.34141]	0.0829161
glioma	MECOM	5.78475	[0.87378;246.384]	0.085375
glioma	BID	2.97785	[0.8327;16.30498]	0.0905464
glioma	ACSBG1	2.14284	[0.88576;5.97951]	0.0954025
glioma	LCA5	3.30305	[0.7114;18.45247]	0.104612
glioma	ARMC10	2.88317	[0.75315;16.48312]	0.11602
glioma	TMEM245	Inf	[0.5213;Inf]	0.118602
glioma	TIMM17B	Inf	[0.60658;Inf]	0.118925
glioma	BAIAP2	1.52049	[0.90916;2.60864]	0.120254
glioma	PTK2B	0.567701	[0.26604;1.24688]	0.123743
glioma	LRRC49	4.77483	[0.69421;206.95083]	0.126804
glioma	CELF2	2.79403	[0.76134;15.55256]	0.129155
glioma	LMAN2L	4.69444	[0.70207;200.46065]	0.13337
glioma	FAM198B	5.25529	[0.6433;247.05888]	0.147197
glioma	ANKS1B	2.077	[0.73622;6.11031]	0.153961
glioma	LRRN3	4.66397	[0.5637;220.46892]	0.156206
glioma	LPPR4	Inf	[0.51607;Inf]	0.157297
glioma	ZNF566	0.609416	[0.29786;1.3159]	0.175524
glioma	RUFY2	Inf	[0.23834;Inf]	0.181818
glioma	PARP2	1.67469	[0.76686;3.72677]	0.201568
glioma	TMEM150A	2.56592	[0.71786;14.01007]	0.208017
glioma	ATP5E	0.11293	[0.00131;9.80076]	0.208081
glioma	MLLT4	2.14597	[0.75244;8.43525]	0.211447
glioma	BMP8B	0.62236	[0.27677;1.33827]	0.220439
glioma	RNF38	2.11106	[0.65376;8.99535]	0.226703
glioma	AHRR	0.441217	[0.12055;1.99518]	0.247308
glioma	ZNF229	0.558114	[0.18072;1.91194]	0.253601
glioma	HSD11B1L	1.72318	[0.72811;4.72501]	0.262933
glioma	HAGH	0.829744	[0.59235;1.17265]	0.264158
glioma	UBE2D4	3.52267	[0.47379;156.83639]	0.293724
glioma	ZNF581	1.59729	[0.72741;3.89094]	0.294064
glioma	SUPT7L	0.758577	[0.44569;1.30268]	0.295554
glioma	CXorf40A	Inf	[0.37049;Inf]	0.306815
glioma	NFRKB	0.433531	[0.04809;5.34207]	0.319801
glioma	LPHN3	0.187314	[0.00203;17.41194]	0.324111
glioma	NOL4	2.64934	[0.52669;26.03034]	0.334378
glioma	RNF165	2.38056	[0.46471;23.7318]	0.337275
glioma	ZNF10	0.772694	[0.45718;1.34502]	0.340732
glioma	FAM228B	1.82722	[0.62679;6.53622]	0.354974
glioma	C3orf18	1.27095	[0.78837;2.06639]	0.358656
glioma	PSRC1	0.685587	[0.27337;1.84349]	0.363976
glioma	PTCHD4	1.8078	[0.46748;7.90382]	0.381224
glioma	ACVRL1	0.512999	[0.12707;2.99807]	0.398737
glioma	CRTAC1	1.90265	[0.5102;10.67302]	0.412106
glioma	CCDC116	1.92953	[0.54284;10.50711]	0.428758
glioma	RAET1E	0.319836	[0.00403;25.45409]	0.428882
glioma	NR1H3	1.44106	[0.61898;3.76839]	0.446882
glioma	RPS24	1.70317	[0.33039;7.56743]	0.471691
glioma	PI4KB	0.780126	[0.38348;1.65878]	0.476852
glioma	ZNF138	1.92763	[0.38288;18.94331]	0.513907
glioma	DCTN3	2.06404	[0.44805;19.42565]	0.53202
glioma	PLOD2	0	[0;9.71004]	0.539007
glioma	TNFRSF10C	0.702995	[0.06745;35.36828]	0.559435
glioma	ELMO1	1.80728	[0.48761;10.10715]	0.575815
glioma	CEBPG	1.75905	[0.47947;9.77618]	0.577593
glioma	TTC14	1.39106	[0.42247;4.77632]	0.597358
glioma	ASH1L	0.528492	[0.05998;6.38155]	0.60986
glioma	SUOX	0.834897	[0.41955;1.70607]	0.614934
glioma	ANKRD18A	0.747502	[0.10317;8.88075]	0.663943
glioma	FDPS	0.740233	[0.10481;8.26682]	0.664127
glioma	FAM122B	2.63222	[0.3008;127.22256]	0.66998
glioma	STK32C	0.82364	[0.18023;7.71548]	0.682022
glioma	LAT2	2.32535	[0.28651;107.32077]	0.682096
glioma	DYRK2	0.657707	[0.13318;4.37261]	0.688396
glioma	OBFC1	0.711102	[0.15849;4.3437]	0.705572
glioma	MEF2B	0.860984	[0.40916;1.91753]	0.712015
glioma	SGSM3	1.16515	[0.57987;2.40466]	0.741617
glioma	SPOP	0.868259	[0.25237;3.84263]	0.762798
glioma	IRAK4	1.31723	[0.36743;5.45396]	0.775149
glioma	ARIH2	0.93537	[0.54819;1.62504]	0.794342
glioma	ZNF836	0.904826	[0.32114;3.15686]	0.794597
glioma	ATP6V0E2	Inf	[0.03732;Inf]	1
glioma	C4orf21	Inf	[0.00293;Inf]	1
glioma	CASP7	Inf	[0.06706;Inf]	1
glioma	CTPS2	Inf	[0.00976;Inf]	1
glioma	EGR3	Inf	[0.00513;Inf]	1
glioma	FAM156B	Inf	[0.06304;Inf]	1
glioma	FAM211B	Inf	[0.00616;Inf]	1
glioma	FOXP1	Inf	[0.05643;Inf]	1
glioma	INTU	0.792027	[0.12438;4.53843]	1
glioma	KCNQ2	1.15912	[0.39116;4.19329]	1
glioma	LEMD2	1.0109	[0.76933;1.33386]	1
glioma	LRRC4C	Inf	[0.03734;Inf]	1
glioma	PRPSAP2	Inf	[0.00988;Inf]	1
glioma	RPS20	0.937935	[0.2702;3.17884]	1
glioma	SLC6A13	Inf	[0.00668;Inf]	1
glioma	SLC9B1	0.788565	[0.0837;10.09458]	1
glioma	SMARCA2	0.772898	[0.10812;9.10142]	1
glioma	STXBP4	1.32292	[0.2689;12.85161]	1
glioma	TPD52L1	Inf	[0.06807;Inf]	1
glioma	WDR96	Inf	[0.01007;Inf]	1
glioma	ZNF763	0.973346	[0.21862;5.91017]	1
